# Supplementary material for: Exploring the Effects of Nitrogen and Potassium on the Aromatic Characteristics of Ginseng Roots Using Non-Targeted Metabolomics Based on GC-MS and Multivariate Analysis
Source: Foods. 2025 Aug 26;14(17):2981. doi: 10.3390/foods14172981 (PMC12427790; doi:10.3390/foods14172981)
Supplement: Supplementary file 1 [file foods-14-02981-s001.zip]

Archive with 5 entries (5 files):
- Table S1. Relative content of metabolites in ginseng roots.xlsx
- Table S2. Peak area of ginseng root metabolites.xlsx
- Table S3. Classification of differentially metabolized  in sensory attributes under nitrogen deficiency.xlsx
- Table S4. Classification of differential metabolites in sensory attributes under potassium deficiency.xlsx
- Table S5. Classification of differential metabolites in sensory attributes under nitrogen and potassium deficiency.xlsx
