# Supplementary material for: Exploring the Effects of Nitrogen and Potassium on the Aromatic Characteristics of Ginseng Roots Using Non-Targeted Metabolomics Based on GC-MS and Multivariate Analysis
Source: Foods. 2025 Aug 26;14(17):2981. doi: 10.3390/foods14172981 (PMC12427790; doi:10.3390/foods14172981)
Supplement: Supplementary file 1 [file foods-14-02981-s001.zip › Table S1. Relative content of metabolites in ginseng roots.xlsx]

## Sheet: Sheet1
Index	Compounds	Class I	Formula	CAS	CK-1	CK-2	CK-3	LN-1	LN-2	LN-3	LK-1	LK-2	LK-3	LNLK-1	LNLK-2	LNLK-3	QC01	QC02	QC03
QWMW0901	2-Oxepanone, 7-hexyl-	Ketone	C12H22O2	16429-21-3	0.260766	0.292463	0.268245	0.267846	0.265735	0.275507	0.824552	0.865836	0.897494	0.906656	0.963455	0.990326	0.924583	0.971263	0.963418
WMW0010*371	Cyclohexane, 1-ethenyl-1-methyl-2,4-bis(1-methylethenyl)-, [1S-(1.alpha.,2.beta.,4.beta.)]-	Terpenoids	C15H24	515-13-9	6.8285	7.50331	7.04256	8.00384	8.15585	8.33991	6.17366	6.26841	5.89808	6.73482	7.21155	6.90632	6.56269	6.93632	6.83909
GMW0252	Propanoic acid, 2-phenylethyl ester	Ester	C11H14O2	122-70-3	0.101212	0.106657	0.109735	0.122827	0.124297	0.129962	0.0909367	0.090148	0.0944431	0.115285	0.117452	0.120036	0.103714	0.109338	0.108784
WAMW1086	Cyclooctane	Hydrocarbons	C8H16	292-64-8	0.0165255	0.0174231	0.0187528	0.023678	0.0237144	0.0250809	0.0178032	0.0177713	0.0179838	0.0193835	0.0194405	0.0200763	0.022365	0.0235044	0.0232263
YZMW0312	tert-Butyl carbamate	Ester	C5H11NO2	4248-19-5	0.0479466	0.0515342	0.0551718	0.0696308	0.0710945	0.072613	0.0515579	0.0506302	0.0518147	0.0555402	0.0577744	0.0588386	0.0645091	0.0675999	0.0671351
XMW0019	Acetophenone, 4'-hydroxy-	Ketone	C8H8O2	99-93-4	0.82626	0.939657	0.884026	0.920492	0.907952	0.974368	1.03183	1.06857	1.04447	1.10735	1.11447	1.11249	0.954712	1.01194	1.00121
GMW0341	Bicyclo[3.1.1]heptane, 2,6,6-trimethyl-, (1.alpha.,2.beta.,5.alpha.)-	Terpenoids	C10H18	6876-13-7	0.55168	0.599951	0.605878	1.07118	1.07119	1.09946	0.789526	0.788529	0.791107	0.274943	0.380437	0.397413	0.830186	0.870273	0.862548
KMW0717	(+)-Diethyl L-tartrate	Ester	C8H14O6	87-91-2	0.0357249	0.0390252	0.0363521	0.0681191	0.0685689	0.0734682	0.0959213	0.0268891	0.0267043	0.039689	0.0358389	0.0428318	0.0325601	0.0345236	0.0341571
KMW0233	Acetophenone	Ketone	C8H8O	98-86-2	0.0277394	0.0296209	0.0268756	0.0280829	0.0277367	0.0304395	0.0287861	0.0306786	0.0291761	0.0313224	0.0319904	0.0326866	0.0267085	0.0282456	0.0280705
NMW0209	Undecylenic acid	Acid	C11H20O2	112-38-9	0.114009	0.125499	0.124805	0.132077	0.139587	0.139227	0.117176	0.11903	0.126236	0.124899	0.129478	0.133773	0.118083	0.123659	0.123076
D239	Acetoacetic acid isoamyl ester	Ester	C9H16O3	2308-18-1	0.0124922	0.0118086	0.0131614	0.00609949	0.00614652	0.00649563	0.0158491	0.0131195	0.0140266	0.00720929	0.00552008	0.00794479	0.00975732	0.0102318	0.0102012
XMW0598	.alpha.-Methylstyrene	Aromatics	C9H10	98-83-9	0.00801534	0.0113249	0.0079408	0.0251661	0.0256122	0.0267681	0.0132916	0.0130127	0.0135221	0.00665078	0.00510583	0.00515632	0.0138837	0.0146617	0.0145929
D125	Benzeneacetic acid, 2-methylpropyl ester	Ester	C12H16O2	102-13-6	0.43685	0.46797	0.428559	0.389578	0.476849	0.492484	0.346752	0.352828	0.362071	0.497306	0.441612	0.506011	0.45772	0.482718	0.475253
KMW0163*206	3-Thiophenethiol	Alcohol	C4H4S2	7774-73-4	3.69202	4.71902	3.94994	7.90953	8.09732	9.3324	6.39826	6.4166	6.37818	2.34397	2.39921	2.54189	6.8204	7.14521	7.07329
D354	3-Cyclohexene-1-carboxaldehyde, 4-(4-hydroxy-4-methylpentyl)-	Aldehyde	C13H22O2	31906-04-4	0.0501526	0.0633391	0.0410737	0.0484291	0.0443337	0.0328449	0.0391311	0.0442513	0.0413376	0.0311225	0.0444022	0.0445402	0.0301618	0.0320321	0.0316761
KMW0487*047	2-Propen-1-ol, 3-phenyl-	Alcohol	C9H10O	104-54-1	1.1036	1.05006	1.13341	1.36402	1.39138	1.43102	0.711372	0.713425	0.717617	1.18408	1.24939	1.24314	1.07565	1.13932	1.11952
WMW0007	Azulene, 1,2,3,5,6,7,8,8a-octahydro-1,4-dimethyl-7-(1-methylethenyl)-, [1S-(1.alpha.,7.alpha.,8a.beta.)]-	Terpenoids	C15H24	3691-11-0	26.4662	28.6518	25.6138	27.4069	27.9155	28.9002	13.2372	13.5987	13.0579	17.5682	18.5231	18.9043	20.8607	22.0638	21.9701
XMW1100	2-Buten-1-one, 1-(2,6,6-trimethyl-1-cyclohexen-1-yl)-	Ketone	C13H20O	35044-68-9	0.0180801	0.013914	0.0167191	0.0148301	0.0147102	0.0154648	0.0105574	0.0100507	0.0145728	0.0113741	0.015169	0.0119097	0.0131107	0.0139075	0.0136683
NMW0129	Cyclohexanol, 1-methyl-4-(1-methylethenyl)-, acetate	Ester	C12H20O2	10198-23-9	6.84388	7.40892	7.05723	8.43076	8.57998	8.85766	4.36128	4.39865	4.43413	7.40749	7.80623	7.76871	6.70525	7.08497	6.95906
XMW0280	Carbonic acid, phenyl propyl ester	Ester	C10H12O3	13183-16-9	1.4995	1.62406	1.54667	1.88473	1.91749	1.97939	0.977231	0.978021	0.984801	1.64203	1.73043	1.72133	1.48029	1.5646	1.5363
NMW0313	Phenol, 4-(3-hydroxy-1-propenyl)-2-methoxy-	Phenol	C10H12O3	458-35-5	2.17206	2.45124	2.75604	1.96147	2.10157	1.98716	2.62163	2.60811	2.94095	2.53266	2.78174	2.63384	2.64376	2.79794	2.74574
QWMW0325	Furan, 2-[(methylthio)methyl]-	Heterocyclic compound	C6H8OS	1438-91-1	0.201914	0.203836	0.219151	0.444059	0.452671	0.455779	0.342832	0.341642	0.342181	0.127351	0.129784	0.136904	0.365268	0.382022	0.377889
GMW0403	Benzene, 1,3,5-trimethoxy-	Ether	C9H12O3	621-23-8	0.712132	0.6002	0.740713	0.637786	0.635756	0.656181	0.501373	0.499226	0.453172	0.615643	0.656507	0.635665	0.620951	0.648008	0.646419
NMW0792	4-Pyridinecarbonitrile	Heterocyclic compound	C6H4N2	100-48-1	0.0355055	0.0536282	0.0549221	0.117447	0.119438	0.123117	0.0818623	0.0818744	0.0819905	0.0301978	0.0319294	0.0334918	0.0875244	0.091837	0.0904746
D154	.beta.-Phenylethyl butyrate	Ester	C12H16O2	103-52-6	16.173	16.8576	16.6022	16.5995	17.3415	17.8213	13.5044	13.9147	13.0644	15.0669	15.7019	15.9004	14.3594	14.9941	14.8576
XMW0571	Propylamine, 3-chloro-2,2,3-trifluoro-N,N,1,1-tetramethyl-	Amine	C7H13ClF3N	32786-66-6	0.0858793	0.0956106	0.102177	0.13161	0.133928	0.138779	0.0964726	0.0944686	0.0953329	0.10264	0.10507	0.108808	0.119458	0.126884	0.126024
QWMW0701	3-6-Nonadien-1-yl-acetate	Ester	C11H18O2	76649-26-8	0.712098	0.782051	0.73297	0.893924	0.904494	0.921812	0.559257	0.561446	0.535679	0.761898	0.805189	0.801889	0.680288	0.716111	0.70334
XMW0448	1,2,4,5-Tetrazine-3,6-diamine	Heterocyclic compound	C2H4N6	19617-90-4	0.0379111	0.0416825	0.0394545	0.0275498	0.026014	0.0272364	0.0335359	0.034209	0.0425742	0.0480739	0.037954	0.0504804	0.0364514	0.0382026	0.0382762
KMW0555*366	trans-.alpha.-Bergamotene	Terpenoids	C15H24	13474-59-4	14.9146	15.9853	15.4859	15.6615	16.2628	16.8674	11.7468	11.9248	12.4093	14.3421	14.7618	15.1624	13.417	13.9821	13.9414
QWMW0598	Isothiazole, 4,5-dimethyl-	Heterocyclic compound	C5H7NS	27330-47-8	1.85003	2.27546	1.99211	4.0299	4.3834	4.51525	3.10862	3.11047	3.10353	1.1645	1.19269	1.2555	3.30427	3.45108	3.41364
WAMW0624	9-Decenoic acid	Acid	C10H18O2	14436-32-9	1.85075	2.01632	1.92751	1.14989	1.16606	1.21539	0.633248	0.939881	0.944011	1.05092	1.07628	1.09643	0.468475	0.49814	0.494552
KMW0631	Guaiol	Terpenoids	C15H26O	489-86-1	0.032314	0.0221866	0.0328734	0.0304846	0.0315987	0.0335576	0.0124518	0.0139177	0.0128319	0.0215091	0.0218888	0.021865	0.0208686	0.0221718	0.0220417
NMW0211	1-Cyclohexene-1-carboxylic acid, 4-(1-methylethenyl)-	Terpenoids	C10H14O2	7694-45-3	2.39845	2.67623	2.86136	2.43971	2.546	2.39828	2.68527	2.85562	2.96339	2.72826	3.06219	2.84224	2.78889	2.97283	2.92044
YZMW0581	Aminosalicylic Acid	Acid	C7H7NO3	65-49-6	0.789272	0.868931	0.811006	0.999997	1.0118	1.03018	0.618384	0.621879	0.676183	0.819615	0.898559	0.865703	0.746895	0.79224	0.775451
KMW0478*147	cis-.beta.-Farnesene	Terpenoids	C15H24	28973-97-9	2.69297	2.74331	2.55354	2.47003	2.43682	2.50441	2.42276	2.47698	2.49302	2.69949	2.83261	2.75818	2.36707	2.52489	2.49219
D356	3-Methoxy-5-methylphenol	Phenol	C8H10O2	3209-13-0	5.85813	6.29007	6.04759	7.21949	7.31293	7.5611	3.73876	3.60026	3.59421	6.32599	6.68195	6.64048	5.72203	6.04072	5.91719
XMW0264*152	Bicyclo[4.4.0]dec-1-ene, 2-isopropyl-5-methyl-9-methylene-	Terpenoids	C15H24	150320-52-8	18.7569	20.9392	17.7261	20.2277	20.6649	21.2801	9.96682	9.95864	9.90128	12.5202	13.6825	13.4206	15.0715	15.9524	15.6121
WMW0228	Anisole	Ether	C7H8O	100-66-3	0.772288	0.858127	0.905405	1.1366	1.15569	1.20188	0.843024	0.828285	0.83861	0.906756	0.924546	0.958555	1.05125	1.09414	1.08868
NMW0125	Salicylic acid	Acid	C7H6O3	69-72-7	0.103826	0.112675	0.107705	0.12638	0.128137	0.129024	0.0861691	0.0868906	0.0832547	0.112704	0.121251	0.119262	0.10283	0.108473	0.106252
WMW0146*056	.alpha.-Maaliene	Terpenoids	C15H24	489-28-1	87.3493	94.9703	90.3022	92.9005	92.9224	96.6334	58.5231	71.4867	63.07	80.4284	84.1638	83.674	76.8658	80.9698	79.3605
GMW0166	Geranyl propionate	Ester	C13H22O2	105-90-8	0.956598	1.04997	1.05032	1.05292	1.10882	1.08734	0.873226	0.882663	0.962285	1.09936	1.16058	1.1439	0.986093	1.0271	1.0188
XMW0784	Benzene, 1,2-diethyl-3,4-dimethyl-	Aromatics	C12H18	54410-75-2	0.00636549	0.0105058	0.00627725	0.0108136	0.0108985	0.00623701	0.00578646	0.00649116	0.0058369	0.00578183	0.00559566	0.00594638	0.00590958	0.00622963	0.00610238
WAMW1778	Aniline	Amine	C6H7N	62-53-3	18.0146	18.5378	19.3949	38.6074	39.2539	39.8873	29.0084	29.0271	28.9655	11.2339	11.5653	12.098	30.8464	32.3059	31.7921
KMW0102	1-Hexanol	Alcohol	C6H14O	111-27-3	0.42196	0.393539	0.353557	0.190922	0.262759	0.200832	0.272311	0.386109	0.307631	0.431385	0.393583	0.424502	0.272657	0.284552	0.285533
XMW0424	2,6-Dimethyl-1-nonen-3-yn-5-ol	Alcohol	C11H18O	19780-98-4	0.0349591	0.0263383	0.0375078	0.0287773	0.027936	0.0283129	0.0279667	0.0304629	0.028398	0.0297815	0.0330456	0.0292083	0.0300839	0.0313039	0.0311016
WAMW1042	2-Cyclopenten-1-one, 3-methyl-	Ketone	C6H8O	2758-18-1	0.40151	0.40216	0.431982	0.88702	0.910343	1.03214	0.686521	0.687864	0.684357	0.249832	0.255572	0.271418	0.735495	0.766672	0.758733
KMW0485	Undecanoic acid, ethyl ester	Ester	C13H26O2	627-90-7	0.0216329	0.0246524	0.0231996	0.0211438	0.021366	0.021634	0.0102807	0.0153113	0.0140894	0.025365	0.0251342	0.02868	0.0213541	0.0228141	0.0224333
YZMW0001	Phenol, 4-nitro-	Phenol	C6H5NO3	100-02-7	0.489655	0.219258	0.236474	0.479685	0.478066	0.504193	0.215121	0.22075	0.230404	0.294184	0.326026	0.320909	0.357062	0.377623	0.37786
D249	Ethanol, 2-phenoxy-, propanoate	Ester	C11H14O3	23495-12-7	0.0349346	0.0364508	0.0350729	0.0346751	0.0361375	0.0357255	0.0279118	0.0300001	0.0283797	0.0311247	0.0332198	0.033395	0.030063	0.0320419	0.0313525
XMW1118	Cyclohexanecarboxaldehyde	Aldehyde	C7H12O	2043-61-0	2.49534	2.55882	2.69203	5.53445	5.66126	5.78373	4.12353	4.12074	4.11236	1.52553	1.58038	1.65756	4.40813	4.60435	4.53879
QWMW1251	2-Propen-1-ol, 3-phenyl-, propanoate	Ester	C12H14O2	103-56-0	0.0182807	0.0190773	0.0198213	0.0146668	0.0143784	0.0145202	0.00816863	0.00866021	0.00865982	0.0093591	0.00962928	0.00986199	0.0102031	0.0107186	0.0107681
D350*202	2-Pentenoic acid, 2-methyl-	Acid	C6H10O2	3142-72-1	1.21844	1.56236	1.30343	3.00635	3.02974	3.12656	2.13156	2.1296	2.12388	0.760678	0.785442	0.836716	2.2802	2.37137	2.35332
WAMW0240	3-Heptanone	Ketone	C7H14O	106-35-4	0.0186314	0.0201229	0.0203511	0.0111026	0.00994025	0.0104598	0.0129274	0.0150667	0.0155913	0.0110806	0.0109997	0.011925	0.0156973	0.0165646	0.0166107
KMW0132	Pyrazine, 2,3-dimethyl-	Heterocyclic compound	C6H8N2	5910-89-4	1.30864	1.43768	1.5286	1.90488	1.93995	2.01474	1.43393	1.41173	1.41533	1.52779	1.56265	1.62308	1.76123	1.83048	1.83512
WAMW0399*353	1-Tetradecene	Hydrocarbons	C14H28	1120-36-1	1.11827	1.20294	1.17212	1.18714	1.1955	1.23781	1.0056	1.05025	1.01186	1.16333	1.21449	1.21673	1.05232	1.11864	1.092
WAMW2166	Phthalic anhydride	Ester	C8H4O3	85-44-9	0.228685	0.243922	0.233026	0.285209	0.289868	0.299556	0.142082	0.139112	0.139453	0.246289	0.260744	0.258843	0.220956	0.235291	0.229698
NMW0247*377	Furan, 3-(4,8-dimethyl-3,7-nonadienyl)-, (E)-	Terpenoids	C15H22O	23262-34-2	0.0977403	0.11938	0.100128	0.134306	0.132541	0.136874	0.0789933	0.0904667	0.0794128	0.100989	0.101125	0.101294	0.0967491	0.102629	0.10015
GMW0253	Benzyl isopentyl ether	Ether	C12H18O	122-73-6	5.04022	5.46629	5.20387	6.23048	6.33035	6.49869	3.22638	3.25955	3.28199	5.44584	5.75201	5.71823	4.9495	5.21005	5.0968
XMW0473	Benzoic acid, hexyl ester	Ester	C13H18O2	6789-88-4	0.403958	0.455471	0.405179	0.599976	0.60239	0.654543	0.296685	0.330111	0.296138	0.472964	0.518609	0.505804	0.468423	0.490109	0.493229
XMW3798	Benzoic acid, 3-amino-	Acid	C7H7NO2	99-05-8	14.8634	16.376	14.1422	15.5947	15.8978	6.36267	7.6513	7.67656	7.35068	9.66939	10.1601	10.4523	11.7908	12.2991	12.3774
GMW0214	10-Undecen-1-yl acetate	Ester	C13H24O2	112-19-6	0.0980905	0.247303	0.215169	0.231466	0.236726	0.241373	0.116819	0.116419	0.112485	0.143034	0.156353	0.157272	0.174379	0.185446	0.184994
XMW1391	Pyridine, 2-hexyl-	Heterocyclic compound	C11H17N	1129-69-7	0.0275901	0.0292373	0.0327535	0.0188043	0.0191133	0.0209785	0.018741	0.0197389	0.0198047	0.0184871	0.0198779	0.018499	0.0214273	0.0228187	0.0222586
WAMW0737	Cyclohexane, propyl-	Hydrocarbons	C9H18	1678-92-8	0.0120838	0.0133683	0.0144409	0.0185094	0.0186429	0.0198684	0.0131058	0.0132162	0.0136397	0.0142466	0.0149069	0.0156039	0.0169547	0.0179012	0.0174775
XMW0640	Panaxene	Terpenoids	C15H24	871660-95-6	5.98647	6.43157	6.18112	7.33004	7.43418	7.66997	3.78436	3.63884	3.66968	6.44343	6.80886	6.76565	5.8349	6.1588	6.01302
XMW0214	1(2H)-Naphthalenone, octahydro-4-hydroxy-, trans-	Ketone	C10H16O2	21766-50-7	0.196106	0.196388	0.190522	0.157387	0.157674	0.16032	0.0514975	0.0498591	0.0510115	0.072285	0.0818434	0.082446	0.0855879	0.0904177	0.0907319
WMW0017*256	Bicyclo[2.2.1]heptane, 2,2-dimethyl-3-methylene-, (1S)-	Terpenoids	C10H16	5794-04-7	3.29908	3.57156	3.56629	6.35738	6.48305	6.6905	4.81291	4.82636	4.83438	2.1061	2.11741	2.20315	5.09536	5.30905	5.23716
XMW2972	1H-Benzocycloheptene, 2,4a,5,6,7,8,9,9a-octahydro-3,5,5-trimethyl-9-methylene-, (4aS-cis)-	Terpenoids	C15H24	3853-83-6	15.7098	16.3167	15.9054	15.9949	16.6209	17.176	11.7468	13.1694	12.4093	14.2743	14.9343	15.0861	13.7262	14.242	14.1607
D217	.beta.-Santalol	Terpenoids	C15H24O	77-42-9	0.0265019	0.0307768	0.0315374	0.0324085	0.0336662	0.035833	0.0423318	0.0466689	0.045914	0.0310401	0.0454997	0.0391543	0.0316186	0.0328273	0.0329684
XMW0045	(1R,4R,4aS,8aR)-4,7-Dimethyl-1-(prop-1-en-2-yl)-1,2,3,4,4a,5,6,8a-octahydronaphthalene	Terpenoids	C15H24	92692-39-2	35.4569	37.8361	22.2185	28.0096	27.2969	29.4296	28.3607	30.1966	30.2269	36.6634	38.5484	37.6956	31.9062	33.7238	33.8456
YZMW0115	Butanoic acid, 2-methylphenyl ester	Ester	C11H14O2	14617-90-4	1.22951	1.34356	1.26138	1.54724	1.56933	1.6163	0.788832	0.756568	0.769669	1.33909	1.41482	1.40597	1.20086	1.27225	1.23993
NMW0136*222	Benzaldehyde, 3-hydroxy-	Aldehyde	C7H6O2	100-83-4	11.3954	12.2621	11.7414	14.7199	14.9552	14.5859	9.25663	7.23164	6.97502	12.3016	12.98	12.9081	11.1382	11.7086	11.4461
NMW0225	Acetamide, N-(2-phenylethyl)-	Amine	C10H13NO	877-95-2	0.783136	0.845043	0.746941	0.780226	0.793983	0.828619	0.464289	0.450766	0.443526	0.540562	0.591946	0.591258	0.611136	0.646966	0.64903
KMW0457	Ethanone, 1-(2-aminophenyl)-	Ketone	C8H9NO	551-93-9	1.64405	1.70792	1.68158	2.10163	2.13032	2.17642	1.29233	1.05206	1.02196	1.73848	1.83634	1.82167	1.58448	1.6515	1.62561
KMW0564	.alpha.-Guaiene	Terpenoids	C15H24	3691-12-1	11.193	11.8212	11.5946	11.9857	12.1043	12.6164	8.57438	8.88362	8.87547	9.37234	10.5716	9.90217	9.618	10.1377	9.88785
KMW0480*050	trans-Geranic acid methyl ester	Terpenoids	C11H18O2	1189-09-9	0.950798	1.02165	0.976386	1.1955	1.21345	1.25253	0.679307	0.68208	0.678525	1.05022	1.10341	1.09877	0.937717	1.00288	0.97737
GGMW0071	Phenol, 2,3,5,6-tetramethyl-	Phenol	C10H14O	527-35-5	2.14404	2.31452	2.20531	2.72376	2.76782	2.82869	1.47717	1.48483	1.47619	2.36216	2.49688	2.48502	2.12121	2.24307	2.18359
KMW0605	Pentanoic acid, 1-ethenyl-1,5-dimethyl-4-hexenyl ester	Ester	C15H26O2	10471-96-2	3.41868	3.75193	3.35843	3.56145	3.70121	3.76006	1.73447	1.73496	1.66924	2.23656	2.40853	2.42701	2.4737	2.64288	2.63061
D419	2-Penten-1-ol, 2-methyl-5-(2-methyl-3-methylenebicyclo[2.2.1]hept-2-yl)-, [1S-[1.alpha.,2.alpha.(E),4.alpha.]]-	Terpenoids	C15H24O	37172-32-0	0.0259995	0.033388	0.0300826	0.0257795	0.0218066	0.0267176	0.0252465	0.0278296	0.0251807	0.0221439	0.0248904	0.026931	0.0243226	0.0252237	0.0254193
YZMW0535	Carbamic acid, ethyl-, ethyl ester	Ester	C5H11NO2	623-78-9	0.00287438	0.00427841	0.00482408	0.00673705	0.0066003	0.0066566	0.00482288	0.00818815	0.00478882	0.00481252	0.0049951	0.00541006	0.0107843	0.0112549	0.0110487
GMW0389	Isoamyl lactate	Ester	C8H16O3	19329-89-6	0.00512395	0.00913508	0.00882178	0.0279674	0.0279055	0.0285701	0.0084551	0.0157153	0.0130022	0.0279561	0.0276116	0.027812	0.0186391	0.0199145	0.0198281
KMW0075*003	2,3-Butanediol	Alcohol	C4H10O2	513-85-9	0.477224	0.483161	0.46774	0.191157	0.176616	0.184858	0.189828	0.207238	0.211352	0.269421	0.264479	0.254695	0.29467	0.314318	0.313612
GGMW0153*301	Methyl cis-cinnamate	Ester	C10H10O2	19713-73-6	0.499171	0.532564	0.511369	0.645419	0.656262	0.633408	0.27345	0.316116	0.308827	0.534783	0.564563	0.563115	0.485447	0.506832	0.497221
XMW0588	1,3,5-Triazaadamantan-7-ol	Alcohol	C7H13N3O	130267-10-6	0.00905923	0.00919481	0.00934467	0.0100116	0.0101342	0.0103562	0.0070399	0.00737768	0.00716332	0.00599126	0.00656814	0.00651622	0.00805064	0.00839783	0.00824574
KMW0560	Coumarin	Heterocyclic compound	C9H6O2	91-64-5	0.771741	0.850983	0.809193	0.838917	0.844154	0.875228	0.592371	0.543037	0.599265	0.745116	0.782556	0.775781	0.697244	0.748803	0.732208
KMW0578	Butanoic acid, 3-methyl-, 1-ethenyl-1,5-dimethyl-4-hexenyl ester	Ester	C15H26O2	1118-27-0	23.1903	25.8093	24.55	28.0189	28.4984	29.6321	26.3911	25.9843	30.2768	29.7444	28.5245	31.2643	24.7209	26.3955	26.3216
KMW0685	trans-Farnesol	Terpenoids	C15H26O	106-28-5	0.0186709	0.0231796	0.0205162	0.0156452	0.0145776	0.0167108	0.0165069	0.0185688	0.0167641	0.0155064	0.0178565	0.0191245	0.0162897	0.0168642	0.0169949
KMW0538	Isobornyl propionate	Ester	C13H22O2	2756-56-1	0.408647	0.613071	0.530866	0.531578	0.542868	0.555589	0.528914	0.540884	0.524246	0.459457	0.492888	0.480195	0.451603	0.473101	0.478018
YZMW0348	2-Butenedioic acid, 2-methyl-, (E)-	Acid	C5H6O4	498-24-8	1.24489	1.3738	1.2823	1.57719	1.60123	1.64844	0.992077	0.985709	0.950193	1.30182	1.42155	1.36994	1.18005	1.2679	1.23744
XMW1378	4,6-Octadiyn-3-one, 2-methyl-	Ketone	C9H10O	29743-33-7	0.0125538	0.0768593	0.0128866	0.00417739	0.00377581	0.00510492	0.0380278	0.0424274	0.0380993	0.00229392	0.0025755	0.0030668	0.0360226	0.0377058	0.0368578
XMW2423*234	3-Hexenoic acid, methyl ester, (Z)-	Ester	C7H12O2	13894-62-7	0.132212	0.14578	0.155688	0.193503	0.196938	0.204788	0.145489	0.142912	0.142755	0.154719	0.157654	0.163215	0.179193	0.185416	0.187013
XMW1388	1H-Imidazole, 4,5-dihydro-2-methyl-	Heterocyclic compound	C4H8N2	534-26-9	0.181631	0.172577	0.150503	0.0782388	0.0784334	0.0805446	0.117115	0.169154	0.12751	0.183918	0.17219	0.174636	0.114885	0.120226	0.117527
KMW0196*079	3-Hexen-1-ol, acetate, (Z)-	Ester	C8H14O2	3681-71-8	0.0407096	0.0294192	0.0423214	0.0403542	0.0394846	0.0402508	0.04248	0.0450594	0.0442085	0.0445713	0.0458047	0.0460998	0.0406254	0.0427038	0.0431318
KMW0178	Bicyclo[3.1.0]hexane, 4-methylene-1-(1-methylethyl)-	Terpenoids	C10H16	3387-41-5	4.58705	5.01484	4.99866	9.0598	9.28158	9.57542	6.69784	6.7077	6.70974	2.86442	2.93273	3.04418	7.1304	7.41662	7.29418
QWMW1253	2-Butenoic acid, 2-methylpropyl ester	Ester	C8H14O2	589-66-2	0.260468	0.273119	0.281914	0.421924	0.429435	0.442111	0.341429	0.345084	0.346797	0.128367	0.1357	0.144652	0.359158	0.374343	0.367206
QWMW0733	(Z)-Hex-3-enyl (E)-2-methylbut-2-enoate	Ester	C11H18O2	67883-79-8	2.4115	2.68818	2.73219	1.719	1.72021	1.7613	2.14376	2.32468	2.10796	2.27	2.46008	2.33645	2.41847	2.54722	2.57135
QWMW0904	Hexanal dimethyl acetal	Ether	C8H18O2	1599-47-9	0.00722277	0.00614109	0.00845765	0.0102295	0.0107059	0.0109354	0.00723069	0.00765345	0.00634318	0.00796065	0.00896989	0.00864704	0.00793009	0.00822743	0.00832432
XMW2812	1H-Imidazole	Heterocyclic compound	C3H4N2	288-32-4	0.0589085	0.0850453	0.0834338	0.143584	0.146894	0.150383	0.10735	0.107577	0.107984	0.0385792	0.0398514	0.0420647	0.114277	0.118021	0.117307
WMW0226	4H-Pyran-4-one	Ketone	C5H4O2	108-97-4	0.0349346	0.0356112	0.0374546	0.0807309	0.0823095	0.0837879	0.0594012	0.0587812	0.0588346	0.0212056	0.0224873	0.0229922	0.0642584	0.0667096	0.0656898
XMW0764*131	(S)-(-)-(4-Isopropenyl-1-cyclohexenyl)methanol	Terpenoids	C10H16O	18457-55-1	0.361823	0.396679	0.38162	0.418799	0.427418	0.430508	0.281682	0.285658	0.271108	0.355904	0.384597	0.370454	0.334164	0.356873	0.3567
WAMW2251	2-Propanol, 1,3-dichloro-	Alcohol	C3H6Cl2O	96-23-1	0.0066279	0.00750333	0.0079648	0.0026443	0.00277318	0.00290315	0.00453727	0.00438838	0.00453757	0.00334508	0.00325929	0.00348326	0.00470243	0.00501183	0.0050212
KMW0135	2-Cyclohexen-1-one	Ketone	C6H8O	930-68-7	0.067719	0.0777562	0.0772694	0.0938334	0.0956577	0.0974973	0.0714518	0.0702626	0.0717354	0.076739	0.079423	0.0823491	0.087315	0.0901491	0.0895081
QWMW0214	Butanoic acid, 1-methylbutyl ester	Ester	C9H18O2	60415-61-4	0.0805205	0.0837241	0.0885773	0.177986	0.181998	0.187633	0.123456	0.122297	0.123493	0.0492955	0.0504293	0.0384622	0.133206	0.137404	0.136715
XMW0483	1H-Pyrrole-2-carboxaldehyde	Aldehyde	C5H5NO	1003-29-8	0.0333428	0.0345414	0.0352239	0.0330396	0.0334676	0.0336931	0.0357806	0.0371688	0.0368047	0.0365621	0.037697	0.0370477	0.0345957	0.0356412	0.0358061
XMW0062	2-Propenoic acid, 2-methyl-, 3,3,5-trimethylcyclohexyl ester	Ester	C13H22O2	7779-31-9	0.558637	0.595209	0.573803	0.584394	0.591134	0.621667	0.468873	0.477859	0.480014	0.532976	0.538688	0.553479	0.497986	0.513683	0.510975
YZMW0414	Cycloheptylamine	Amine	C7H15N	5452-35-7	0.0381196	0.0264122	0.0391517	0.03822	0.0378513	0.0371551	0.0408652	0.0424285	0.0424672	0.041119	0.0419364	0.043216	0.0380934	0.0401022	0.0405605
D341*059	Naphthalene, decahydro-1,6-bis(methylene)-4-(1-methylethyl)-, (4.alpha.,4a.alpha.,8a.alpha.)-	Terpenoids	C15H24	30021-46-6	32.7339	32.8309	32.1882	3.77063	3.07612	3.23039	24.7882	25.5598	25.5819	29.6949	31.6261	31.2261	28.9931	30.3425	29.595
KMW0643	Caryophyllene oxide	Terpenoids	C15H24O	1139-30-6	3.35911	3.75103	3.41564	4.29835	4.30982	4.41616	3.11728	3.393	3.27112	3.80092	4.2657	4.09332	3.57462	3.73928	3.64837
XMW3081	(-)-Globulol	Terpenoids	C15H26O	489-41-8	2.01739	2.159	1.89376	2.51557	2.51627	2.55671	1.74891	1.88931	1.84301	2.23549	2.40398	2.32835	2.07415	2.13678	2.15237
KMW0570*339	2-Dodecenal, (E)-	Aldehyde	C12H22O	20407-84-5	0.183122	0.20744	0.20112	0.212988	0.219373	0.22662	0.183426	0.181841	0.185863	0.181667	0.188843	0.192078	0.184498	0.198034	0.196927
NMW0205	Precocene I	Heterocyclic compound	C12H14O2	17598-02-6	14.679	15.534	14.5898	17.1258	16.5824	17.543	9.56931	10.5785	10.4189	10.9475	13.2312	11.9824	13.5686	14.2405	14.4245
KMW0193*119	.beta.-Pinene	Terpenoids	C10H16	127-91-3	1.7899	1.98828	1.93317	3.24185	3.29784	3.43263	2.44213	2.45165	2.45729	1.20362	1.23449	1.28714	2.59382	2.68873	2.64754
XMW0031	1,4-Methanoazulen-3-ol, decahydro-1,5,5,8a-tetramethyl-, [1S-(1.alpha.,3.beta.,3a.beta.,4.alpha.,8a.beta.)]-	Terpenoids	C15H26O	99481-30-8	0.0621679	0.0753902	0.0618084	0.0622719	0.0599578	0.0658878	0.0202507	0.0231827	0.0215786	0.0361055	0.0372175	0.0378815	0.0395983	0.0424449	0.0411113
KMW0427	3-Mercaptohexyl acetate	Ester	C8H16O2S	136954-20-6	0.296805	0.322935	0.342195	0.325505	0.328363	0.373983	0.305462	0.341069	0.332248	0.317747	0.305019	0.329485	0.307721	0.319527	0.313906
D111	2-Propenal, 2-methyl-3-phenyl-	Aldehyde	C10H10O	101-39-3	0.657949	0.702954	0.676288	0.855418	0.865144	0.843958	0.424837	0.408384	0.392445	0.708875	0.750796	0.744569	0.646333	0.674343	0.65906
XMW0262	1,1,7,7a-Tetramethyl-1a,2,6,7,7a,7b-hexahydro-1H-cyclopropa[a]naphthalene	Terpenoids	C15H22	154098-14-3	0.768864	0.83494	0.793189	0.803681	0.796103	0.842433	0.660909	0.71058	0.684443	0.766643	0.803092	0.801451	0.698047	0.749895	0.727007
KMW0488	Tridecane	Hydrocarbons	C13H28	629-50-5	0.0270348	0.0215332	0.0234339	0.0236867	0.0220661	0.0232531	0.0229103	0.0213007	0.0233032	0.0178432	0.0173833	0.0177731	0.0161744	0.0167519	0.0169852
YZMW0688	Butanoic acid, 2-methyl-, 1-methylpropyl ester	Ester	C9H18O2	869-08-9	0.100114	0.147227	0.109658	0.319698	0.323157	0.330757	0.224842	0.225589	0.226204	0.0857359	0.0883667	0.0923548	0.242564	0.251878	0.247356
D439*290	Cyclohexanol, 1-methyl-4-(1-methylethyl)-, trans-	Terpenoids	C10H20O	3901-93-7	0.0233808	0.0291259	0.0229676	0.0091775	0.00937997	0.00943039	0.0169837	0.0141811	0.0149087	0.0113681	0.0108806	0.0109361	0.0147443	0.0153249	0.0150317
XMW0504*084	1H-Benzocycloheptene, 2,4a,5,6,7,8-hexahydro-3,5,5,9-tetramethyl-, (R)-	Terpenoids	C15H24	1461-03-6	15.0451	16.1834	15.7761	13.1806	13.1617	14.0175	8.27397	8.29299	8.11608	10.7609	11.7027	11.6227	11.9593	12.7103	12.7883
QWMW0436	Pyridine, 2-(1-methylethyl)-	Heterocyclic compound	C8H11N	644-98-4	0.0504656	0.0633449	0.057833	0.0750708	0.0767644	0.0926819	0.0546914	0.0552738	0.0535644	0.0726043	0.0629	0.0647658	0.0704278	0.0732216	0.0743313
KMW0175	Phenol	Phenol	C6H6O	108-95-2	0.185569	0.179869	0.197884	0.44896	0.456589	0.472796	0.318841	0.319907	0.318999	0.114215	0.117925	0.126681	0.346632	0.357434	0.35463
YZMW0353	Goitrin	Heterocyclic compound	C5H7NOS	500-12-9	0.10034	0.111529	0.0817473	0.0925848	0.0935445	0.099495	0.0413509	0.0448706	0.0434247	0.0581334	0.0598132	0.0609964	0.0667387	0.070562	0.0712978
D387	1-Hexanol, 3,5,5-trimethyl-	Alcohol	C9H20O	3452-97-9	0.140096	0.131917	0.13844	0.125555	0.113994	0.122649	0.12644	0.12947	0.134473	0.12075	0.123091	0.130788	0.121935	0.131716	0.129192
XMW1291	1,3-Dioxolane, 4-methyl-2-(2-methylpropyl)-	Heterocyclic compound	C8H16O2	18433-93-7	0.0504612	0.0557898	0.0586558	0.0715635	0.073182	0.0765238	0.0567986	0.0559624	0.054929	0.0596963	0.0609425	0.0617283	0.0654937	0.0695733	0.0700846
NMW0149*311	Geranic acid	Terpenoids	C10H16O2	459-80-3	0.651507	0.695117	0.618672	0.683762	0.692888	0.721635	0.554204	0.565278	0.563131	0.629627	0.645743	0.658017	0.587005	0.603428	0.603323
D371	3-Hexen-1-ol, formate, (Z)-	Ester	C7H12O2	33467-73-1	0.0707114	0.0793348	0.0834751	0.104357	0.107082	0.110505	0.0784619	0.0769675	0.0770272	0.0832362	0.085402	0.08797	0.0979064	0.100677	0.100494
GMW0159	Benzenepentanol	Alcohol	C11H16O	10521-91-2	0.832438	0.886915	0.88267	0.900949	0.909677	0.932633	0.693093	0.715351	0.702418	0.802584	0.81851	0.829422	0.758716	0.788971	0.77245
NMW0791*218	Benzene, 1-ethyl-2-methyl-	Aromatics	C9H12	611-14-3	0.588862	0.576148	0.421236	1.27639	1.29395	1.31571	0.882419	0.879793	0.882173	0.333561	0.342809	0.359058	0.934059	0.96238	0.954982
XMW0182	(3S,3aS,6R,8aS)-3,8,8-Trimethyl-7-methyleneoctahydro-1H-3a,6-methanoazulene	Terpenoids	C15H24	31145-21-8	12.4233	12.6731	12.3955	12.4277	12.9526	13.3612	8.84548	8.97923	9.41651	10.9997	11.1696	11.302	10.6404	10.946	10.9018
D338*084	.alpha.-Cuprenene	Terpenoids	C15H24	29621-78-1	15.0451	16.1834	15.7761	13.1806	13.1617	14.0175	8.27397	8.29299	8.11608	10.7609	11.7027	11.6227	11.9593	12.7103	12.7883
QMW0530	2-Bromo dodecane	Halogenated hydrocarbons	C12H25Br	13187-99-0	1.69749	1.86088	0.52463	1.49953	1.53836	1.55334	0.827247	0.843998	0.816547	1.19024	1.28766	1.29977	1.27887	1.38054	1.36255
XMW0731	Benzene, pentamethyl-	Aromatics	C11H16	700-12-9	0.0135768	0.01701	0.0140887	0.0114163	0.00974059	0.00997533	0.0195079	0.0197282	0.0198583	0.0220723	0.0230165	0.0215933	0.0158222	0.016561	0.016822
XMW3443	Urea, phenyl-	Nitrogen compounds	C7H8N2O	64-10-8	0.0252898	0.0181817	0.0247898	0.0324354	0.0333592	0.0331413	0.0130855	0.0135131	0.019359	0.0156731	0.0288619	0.0285395	0.0232203	0.0249829	0.0241801
KMW0558	1,5-Dimethyl-1-vinyl-4-hexenyl butyrate	Ester	C14H24O2	78-36-4	1.54789	1.69677	1.63269	1.69665	1.74614	1.75862	1.2823	1.2875	1.16749	1.50397	1.60648	1.55952	1.49334	1.53374	1.5356
KMW0734	Benzoic acid, 4-hydroxy-3-methoxy-, methyl ester	Ester	C9H10O4	3943-74-6	0.051069	0.0571268	0.0455802	0.0556616	0.0360165	0.0617315	0.0437031	0.0487206	0.0447606	0.0526996	0.0584302	0.0577611	0.0497462	0.0512803	0.0507539
GMW0221	Lauryl acetate	Ester	C14H28O2	112-66-3	0.0785973	0.0908786	0.0777133	0.102689	0.105349	0.107669	0.0694763	0.066814	0.0743923	0.088688	0.0802482	0.0800514	0.0689024	0.0729174	0.0737384
NMW0172	Ethinamate	Ester	C9H13NO2	126-52-3	10.8631	11.244	11.6677	14.0255	14.214	14.5734	10.5162	10.6528	10.15	11.3734	12.0312	12.0424	11.082	11.6429	11.2937
XMW0145	Dicyandiamide	Nitrogen compounds	C2H4N4	461-58-5	0.0364523	0.0412894	0.0369445	0.0533275	0.05201	0.0558976	0.027372	0.0298169	0.0268384	0.0403246	0.0447342	0.0442564	0.0419211	0.0453593	0.0445665
YZMW0128	2,3-Dimethoxybenzoic acid	Acid	C9H10O4	1521-38-6	1.43605	1.32595	1.45625	1.35831	1.37425	1.4047	1.05519	1.05905	0.995779	1.32106	1.40521	1.37831	1.35216	1.3879	1.38693
XMW0906	Benzene, tert-butyl-	Aromatics	C10H14	98-06-6	0.0579577	0.0412266	0.0611261	0.138995	0.142605	0.146655	0.0898042	0.0899063	0.0890372	0.0237607	0.0244719	0.0266116	0.0976626	0.100891	0.102591
YZMW0539	2-Hexanol, 2-methyl-	Alcohol	C7H16O	625-23-0	0.362347	0.379425	0.362547	0.195476	0.18795	0.196549	0.137718	0.14517	0.145554	0.244473	0.244249	0.235022	0.251329	0.259888	0.255534
GMW0188	Benzenethiol	Alcohol	C6H6S	108-98-5	0.0273747	0.0396732	0.0300832	0.0905129	0.091994	0.0934357	0.0481203	0.0478604	0.0487733	0.0178707	0.0175115	0.0170714	0.0514807	0.052781	0.0530869
GMW0384	2-Buten-1-one, 1-(2,6,6-trimethyl-1,3-cyclohexadien-1-yl)-	Ketone	C13H18O	23696-85-7	0.63423	0.662109	0.657342	1.04995	1.04058	1.04662	0.549057	0.572034	0.56879	0.673224	0.753419	0.690967	0.58889	0.604228	0.611429
QWMW0774	Benzenecarbothioic acid, S-methyl ester	Ester	C8H8OS	5925-68-8	0.231498	0.255088	0.238914	0.295716	0.29782	0.30421	0.170268	0.169336	0.16696	0.25677	0.268831	0.270536	0.223606	0.238425	0.229707
GMW0321	Propanoic acid, octyl ester	Ester	C11H22O2	142-60-9	0.0213941	0.0229228	0.0220635	0.0261617	0.0263026	0.0272917	0.0183907	0.0183201	0.0176402	0.0237774	0.0250598	0.0243999	0.0211214	0.0227242	0.0219181
XMW0655	2-Butene-1,4-diol, (Z)-	Alcohol	C4H8O2	6117-80-2	0.129769	0.14224	0.152568	0.186858	0.191719	0.201917	0.147529	0.145086	0.143865	0.155126	0.158085	0.163951	0.171982	0.183213	0.184716
D207	Acetamide	Amine	C2H5NO	60-35-5	0.0367049	0.0562285	0.0554747	0.0087394	0.00956657	0.00967519	0.0226758	0.0223762	0.0239354	0.0143211	0.0129745	0.00881624	0.0241207	0.0250055	0.0254915
XMW1316	4-Methoxyformanilide	Amine	C8H9NO2	5470-34-8	0.512392	0.539848	0.527699	0.725524	0.725484	0.64664	0.359145	0.387747	0.393655	0.569329	0.621753	0.606005	0.459119	0.473957	0.466458
XMW3503	Butanoic acid, 2-methyl-5-oxo-1-cyclopenten-1-yl ester	Ester	C10H14O3	68227-51-0	1.09854	1.19305	1.12708	0.94464	0.942442	0.98349	0.710444	0.724769	0.642399	0.88975	0.965885	0.920832	0.924942	0.963219	0.982083
NMW0752	1,3-Propanediol	Alcohol	C3H8O2	504-63-2	1.12339	1.11489	1.12063	0.533348	0.547973	0.557726	0.397041	0.392534	0.442443	0.73997	0.741701	0.710272	0.732141	0.752525	0.745789
YZMW0190	Benzenecarbothioamide	Amine	C7H7NS	2227-79-4	0.0214077	0.005434	0.00534494	0.0121181	0.0133557	0.0117327	0.0165118	0.0179132	0.0172726	0.00404964	0.00440262	0.00431426	0.0172477	0.018482	0.0177939
NMW0784*402	Ethyl tiglate	Ester	C7H12O2	5837-78-5	0.270303	0.298415	0.315153	0.391334	0.397086	0.406768	0.285987	0.284174	0.284808	0.325584	0.328804	0.341958	0.369519	0.378328	0.380387
YZMW0305	6-Hepten-1-ol	Alcohol	C7H14O	4117-10-6	0.224037	0.246843	0.260201	0.309746	0.31211	0.340857	0.239186	0.227982	0.236106	0.271484	0.271611	0.281737	0.292841	0.312913	0.301178
YZMW0396	Phenol, 4-(methoxymethyl)-	Phenol	C8H10O2	5355-17-9	0.145279	0.160413	0.150327	0.184882	0.187865	0.190485	0.106162	0.105007	0.103407	0.158346	0.166906	0.167377	0.139513	0.148075	0.142655
XMW2824	2-Isopropylpyrazine	Heterocyclic compound	C7H10N2	29460-90-0	2.32821	2.13033	3.32388	6.76419	6.92518	7.05785	4.45497	4.43016	4.44228	1.24074	1.89185	1.9748	4.87908	4.99407	5.01155
YZMW0422	Phenol, 2-methoxy-4-(methoxymethyl)-	Phenol	C9H12O3	5533-03-9	2.19846	2.34438	2.30642	1.95309	2.15829	2.08191	1.84025	1.86394	2.03063	2.20655	2.34818	1.7889	2.17405	2.26445	2.20494
XMW0389*382	Caryophyllenyl alcohol	Terpenoids	C15H26O	913176-41-7	0.138219	0.129653	0.137552	0.115663	0.118354	0.12304	0.0717127	0.0780655	0.0643286	0.0846834	0.0900977	0.0866717	0.101619	0.105376	0.103054
XMW0049	2,4,4-Trimethyl-3-(3-methylbutyl)cyclohex-2-enone	Ketone	C14H24O	88725-82-0	0.069322	0.0681302	0.0701916	0.0756972	0.0741915	0.108631	0.044855	0.04746	0.0495765	0.0613351	0.0672192	0.0627075	0.067584	0.0691752	0.0693444
KMW0512	.alpha.-Cubebene	Terpenoids	C15H24	17699-14-8	0.770103	0.812953	0.790036	0.754216	0.767732	0.796161	0.583355	0.592331	0.594278	0.656839	0.737896	0.688504	0.699725	0.715944	0.720453
XMW0695	Propanoic acid, 2-methyl-, octyl ester	Ester	C12H24O2	109-15-9	0.0830382	0.0872253	0.0363136	0.0298382	0.0841115	0.0346556	0.0330102	0.0354942	0.0323416	0.0408135	0.0439458	0.0432013	0.0248678	0.0255631	0.0252913
XMW0297	1,4-Butanediamine	Amine	C4H12N2	110-60-1	0.198538	0.206123	0.206652	0.0553648	0.0490572	0.055047	0.112944	0.126314	0.129136	0.0665772	0.061725	0.0643714	0.106428	0.1152	0.113961
WAMW1675	Thiourea, methyl-	Nitrogen compounds	C2H6N2S	598-52-7	0.0680668	0.0745912	0.0745922	0.0744178	0.0759529	0.0804565	0.069426	0.0777963	0.0721137	0.0690636	0.0705273	0.0715452	0.0707921	0.0725751	0.0722168
KMW0224	Benzene, (methoxymethyl)-	Ether	C8H10O	538-86-3	0.308492	0.303526	0.213613	0.699447	0.71249	0.72582	0.452666	0.448173	0.451662	0.172095	0.12474	0.134176	0.497364	0.51039	0.506617
YZMW0102*239	3-Hexanol, 2,4-dimethyl-	Alcohol	C8H18O	13432-25-2	0.513619	0.544233	0.585163	0.703568	0.717512	0.73828	0.54678	0.540922	0.544885	0.578595	0.598541	0.620325	0.665172	0.682336	0.677855
XMW2392	Pyrazine, 2,5-diethyl-	Heterocyclic compound	C8H12N2	13238-84-1	0.211272	0.219553	0.211213	0.0652931	0.0650692	0.0679741	0.220307	0.213711	0.213193	0.0660593	0.0670502	0.0681381	0.0611854	0.0636644	0.0620095
D357	2-Propanol, 1-(dimethylamino)-, acetate (ester)	Ester	C7H15NO2	32188-28-6	0.0397083	0.0431517	0.0454424	0.0558312	0.0573644	0.0607423	0.0428667	0.0424249	0.0419134	0.0477063	0.0480077	0.0497732	0.0530353	0.0547812	0.0559048
KMW0514	Benzenepropanoic acid, ethyl ester	Ester	C11H14O2	2021-28-5	0.133616	0.14924	0.135873	0.6457	0.674098	0.17335	0.163749	0.168817	0.161331	0.197545	0.209074	0.211909	0.118081	0.123671	0.126081
QWMW0216	3-Decanone	Ketone	C10H20O	928-80-3	0.0207173	0.0223465	0.0219011	0.0155924	0.0132548	0.0142903	0.0224195	0.0290699	0.0261417	0.0294392	0.0289784	0.0304961	0.0184791	0.0189355	0.0192165
GGMW0059	2-Pentanol, 3-methyl-	Alcohol	C6H14O	565-60-6	0.655887	0.655392	0.661275	0.304357	0.287504	0.301612	0.215774	0.214884	0.233785	0.405132	0.406395	0.394137	0.417107	0.426722	0.427139
D342*030	2,4,6-Octatriene, 2,6-dimethyl-, (E,E)-	Terpenoids	C10H16	3016-19-1	0.00222282	0.00235982	0.00213052	0.0109631	0.0109715	0.0113079	0.00293093	0.00379183	0.00308723	0.00775783	0.00780747	0.00816229	0.0063274	0.00657226	0.0067123
XMW0456	5,8-Decadien-2-one, 5,9-dimethyl-, (E)-	Ketone	C12H20O	130876-99-2	2.80271	2.9848	2.90068	2.84413	2.9011	3.04306	2.23712	2.27831	2.25495	2.74039	2.85572	2.83511	2.58604	2.65049	2.69321
KMW0732	Phenol, 2,6-dimethoxy-4-(2-propenyl)-	Phenol	C11H14O3	6627-88-9	0.00599953	0.00477903	0.00570102	0.00575943	0.00572167	0.0044229	0.00408312	0.00462749	0.00438478	0.00560272	0.00577802	0.00596322	0.00581754	0.005966	0.00591774
D408	(1Alpha,3beta,4beta)-p-menthane-3,8-diol	Terpenoids	C10H20O2	3564-95-2	0.126541	0.133635	0.125801	0.130061	0.129528	0.136006	0.0951809	0.0985062	0.0940327	0.112324	0.11473	0.111731	0.111191	0.11386	0.113325
WAMW0468	1H-Pyrrole-2-carboxaldehyde, 1-methyl-	Aldehyde	C6H7NO	1192-58-1	0.358432	0.348738	0.251423	0.779926	0.791416	0.801756	0.538074	0.537134	0.538799	0.200932	0.206238	0.217443	0.565779	0.580886	0.574791
KMW0384	Benzene, (2-nitroethyl)-	Nitrogen compounds	C8H9NO2	6125-24-2	0.011456	0.0116172	0.0109766	0.0115032	0.0112972	0.0119644	0.00904855	0.00978324	0.00945154	0.0117684	0.0115095	0.0115659	0.00877864	0.00954445	0.00931891
D269*106	Butanoic acid, 2-methyl-, 2-methylpropyl ester	Ester	C9H18O2	2445-67-2	0.176956	0.215263	0.181392	0.0957124	0.0835989	0.0907252	0.165978	0.227496	0.213868	0.129257	0.122469	0.130194	0.126003	0.136991	0.1333
D1404	1-Octyne	Hydrocarbons	C8H14	629-05-0	0.465039	0.46707	0.463833	0.200622	0.19104	0.198544	0.131953	0.142626	0.14229	0.294559	0.296597	0.277425	0.296594	0.304275	0.301412
GMW0152	Benzenepropanal	Aldehyde	C9H10O	104-53-0	0.102626	0.114135	0.110488	0.0180463	0.0171787	0.0186488	0.0522915	0.061235	0.0529571	0.0175906	0.0190167	0.0194329	0.0479373	0.0496099	0.0507192
D346	Methyl 6,6-dimethylbicyclo[3.1.1]hept-2-ene-2-carboxylate	Ester	C11H16O2	30649-97-9	0.211893	0.168514	0.223207	0.2013	0.195268	0.201616	0.184724	0.19469	0.188536	0.185783	0.190382	0.1834	0.181368	0.185416	0.187928
XMW2909	3-Isopropylbenzaldehyde	Aldehyde	C10H12O	34246-57-6	0.243919	0.269083	0.257871	0.263672	0.266909	0.283561	0.247019	0.273861	0.261187	0.248494	0.246964	0.254035	0.25059	0.255962	0.258631
WAMW2198	Benzenemethanol, .alpha.-(trichloromethyl)-, acetate	Ester	C10H9Cl3O2	90-17-5	0.193332	0.214431	0.201928	0.194738	0.195734	0.202834	0.0233306	0.0245575	0.0250332	0.0300275	0.0960201	0.047543	0.142416	0.145501	0.145617
YZMW0227	Benzaldehyde, 2,3,4,5-tetramethyl-	Aldehyde	C11H14O	29344-95-4	6.6544	7.05568	6.55412	6.80988	6.61243	6.7096	11.7444	11.9102	6.29073	11.891	13.0489	12.3277	9.23891	10.0499	9.83063
XMW1492	Benzeneacetaldehyde, .alpha.-methyl-4-(2-methylpropyl)-	Aldehyde	C13H18O	51407-46-6	3.74128	4.16063	3.97206	3.85623	4.17238	4.19688	5.59525	5.85996	6.33742	6.08763	6.61161	6.37671	5.14027	5.47434	5.53767
D213	2,4-Hexadiyn-1-one, 1-phenyl-	Ketone	C12H8O	495-74-9	0.0100245	0.00993792	0.00951421	0.0105111	0.0110794	0.0106034	0.00510451	0.00559789	0.00475966	0.00884109	0.0096997	0.00960133	0.00827957	0.00848152	0.00863354
XMW1309	Pyrazine, tetramethyl-	Heterocyclic compound	C8H12N2	1124-11-4	0.0573371	0.0595387	0.0560412	0.059996	0.0608682	0.0616746	0.0509112	0.0528874	0.052342	0.0618709	0.0620015	0.0639806	0.0560876	0.0572597	0.0577622
XMW2293	Hexyl n-valerate	Ester	C11H22O2	1117-59-5	0.0513724	0.0609626	0.0608038	0.0342869	0.0342977	0.0310969	0.0414431	0.0462861	0.0450519	0.0380578	0.0428657	0.0407791	0.0429761	0.0444453	0.0454694
NMW0326	2H-Pyran-3-ol, tetrahydro-2,2,6-trimethyl-6-(4-methyl-3-cyclohexen-1-yl)-, [3S-[3.alpha.,6.alpha.(R*)]]-	Terpenoids	C15H26O2	22567-36-8	0.00618356	0.00601894	0.00563479	0.00499608	0.0036075	0.00350568	0.00249897	0.00331195	0.00282811	0.00375016	0.00432402	0.00548311	0.00521553	0.00539823	0.00527458
D320	(3E,7E)-1,5,5,8-Tetramethylcycloundeca-3,7-dienol	Terpenoids	C15H26O	28446-26-6	0.864794	0.966405	0.89929	0.816318	0.796353	0.850402	0.890746	0.988936	1.00075	0.821099	0.869882	0.887383	0.801281	0.833649	0.852977
YZMW0085	Benzoic acid, 3-nitro-	Acid	C7H5NO4	121-92-6	3.45837	3.65111	3.65971	3.70022	3.78368	3.86202	2.42388	2.5542	2.61139	2.69063	3.29589	2.92598	2.89008	3.02876	3.09351
YZMW0321	3-Buten-1-ol, 2-methyl-	Alcohol	C5H10O	4516-90-9	1.12339	1.15072	1.12063	0.545614	0.547973	0.557726	0.414415	0.401516	0.446621	0.73997	0.741701	0.710272	0.756781	0.775266	0.768652
XMW0933*348	Bicyclo[3.1.1]hept-2-en-6-ol, 2,7,7-trimethyl-, acetate, [1S-(1.alpha.,5.alpha.,6.beta.)]-	Ester	C12H18O2	50764-55-1	1.76007	1.91829	1.92957	1.94	1.94771	2.08411	1.80944	2.02944	1.49104	1.42689	1.47749	1.47255	1.84257	1.89773	1.8644
KMW0170	1-Octen-3-one	Ketone	C8H14O	4312-99-6	0.0233434	0.0255123	0.0255757	0.0407892	0.0408638	0.0429335	0.0303436	0.0313639	0.0316754	0.0188074	0.0201718	0.0189934	0.0319173	0.0330772	0.0338712
XMW0484	Furan, 2-propyl-	Heterocyclic compound	C7H10O	4229-91-8	0.0576513	0.0567127	0.0592449	0.0418614	0.011799	0.0423555	0.0201026	0.0220721	0.0228575	0.0362081	0.0374175	0.0359529	0.0417021	0.042663	0.0423853
XMW1058	Cyclopentanol, acetate	Ester	C7H12O2	933-05-1	0.0799775	0.0914562	0.0957695	0.113958	0.114886	0.119798	0.0839886	0.0845795	0.0835778	0.0991349	0.0953916	0.099093	0.108095	0.110234	0.11142
XMW0651	Pyridine, 2,3-dimethyl-	Heterocyclic compound	C7H9N	583-61-9	1.49284	1.88231	2.03937	2.573	2.61329	2.68972	1.85469	1.85835	1.83136	2.10937	2.11245	2.20158	2.43478	2.48221	2.50048
KMW0207	2-Furanmethanethiol, 5-methyl-	Alcohol	C6H8OS	59303-05-8	0.110958	0.0990369	0.0997951	0.0596037	0.0514594	0.0561042	0.0985572	0.132333	0.123903	0.0815883	0.0774242	0.0810173	0.0788973	0.0859536	0.08366
D74	4-Acetylanisole	Ketone	C9H10O2	100-06-1	0.609716	0.646749	0.459939	1.13217	1.12988	1.17397	0.521691	0.794556	0.794932	0.981624	1.01823	1.01232	0.916898	0.935028	0.946808
KMW0186	Octanal	Aldehyde	C8H16O	124-13-0	0.0927587	0.0854468	0.0887587	0.0492544	0.0416878	0.0451203	0.0854675	0.115202	0.106921	0.0665119	0.0636767	0.0670542	0.0668215	0.0728156	0.0708555
XMW0420*041	Undecane, 2,9-dimethyl-	Hydrocarbons	C13H28	17301-26-7	0.0194191	0.019899	0.0198281	0.0208491	0.0204297	0.0226057	0.0204567	0.0209583	0.0210737	0.0207787	0.0204958	0.0203781	0.0190611	0.0205944	0.0205546
KMW0437	Acetic acid, 2-phenylethyl ester	Ester	C10H12O2	103-45-7	0.00821472	0.00880224	0.00856922	0.0056021	0.00555143	0.00646125	0.0128859	0.0131844	0.0135591	0.0140465	0.0141978	0.0166556	0.00994392	0.0102198	0.0100587
KMW0504	Benzene, 1-ethenyl-4-methoxy-	Ether	C9H10O	637-69-4	0.0316064	0.0306412	0.038254	0.0266925	0.0234445	0.0259642	0.0152349	0.014604	0.0486372	0.0332728	0.030588	0.0323725	0.0122631	0.0133613	0.0130856
YZMW0600	Cycloheptanecarboxylic acid, 1-amino-	Acid	C8H15NO2	6949-77-5	0.0961006	0.10642	0.111849	0.0854078	0.0969914	0.0895678	0.125209	0.122861	0.114289	0.119305	0.113932	0.120971	0.103723	0.112797	0.108862
XMW0536	Dimethylcarbamothioic acid, O-butyl ester	Ester	C7H15NOS	19708-86-2	3.92835	4.20891	4.03947	5.19715	5.26836	5.34859	2.87135	1.93245	2.01479	4.19054	4.44535	4.39883	3.8566	4.00216	3.89223
XMW1486	5-Azulenemethanol, 1,2,3,4,5,6,7,8-octahydro-.alpha.,.alpha.,3,8-tetramethyl-, acetate, [3S-(3.alpha.,5.alpha.,8.alpha.)]-	Ester	C17H28O2	134-28-1	0.0544875	0.0641758	0.0600111	0.0466	0.0457702	0.0472201	0.0396292	0.0446518	0.0422218	0.0380488	0.0446684	0.0468641	0.0451817	0.0461232	0.0469563
WMW0207	Cyclohexane, 1-(1,5-dimethylhexyl)-4-methyl-	Terpenoids	C15H30	29799-19-7	0.100204	0.109103	0.117037	0.117563	0.135323	0.123791	0.145794	0.148528	0.127073	0.159198	0.159841	0.124579	0.149672	0.156096	0.151131
WAMW2199	Phenol, 2,6-dimethoxy-	Phenol	C8H10O3	91-10-1	0.00786712	0.00888553	0.00837375	0.00917338	0.00960367	0.00950845	0.00676409	0.00696742	0.00677058	0.00820268	0.00900114	0.00848696	0.00764127	0.00797829	0.00817161
KMW0286	Pyrazine, 2-methoxy-3-(1-methylethyl)-	Heterocyclic compound	C8H12N2O	25773-40-4	2.0925	2.11944	2.07849	2.133	2.17272	2.24242	1.81583	1.89325	1.91038	2.18885	2.22185	2.27956	2.04186	2.12894	2.06135
KMW0442	3-Phenylpropanol	Alcohol	C9H12O	122-97-4	1.31944	1.46807	1.39691	1.34545	1.35631	1.5593	1.35068	1.51556	1.3741	1.3235	1.37603	1.37286	1.39287	1.43131	1.40734
XMW0835	Benzene, 1-methyl-2-(1-ethylpropyl)-	Aromatics	C12H18	54410-74-1	0.028105	0.025452	0.0240037	0.0323244	0.0304312	0.0323393	0.0310025	0.0299753	0.0309014	0.0337803	0.0334912	0.0338663	0.0330928	0.033975	0.033447
YZMW0545	.alpha.-Aminoisobutanoic acid	Acid	C4H9NO2	62-57-7	0.100115	0.110855	0.109615	0.191677	0.19538	0.202951	0.139823	0.139238	0.140348	0.0472272	0.0510082	0.0534331	0.15097	0.154683	0.152747
KMW0441	Benzeneacetic acid, ethyl ester	Ester	C10H12O2	101-97-3	0.313417	0.347926	0.33821	0.337027	0.341793	0.363078	0.314375	0.354044	0.326493	0.281894	0.318595	0.321995	0.321931	0.329574	0.325905
XMW0207	Propanoic acid, 2-methyl-, hexyl ester	Ester	C10H20O2	2349-07-7	0.0118598	0.0131281	0.0120483	0.00712686	0.0064819	0.00657442	0.0108673	0.0134271	0.0129139	0.00872372	0.00888621	0.00909733	0.00868917	0.00946	0.00933381
WMW0201	Bicyclo[2.2.1]heptane, 7,7-dimethyl-2-methylene-	Terpenoids	C10H16	471-84-1	5.11015	5.43443	5.92519	7.46341	7.57394	7.74763	5.39849	5.38814	5.35686	6.10192	6.18398	6.42437	7.06472	7.18667	7.24844
YZMW0019	Acetic acid, cyano-, methyl ester	Ester	C4H5NO2	105-34-0	0.622423	0.707641	0.746581	0.897858	0.908692	0.939623	0.662282	0.660991	0.653955	0.778146	0.748323	0.811127	0.852072	0.867204	0.879771
KMW0613	.alpha.-Farnesene	Terpenoids	C15H24	502-61-4	1.08054	3.04892	2.47334	2.87019	2.94097	2.99812	1.45839	1.45482	1.39982	1.78716	1.91003	1.94883	2.07828	2.19752	2.10786
XMW0080	3-Octen-1-ol, acetate, (Z)-	Ester	C10H18O2	69668-83-3	0.106283	0.11623	0.13861	0.0968183	0.0982465	0.13399	0.115267	0.113023	0.144257	0.125121	0.123604	0.164593	0.103966	0.113336	0.109322
KMW0377*042	cis-3-Hexenyl-.alpha.-methylbutyrate	Ester	C11H20O2	53398-85-9	0.154026	0.167255	0.153453	0.149198	0.153415	0.159436	0.113165	0.12778	0.120177	0.170544	0.173167	0.170689	0.145688	0.153894	0.147635
XMW0065	Fomepizole	Heterocyclic compound	C4H6N2	7554-65-6	0.304437	0.348809	0.351347	0.445101	0.44782	0.459922	0.325566	0.321815	0.321065	0.362305	0.367306	0.380449	0.419356	0.42638	0.431054
D245	4-Phenyl-2-butanol	Alcohol	C10H14O	2344-70-9	0.114103	0.123508	0.142119	0.0822858	0.0827297	0.10348	0.207658	0.206493	0.211474	0.232194	0.238817	0.23224	0.165508	0.168327	0.16904
YZMW0139	4-Heptanone, 3-methyl-	Ketone	C8H16O	15726-15-5	0.739085	0.782415	0.843299	1.0206	1.03995	1.0608	0.780906	0.772641	0.779529	0.8335	0.866157	0.894507	0.963261	0.983326	0.975977
WAMW2202	Quinoline, 6-methyl-	Heterocyclic compound	C10H9N	91-62-3	0.133533	0.142969	0.140243	0.155613	0.15637	0.161395	0.114269	0.117025	0.114227	0.136605	0.141005	0.140816	0.127454	0.129558	0.130686
D139	Benzenepropanol, .alpha.,.alpha.-dimethyl-	Alcohol	C11H16O	103-05-9	0.0130417	0.0114647	0.0129109	0.0133815	0.0134044	0.0137817	0.0160764	0.016843	0.0169903	0.0156396	0.0162549	0.016433	0.0136424	0.014311	0.0146595
GMW0396	2(1H)Naphthalenone, 3,5,6,7,8,8a-hexahydro-4,8a-dimethyl-6-(1-methylethenyl)-	Terpenoids	C15H22O	1000188-66-5	0.0449515	0.0519921	0.0468247	0.0307526	0.028127	0.0304383	0.0266263	0.0354013	0.0319232	0.0276277	0.0295019	0.0291477	0.0307844	0.0315716	0.0323846
XMW1330*397	Dodecane, 3-methyl-	Hydrocarbons	C13H28	17312-57-1	0.0107529	0.00930239	0.00981197	0.00885983	0.00769202	0.00801199	0.0115463	0.011362	0.0107908	0.00826484	0.00918707	0.00859598	0.00782958	0.0085578	0.00831006
D352	2-Butenal, 2-methyl-4-(2,6,6-trimethyl-1-cyclohexen-1-yl)-	Aldehyde	C14H22O	3155-71-3	3.6165	4.06735	4.00631	3.88406	0.678463	4.10794	2.48755	2.69232	2.60923	0.740405	0.93298	0.919308	3.16919	3.33411	3.41224
QWMW0536	Pyridine, 2-ethoxy-	Ether	C7H9NO	14529-53-4	0.465531	0.501245	0.54078	0.679398	0.689275	0.705193	0.488979	0.489232	0.482902	0.558934	0.562101	0.584958	0.644997	0.655224	0.660724
NMW0243*391	4-Methoxycinnamaldehyde	Aldehyde	C10H10O2	1963-36-6	1.01226	1.56512	1.6548	1.19308	1.21871	1.22831	0.846343	0.759174	0.87763	0.719006	0.786628	0.81303	1.14822	1.16642	1.17518
NMW0200*147	1,6,10-Dodecatriene, 7,11-dimethyl-3-methylene-	Terpenoids	C15H24	77129-48-7	2.69297	2.74331	2.55354	2.47003	2.43682	2.50441	2.42276	2.47698	2.49302	2.69949	2.83261	2.75818	2.36707	2.52489	2.49219
KMW0554*055	.alpha.-Ionone	Terpenoids	C13H20O	127-41-3	0.360754	0.378109	0.417941	0.28432	0.285872	0.292703	0.380827	0.380776	0.248503	0.378977	0.413451	0.385573	0.340441	0.359658	0.367478
D290*080	2-Butanone, 4-phenyl-	Ketone	C10H12O	2550-26-7	0.394505	0.428748	0.391652	0.429678	0.431371	0.417055	0.370691	0.459187	0.376093	0.360637	0.375225	0.37248	0.409589	0.423823	0.412092
KMW0305	3-Methyl-2-(2-methyl-2-butenyl)-furan	Heterocyclic compound	C10H14O	15186-51-3	0.00394081	0.00391237	0.00381941	0.00396925	0.00457561	0.0056381	0.00472057	0.00509388	0.00495716	0.0056439	0.00401517	0.00466989	0.0051955	0.00527467	0.00532834
XMW0174	2,2'-Ethylidenebis(5-methylfuran)	Heterocyclic compound	C12H14O2	3209-79-8	1.8634	1.99214	1.90849	2.47621	2.49426	2.54681	1.35416	0.898149	0.906904	1.97866	2.10297	2.07675	1.83311	1.88593	1.84505
KMW0273*027	Benzene, 1,2,4,5-tetramethyl-	Aromatics	C10H14	95-93-2	0.00961861	0.00992603	0.00889937	0.0112597	0.011173	0.0108968	0.0105271	0.0100252	0.0095674	0.0117831	0.0116395	0.0118398	0.010478	0.0111212	0.0106342
WMW0099	Cyclopentene, 1-butyl-	Hydrocarbons	C9H16	2423-01-0	1.1713	1.33809	1.40791	1.69831	1.71633	1.76403	1.24294	1.23944	1.232	1.47135	1.47703	1.53401	1.60801	1.63276	1.6558
XMW0605	Heptane, 3-ethyl-2-methyl-	Hydrocarbons	C10H22	14676-29-0	0.0606733	0.0659106	0.0718961	0.0865585	0.0893687	0.092239	0.0680559	0.0675095	0.0669289	0.0721715	0.0737772	0.0760488	0.0796791	0.0845627	0.0861952
D293*367	Cyclohexene, 4-[(1E)-1,5-dimethyl-1,4-hexadien-1-yl]-1-methyl-	Terpenoids	C15H24	25532-79-0	31.0134	34.0561	29.8257	32.5531	33.1506	34.3293	15.9141	15.9832	15.3664	20.5842	21.667	22.2194	23.8878	26.0254	25.7703
NMW0176	Benzeneacetamide	Amine	C8H9NO	103-81-1	1.78251	1.82808	1.94238	1.15364	1.42438	1.31564	1.40559	1.42961	1.69341	1.8854	1.99742	2.08648	1.85272	1.93058	1.86428
XMW0776	Benzoic acid, 2-propenyl ester	Ester	C10H10O2	583-04-0	0.122214	0.127652	0.133822	0.0863447	0.0855887	0.095898	0.231867	0.235689	0.237428	0.261929	0.22078	0.263105	0.153364	0.159078	0.154203
XMW0423	6,8-Nonadien-2-one, 8-methyl-5-(1-methylethyl)-, (E)-	Ketone	C13H22O	54868-48-3	0.0433206	0.044468	0.0460138	0.0451985	0.0486367	0.0501312	0.0297726	0.0318847	0.03317	0.0292591	0.0288218	0.0316631	0.0269045	0.0280144	0.0270653
XMW0638*115	2,3'-Bifuran, octahydro-	Heterocyclic compound	C8H14O2	73373-15-6	0.0216594	0.021735	0.022368	0.0218829	0.0217536	0.0231789	0.0211812	0.0216725	0.0214812	0.0210027	0.0211789	0.0210968	0.0211766	0.0221204	0.0213166
w37	2-Cyclohexene-1-carboxaldehyde, 2,6,6-trimethyl-	Aldehyde	C10H16O	432-24-6	0.00606891	0.00736653	0.00640636	0.00489337	0.00303101	0.00382989	0.00602911	0.00672785	0.00645058	0.00468413	0.00454362	0.00475568	0.00543955	0.00551987	0.00560997
XMW0882*208	Pentanoic acid, 2-methyl-	Acid	C6H12O2	97-61-0	0.00718393	0.00811966	0.00832355	0.0104111	0.0105412	0.0107202	0.0076139	0.00734603	0.00742753	0.00830705	0.00864741	0.00900614	0.00984382	0.0100947	0.0103839
XMW0734	Ethanone, 1-(2,4-dihydroxyphenyl)-	Ketone	C8H8O3	89-84-9	0.0713199	0.0819673	0.0744893	0.0663762	0.0658629	0.0700217	0.0245192	0.0262381	0.0265184	0.0878438	0.09441	0.0313114	0.0554436	0.060544	0.0597369
D1149	4-Methylnonanoic acid	Acid	C10H20O2	45019-28-1	0.0903226	0.0810465	0.0843352	0.074093	0.0754074	0.0808965	0.0898269	0.0609337	0.0867721	0.0758217	0.0840662	0.0764444	0.132871	0.145528	0.14208
XMW3422	n-Pentylpyrazine	Heterocyclic compound	C9H14N2	6303-75-9	0.0294638	0.0314018	0.0313754	0.0291142	0.0287221	0.0317973	0.0288723	0.0308358	0.0307412	0.0287583	0.0281781	0.0291094	0.0284922	0.0292678	0.0301349
NMW0099*238	Quinoline	Heterocyclic compound	C9H7N	91-22-5	0.0542837	0.0595365	0.0599821	0.0601811	0.0602255	0.0642458	0.0562514	0.0625438	0.0578892	0.0560195	0.0569794	0.057278	0.0569441	0.0580681	0.0574548
D85*342	Butanoic acid, 3-methyl-, hexyl ester	Ester	C11H22O2	10032-13-0	0.392357	0.432896	0.429784	0.429501	0.436058	0.460712	0.401415	0.45016	0.41554	0.39794	0.402657	0.410017	0.410538	0.421501	0.412629
XMW0802	2-Hydroxymethylbenzimidazole	Heterocyclic compound	C8H8N2O	22128-99-0	6.98064	7.90204	7.35043	5.96681	6.28203	6.73698	5.51451	5.82407	5.94637	6.5944	5.85277	6.93026	5.28331	5.44642	5.61195
KMW0210*362	1H-Cyclopenta[1,3]cyclopropa[1,2]benzene, octahydro-7-methyl-3-methylene-4-(1-methylethyl)-, [3aS-(3a.alpha.,3b.beta.,4.beta.,7.alpha.,7aS*)]-	Terpenoids	C15H24	13744-15-5	33.6002	36.4121	35.1102	37.4294	37.5403	39.0918	27.0363	29.2321	20.4391	32.508	35.4518	34.373	30.4943	32.1707	32.9632
XMW1289	2,5-Dimethylpyrimidine	Heterocyclic compound	C6H8N2	22868-76-4	0.0381268	0.0423865	0.0443831	0.054567	0.0550819	0.0553031	0.0391463	0.039138	0.0395093	0.0445594	0.0455152	0.0466369	0.0514621	0.0524893	0.0518719
XMW0836*378	3,7-Cyclodecadiene-1-methanol, .alpha.,.alpha.,4,8-tetramethyl-, [s-(Z,Z)]	Terpenoids	C15H26O	21657-90-9	0.00972693	0.00526223	0.0066202	0.00775347	0.00513548	0.00440066	0.00456715	0.00519077	0.00555845	0.0060919	0.00683183	0.00630769	0.0054071	0.00558381	0.00542612
KMW0351	Pyrazine, 2,3-diethyl-5-methyl-	Heterocyclic compound	C9H14N2	18138-04-0	0.00948674	0.010451	0.0103333	0.0190878	0.0194083	0.0198648	0.0150286	0.0170859	0.016172	0.00960074	0.0093196	0.0100909	0.0149258	0.0163167	0.0156678
YZMW0724	1-Azacyclononan-2-one	Ketone	C8H15NO	935-30-8	0.0439773	0.051351	0.0478335	0.0495628	0.0489876	0.0481953	0.0447238	0.0442545	0.0517149	0.0511174	0.0539749	0.0567873	0.0515433	0.0524498	0.0520498
D113	Benzene, (2,2-dimethoxyethyl)-	Ether	C10H14O2	101-48-4	0.00413201	0.00435666	0.00304289	0.00435922	0.00514287	0.00517274	0.0039028	0.0041994	0.00430664	0.00376832	0.00403677	0.00402399	0.00495758	0.00502214	0.005102
NMW0180	Niacinamide	Amine	C6H6N2O	98-92-0	0.616381	0.435046	0.62816	0.625947	0.622777	0.644807	0.322965	0.321156	0.36455	0.607332	0.503442	0.631613	0.59689	0.604418	0.609504
D340	3-Hexanone, 1-phenyl-	Ketone	C12H16O	29898-25-7	0.128614	0.173597	0.148961	0.154231	0.159125	0.162952	0.0918675	0.0943784	0.0955809	0.166543	0.168041	0.173242	0.153457	0.160594	0.154273
YZMW0482	Niacin	Acid	C6H5NO2	59-67-6	0.64425	0.712546	0.699074	0.693614	0.704063	0.74616	0.648234	0.727505	0.674123	0.645404	0.656682	0.666236	0.663435	0.676025	0.66854
KMW0592	Undecanoic acid	Acid	C11H22O2	112-37-8	0.0952964	0.111277	0.108538	0.0767217	0.0815054	0.0802827	0.0736369	0.0773356	0.076277	0.0861262	0.0847162	0.0933808	0.0857603	0.0881396	0.086056
NMW0258	Fenobucarb	Ester	C12H17NO2	3766-81-2	0.254728	0.273581	0.261299	0.267073	0.268945	0.266683	0.164616	0.170833	0.173706	0.177455	0.198705	0.198473	0.184652	0.187763	0.192605
YZMW0392	Thiourea, N,N'-dimethyl-	Nitrogen compounds	C3H8N2S	534-13-4	0.0236472	0.0250656	0.0271052	0.031705	0.032564	0.0337908	0.0241788	0.0235042	0.0227045	0.0259904	0.0260977	0.0273952	0.0304215	0.0311365	0.0320798
XMW1258	Acetic acid, (4,6,8,9-tetramethyl-3-oxabicyclo[3.3.1]non-6-en-1-yl)methyl ester	Ester	C15H24O3	309722-81-4	0.184213	0.251522	0.229502	0.23944	0.204638	0.262917	0.101083	0.113166	0.10964	0.144644	0.209595	0.200046	0.164112	0.169057	0.164602
XMW0610*043	Isophthalaldehyde	Aldehyde	C8H6O2	626-19-7	0.91243	0.98202	1.00488	1.00306	1.00726	1.07701	0.934112	1.05345	0.971382	0.938062	0.939784	0.956893	0.95458	0.973577	0.960475
QWMW0722	trans,cis-2,6-Nonadienyl acetate	Ester	C11H18O2	68555-65-7	0.34844	0.379397	0.353119	0.461592	0.46916	0.481619	0.280068	0.278491	0.279094	0.393516	0.410416	0.415092	0.354454	0.376273	0.358603
YZMW0699	Benzenesulfonamide, 2-methyl-	Amine	C7H9NO2S	88-19-7	0.50277	0.569578	0.539303	0.510985	0.514118	0.611141	0.370986	0.405266	0.41621	0.403031	0.449109	0.447712	0.439723	0.456395	0.470988
D413	4-Methyl-5-nonanone	Ketone	C10H20O	35900-26-6	0.0329025	0.0301392	0.0297066	0.0323829	0.0293979	0.0263823	0.052392	0.0416613	0.0490105	0.0308235	0.0288888	0.030012	0.0333381	0.0365433	0.0351282
XMW0632	Bicyclo[3.1.1]hept-2-ene, 3,6,6-trimethyl-	Terpenoids	C10H16	4889-83-2	0.909616	1.03949	1.05951	1.32871	1.34773	1.37082	0.968999	0.956878	0.958291	1.08835	1.11233	1.15399	1.26088	1.27528	1.29628
KMW0388*282	Carveol	Terpenoids	C10H16O	99-48-9	0.0373026	0.0381124	0.0387587	0.0387583	0.0395743	0.0414113	0.0536913	0.0481496	0.056205	0.0423916	0.0424358	0.0437622	0.0402004	0.0424469	0.0405211
YZMW0062	Triethylene glycol	Alcohol	C6H14O4	112-27-6	0.184627	0.199177	0.189544	0.105501	0.0901013	0.101592	0.171625	0.214796	0.207106	0.136102	0.132839	0.138711	0.136046	0.147446	0.148018
XMW1016	(4,4-Dimethyl-2,4,5,6-tetrahydro-1H-inden-2-yl)acetic acid	Acid	C13H18O2	113522-67-1	0.0196839	0.0278277	0.0228198	0.0211138	0.0143806	0.0162367	0.0226522	0.0271341	0.0258562	0.0159673	0.0183985	0.0195068	0.0169249	0.0185517	0.0178038
D157	Propanoic acid, 2-methyl-, 3-phenyl-2-propenyl ester	Ester	C13H16O2	103-59-3	0.993999	1.10238	1.14485	0.596427	0.594265	0.639567	0.556237	0.54772	0.585749	0.51429	0.523649	0.555739	0.776091	0.795436	0.821452
KMW0454	1-Cyclohexene-1-carboxaldehyde, 4-(1-methylethenyl)-	Aldehyde	C10H14O	2111-75-3	0.0542936	0.0582452	0.05831	0.017669	0.0198666	0.021196	0.0230537	0.0161536	0.0158407	0.0141984	0.0151512	0.0135777	0.0353804	0.0358233	0.0366436
YZMW0351	Benzene, 3-cyclohexen-1-yl-	Aromatics	C12H14	4994-16-5	1.29309	1.38407	1.33819	1.48363	1.35805	1.42204	1.05158	1.07238	1.06127	1.29357	1.3537	1.34167	1.21831	1.23195	1.25579
NMW0778	Benzene, (1-methylethyl)-	Aromatics	C9H12	98-82-8	2.52385	2.85856	2.98726	3.5689	3.62916	3.64198	2.76595	2.5191	2.73183	2.97634	3.03383	3.15104	3.27907	3.31464	3.33293
KMW0526	2-Buten-1-one, 1-(2,6,6-trimethyl-1,3-cyclohexadien-1-yl)-, (E)-	Terpenoids	C13H18O	23726-93-4	2.37734	2.62944	2.37767	1.18215	1.11012	1.10778	1.04579	1.04057	1.34303	2.11642	2.46161	2.25496	1.96691	2.15452	2.12761
XMW0130	Heptanoic acid, octyl ester	Ester	C15H30O2	5132-75-2	0.0602016	0.0677111	0.0691183	0.0515095	0.0469581	0.0506488	0.0551018	0.0617113	0.0615516	0.0502361	0.0549096	0.0601751	0.0536512	0.0542248	0.0545369
NMW0070	1,2-Propanedione, 1-phenyl-	Ketone	C9H8O2	579-07-7	0.00788686	0.00829761	0.00812644	0.0208805	0.020371	0.0214895	0.0137733	0.00869087	0.00825622	0.0217911	0.0228863	0.023028	0.0177149	0.0181339	0.017747
D417*079	3-Hexen-1-ol, acetate, (E)-	Ester	C8H14O2	3681-82-1	0.0407096	0.0294192	0.0423214	0.0403542	0.0394846	0.0402508	0.04248	0.0450594	0.0442085	0.0445713	0.0458047	0.0460998	0.0406254	0.0427038	0.0431318
D182*207	Fumaric Acid	Acid	C4H4O4	110-17-8	0.00938147	0.0104387	0.0101088	0.0104205	0.0103371	0.0109819	0.00956951	0.0102795	0.00983808	0.00917302	0.0097413	0.00968987	0.00988256	0.0101032	0.00990357
KMW0334	Cyclohexanone, 5-methyl-2-(1-methylethyl)-	Terpenoids	C10H18O	10458-14-7	0.0226117	0.0222525	0.0217941	0.00128716	0.00113762	0.00137199	0.00849857	0.00695176	0.00752908	0.00142294	0.00144523	0.00158484	0.00607446	0.00661204	0.00660824
QWMW1258	2-Propenal, 3-(2-methoxyphenyl)-	Aldehyde	C10H10O2	1504-74-1	0.145225	0.162046	0.20042	0.171277	0.176066	0.174329	0.0903438	0.0920962	0.0814927	0.126843	0.149728	0.137494	0.129399	0.138034	0.131118
NMW0068*278	Acetic acid, 4-methylphenyl ester	Ester	C9H10O2	140-39-6	0.456358	0.506295	0.498194	0.0921297	0.0942794	0.100079	0.29006	0.315672	0.289832	0.0746043	0.0741912	0.08033	0.251635	0.266792	0.273505
XMW0728	Benzenemethanol, 4-methyl-.alpha.-(1-methyl-2-propenyl)-, (R*,R*)-	Alcohol	C12H16O	83173-76-6	11.7918	11.9758	12.9914	7.02925	8.92965	8.18944	11.6194	11.8168	11.3077	12.6795	13.3595	13.463	12.441	12.9567	12.4525
XMW0795	3H-Indazol-3-one, 1-ethyl-1,2-dihydro-	Ketone	C9H10N2O	54385-62-5	0.203989	0.257501	0.200726	0.194989	0.206713	0.213313	0.114217	0.12334	0.125898	0.139517	0.187103	0.187785	0.190927	0.202187	0.207441
NMW0023*217	Benzaldehyde, 2-methyl-	Aldehyde	C8H8O	529-20-4	0.0333006	0.0341824	0.0343288	0.041441	0.0410127	0.0485021	0.0308589	0.0355139	0.0349923	0.0264758	0.0281551	0.0278472	0.0357978	0.0370725	0.0357931
WMW0104	Cyclooctanemethanol	Alcohol	C9H18O	3637-63-6	0.0216508	0.021453	0.0206904	0.0212295	0.0220952	0.0228982	0.0223782	0.0198068	0.0206208	0.0187203	0.0193114	0.0200804	0.0221344	0.0236983	0.0224864
XMW0271	Cadina-1(10),6,8-triene	Terpenoids	C15H22	1460-96-4	0.261812	0.391248	0.230196	0.326685	0.356241	0.342582	0.1666	0.166314	0.180383	0.157734	0.186223	0.177966	0.275599	0.287862	0.276014
XMW0529	Bicyclo[2.2.1]heptane, 2-chloro-1,7,7-trimethyl-, (1R-endo)-	Terpenoids	C10H17Cl	30462-53-4	0.00760411	0.00795923	0.00872505	0.0104868	0.0092411	0.0103772	0.0133547	0.0122714	0.0121446	0.00406183	0.00361585	0.00426398	0.0090194	0.00909798	0.0091986
NMW0007*140	2,4-Cycloheptadien-1-one, 2,6,6-trimethyl-	Terpenoids	C10H14O	503-93-5	1.991	2.1928	2.17399	2.14904	2.21736	2.32153	2.01275	2.24823	2.08081	1.44004	1.39605	1.45786	2.06978	2.10435	2.07741
WAMW0500	Diphenylamine	Amine	C12H11N	122-39-4	0.0109038	0.013851	0.0116538	0.0157965	0.0161853	0.0172947	0.0170507	0.00552547	0.0077484	0.020952	0.0206554	0.020069	0.0179575	0.0185384	0.0179417
WAMW1268	Isopropyl-4-hydroxybenzoate	Ester	C10H12O3	4191-73-5	0.182528	0.204118	0.180983	0.267387	0.269434	0.252568	0.132272	0.147033	0.133608	0.212486	0.232513	0.227717	0.180946	0.18687	0.180786
XMW2562*209	1-Hexanol, 4-methyl-, (S)-	Alcohol	C7H16O	1767-46-0	0.0188187	0.0178218	0.0191804	0.0275477	0.0274992	0.0279316	0.0122808	0.0124988	0.0120451	0.0220861	0.0230446	0.0226994	0.0254801	0.0263546	0.0254571
KMW0424*342	Butanoic acid, 2-methyl-, hexyl ester	Ester	C11H22O2	10032-15-2	0.392357	0.432896	0.429784	0.429501	0.436058	0.460712	0.401415	0.45016	0.41554	0.39794	0.402657	0.410017	0.410538	0.421501	0.412629
XMW0123	1H-Pyrrole-2,5-dione	Ketone	C4H3NO2	541-59-3	0.0142481	0.0128761	0.0135358	0.0047295	0.00286417	0.0047352	0.0126346	0.0151345	0.014284	0.00708065	0.00703466	0.00732167	0.00869772	0.00879901	0.00904235
XMW0275	3,5,9-Undecatrien-2-one, 6,10-dimethyl-	Ketone	C13H20O	141-10-6	1.67044	2.00876	1.89317	1.82975	1.92552	1.98195	1.28577	1.19531	1.32206	1.51445	1.47734	1.56676	1.42292	1.43807	1.47548
KMW0381	Hexanoic acid, butyl ester	Ester	C10H20O2	626-82-4	0.0285463	0.0255213	0.0259739	0.030376	0.0274559	0.0272437	0.0286031	0.0283772	0.0286892	0.027579	0.0274726	0.0281508	0.0263407	0.028656	0.0272054
w10	2-Undecanone, 6,10-dimethyl-	Ketone	C13H26O	1604-34-8	0.911535	0.991882	0.932242	0.881555	0.876097	0.903357	0.665711	0.672682	0.621691	0.810069	0.869616	0.849117	0.829823	0.836401	0.845793
KMW0479*140	1,3-Cyclohexadiene-1-carboxaldehyde, 2,6,6-trimethyl-	Terpenoids	C10H14O	116-26-7	1.991	2.1928	2.17399	2.14904	2.21736	2.32153	2.01275	2.24823	2.08081	1.44004	1.39605	1.45786	2.06978	2.10435	2.07741
GMW0267	Bicyclo[3.1.1]hept-2-ene-2-ethanol, 6,6-dimethyl-	Alcohol	C11H18O	128-50-7	0.939139	0.970389	0.894458	1.3911	1.40767	1.42725	0.916406	0.966622	0.91285	1.0749	1.08479	1.0686	1.11575	1.12543	1.13115
YZMW0754*249	Butanedioic acid, hydroxy-, (S)-	Acid	C4H6O5	97-67-6	0.0296553	0.036976	0.0270791	0.131331	0.134824	0.13947	0.0810318	0.0850509	0.0873234	0.104035	0.112453	0.114588	0.11006	0.118698	0.120207
XMW0399	Diacetamide	Amine	C4H7NO2	625-77-4	0.00864905	0.00936173	0.00859647	0.0127458	0.0138639	0.0141809	0.0139731	0.0137475	0.0140754	0.00574856	0.00637685	0.00671666	0.0108793	0.0111268	0.0108739
NMW0167	Resorcinol monoacetate	Ester	C8H8O3	102-29-4	0.324653	0.334122	0.381707	0.374305	0.408717	0.413481	0.312922	0.312839	0.349161	0.355293	0.258376	0.358881	0.317644	0.332187	0.343282
XMW0685	(2S,6R,7S,8E)-(+)-2,7-Epoxy-4,8-megastigmadiene	Heterocyclic compound	C13H20O	108342-25-2	0.495688	0.496697	0.520317	0.64546	0.762425	0.785633	0.365009	0.510228	0.509093	0.677045	0.700262	0.707324	0.503127	0.507821	0.50876
YZMW0375*324	Megastigma-4,6(E),8(E)-triene	Hydrocarbons	C13H20	51468-86-1	3.19168	4.45364	2.61147	4.3534	4.4478	4.73536	3.4663	2.88876	3.39756	2.93033	3.20305	3.21114	2.84155	2.86252	2.90428
XMW3114	Nonanoic acid, butyl ester	Ester	C13H26O2	50623-57-9	0.451477	0.49221	0.482205	0.382253	0.53335	0.544126	0.400075	0.413752	0.39739	0.488998	0.499	0.508585	0.444523	0.447779	0.455016
YZMW0259	Phenol, 2,5-dinitro-	Phenol	C6H4N2O5	329-71-5	1.63078	1.84899	1.79077	2.0646	2.07672	2.16202	1.77822	0.490134	1.52834	1.51933	0.454728	1.61726	1.55131	1.65445	1.69224
YZMW0161	3-Heptanol, 2-methyl-	Alcohol	C8H18O	18720-62-2	0.0151845	0.0182722	0.0180358	0.0264675	0.0271565	0.0284345	0.0212158	0.0215559	0.0216878	0.0174464	0.0162191	0.017345	0.0232243	0.0255376	0.0251328
WAMW1843	1H-Pyrrole, 2-methyl-	Heterocyclic compound	C5H7N	636-41-9	0.0671182	0.074801	0.0720409	0.0126364	0.0129633	0.0140958	0.00892387	0.0101591	0.00926754	0.0298634	0.0295433	0.0269694	0.028468	0.0312634	0.0308745
XMW3388	Pyridine, 2-propyl-	Heterocyclic compound	C8H11N	622-39-9	1.39055	1.49004	1.54901	1.48766	1.5194	1.77065	1.37064	1.23436	1.26972	0.794214	0.851088	0.932079	1.53074	1.55716	1.5326
QWMW1080	1-Penten-3-one, 1-(2,6,6-trimethyl-2-cyclohexen-1-yl)-	Terpenoids	C14H22O	7779-30-8	0.2609	0.308552	0.222869	0.255082	0.204714	0.211783	0.128104	0.134139	0.137816	0.168072	0.216833	0.183323	0.209768	0.21601	0.209294
KMW0636	1H-3a,7-Methanoazulen-5-ol, octahydro-3,8,8-trimethyl-6-methylene-	Terpenoids	C15H24O	28231-03-0	1.4592	1.9666	1.82028	2.00106	1.63667	2.07837	1.81403	1.96366	1.9931	1.76257	1.29861	1.90165	1.75346	1.77175	1.76707
WMW0126	1,3-Hexadiene, 3-ethyl-2-methyl-	Hydrocarbons	C9H16	61142-36-7	0.304091	0.311878	0.320976	0.424591	0.4325	0.445326	0.268294	0.282409	0.271745	0.321221	0.32373	0.329585	0.360971	0.363923	0.365333
D348	Cyclobutaneethanol, 1-methyl-2-(1-methylethenyl)-, cis-	Alcohol	C10H18O	30820-22-5	0.115268	0.152792	0.144171	0.131673	0.136082	0.141858	0.147205	0.163112	0.15311	0.127816	0.129702	0.0962362	0.123788	0.12494	0.124942
XMW0827	Coumarin, 3,4-dihydro-4,4,6,8-tetramethyl-	Heterocyclic compound	C13H16O2	249629-60-5	0.232796	0.224425	0.236526	0.409822	0.250685	0.414565	0.174102	0.18834	0.162318	0.283598	0.334676	0.197202	0.292166	0.300892	0.291436
YZMW0420	Benzoic acid, 2-nitro-	Acid	C7H5NO4	552-16-9	0.194943	0.128255	0.192194	0.235296	0.234542	0.236969	0.085785	0.154153	0.162897	0.179393	0.185913	0.18634	0.161491	0.167069	0.161103
QWMW0990	Propanoic acid, 2-hydroxy-, 2-methylpropyl ester	Ester	C7H14O3	585-24-0	0.0990982	0.108887	0.113052	0.139752	0.141438	0.143525	0.10188	0.100951	0.101889	0.115912	0.117537	0.122559	0.133656	0.13487	0.134906
XMW1364	7-Octylidenebicyclo[4.1.0]heptane	Terpenoids	C15H26	82253-11-0	0.182261	0.221718	0.18974	0.174466	0.173189	0.181034	0.0785101	0.0873687	0.0767456	0.0954355	0.107857	0.1081	0.117958	0.129285	0.128319
NMW0085	Benzoic acid, 4-methyl-	Acid	C8H8O2	99-94-5	0.029562	0.0302431	0.0305399	0.0321952	0.0320193	0.0343591	0.0351965	0.0356537	0.0362642	0.0379208	0.0391681	0.0347796	0.0324742	0.0331076	0.0342973
XMW1260	1-Cyclohexene-1-propanol, .alpha.,2,6,6-tetramethyl-	Alcohol	C13H24O	3293-47-8	0.565291	0.362724	0.41851	0.401272	0.448824	0.452451	0.672791	0.671441	0.68282	0.753787	0.797777	0.783256	0.744977	0.764937	0.74308
XMW0385	Carotol	Terpenoids	C15H26O	465-28-1	3.73614	4.12961	3.89585	3.97977	3.93302	4.08663	2.68144	2.87326	2.84836	2.63269	2.8788	3.20325	3.12322	3.42478	3.3965
XMW1481	5'-Hydroxy-2',3',4'-trimethylacetophenone	Ketone	C11H14O2	13667-28-2	0.0206994	0.0298769	0.0260676	0.0261796	0.0225017	0.0249246	0.0252181	0.027606	0.0271927	0.0250554	0.0241893	0.0250492	0.0212321	0.0226226	0.0231717
GGMW0092	Butane, 2-isothiocyanato-	Nitrogen compounds	C5H9NS	4426-79-3	0.00287438	0.00432784	0.00968139	0.0114638	0.0112547	0.00673378	0.00482288	0.00467234	0.00478882	0.00481252	0.0089021	0.00541006	0.0061562	0.00621246	0.00620733
QWMW1291	Phenol, 4-ethenyl-2,6-dimethoxy-	Phenol	C10H12O3	28343-22-8	0.00735718	0.00602859	0.00740808	0.00999361	0.00995242	0.0100532	0.00565255	0.00423954	0.00589687	0.00808032	0.00852564	0.00879117	0.00726179	0.00776449	0.00735105
KMW0172	Camphene	Terpenoids	C10H16	79-92-5	1.02845	1.2715	1.18534	1.71583	1.73971	1.76451	1.21716	1.20337	1.20568	1.38183	1.39876	1.45138	1.6256	1.63784	1.64496
XMW0735	Benzenemethanol, .alpha.-2-propenyl-	Alcohol	C10H12O	936-58-3	0.392849	0.434582	0.426811	0.420447	0.426124	0.451073	0.394411	0.440979	0.408029	0.390139	0.400102	0.404847	0.405406	0.411379	0.406046
NMW0296	Apiol	Heterocyclic compound	C12H14O4	523-80-8	0.0322537	0.0379009	0.0325465	0.0414079	0.0427974	0.0439333	0.0266986	0.0293143	0.0280328	0.0303965	0.0355382	0.0361677	0.0328711	0.034668	0.0329731
KMW0433	Phenol, 4-(2-propenyl)-	Phenol	C9H10O	501-92-8	0.021027	0.0231637	0.0218009	0.0152627	0.0143885	0.0158444	0.0309994	0.0317491	0.0325671	0.0349048	0.0358262	0.0352308	0.0248464	0.0254539	0.0247774
D241	3-Cyclohexene-1-methanol, .alpha.,4-dimethyl-.alpha.-(4-methyl-3-pentenyl)-, [R-(R*,R*)]-	Terpenoids	C15H26O	23178-88-3	0.0704965	0.0822295	0.0689774	0.0668055	0.0634672	0.0694706	0.0415718	0.0455545	0.0402602	0.0497718	0.0537462	0.0773861	0.053776	0.054489	0.0539069
XMW1169*142	Butanoic acid, 2-methyl-, 3,7-dimethyl-2,6-octadienyl ester, (E)-	Ester	C15H26O2	68705-63-5	0.165404	0.19968	0.791108	0.149805	0.146574	0.101489	0.542474	0.572959	0.5446	0.114429	0.129205	0.135114	0.667119	0.702585	0.724964
YZMW0052	1,5-Pentanediol	Alcohol	C5H12O2	111-29-5	0.988183	1.03412	1.09503	1.22481	1.24305	1.25118	0.97094	0.887637	0.913245	0.575569	0.62754	0.685379	1.09445	1.10858	1.09721
w19	2H-Pyran-2-one, tetrahydro-6-propyl-	Ketone	C8H14O2	698-76-0	0.038199	0.0285626	0.034117	0.0396118	0.0381774	0.0379246	0.038366	0.037905	0.0341745	0.0363018	0.0351582	0.0371797	0.031712	0.0349664	0.033523
YZMW0738	Benzenamine, 3,4-dichloro-	Amine	C6H5Cl2N	95-76-1	1.80173	1.89549	2.17336	3.29612	3.36271	3.45533	2.01198	2.02628	2.19363	1.96249	2.19766	2.01232	1.873	1.95437	2.0249
XMW0180	2-Propenoic acid, 2-methoxyethyl ester	Ester	C6H10O3	3121-61-7	0.104195	0.111839	0.104445	0.0252605	0.0243226	0.026059	0.0591002	0.0599683	0.0635616	0.0336753	0.0327895	0.0354652	0.0623076	0.0645831	0.0670369
XMW0487	2-Picoline, 6-nitro-	Heterocyclic compound	C6H6N2O2	18368-61-1	0.321698	0.328872	0.31427	0.482397	0.496475	0.508788	0.327839	0.343745	0.326207	0.381465	0.382138	0.379897	0.391863	0.400418	0.390668
XMW1464	Benzene, (butoxymethyl)-	Ether	C11H16O	588-67-0	0.147128	0.149685	0.156242	0.149316	0.15233	0.165682	0.145391	0.160463	0.155398	0.149937	0.146431	0.153255	0.145698	0.150089	0.145054
KMW0623	1,5-Cyclodecadiene, 1,5-dimethyl-8-(1-methylethylidene)-, (E,E)-	Terpenoids	C15H24	15423-57-1	0.1007	0.10373	0.0701237	0.0865751	0.0878957	0.0868221	0.0386401	0.041149	0.0416298	0.0494302	0.0516543	0.0520825	0.0581252	0.0603137	0.05791
XMW0932*028	3-Nonen-5-yne, 4-ethyl-, (Z)-	Hydrocarbons	C11H18	74744-26-6	0.112124	0.112992	0.107807	0.167088	0.172327	0.177587	0.11437	0.119605	0.114002	0.133292	0.134138	0.132102	0.135964	0.138818	0.135527
GMW0393	(1R,3aS,5aS,8aR)-1,3a,5a-Trimethyl-4-methylenedecahydrocyclopenta[c]pentalene	Terpenoids	C15H24	71596-72-0	0.302868	0.310508	0.313344	0.337828	0.347504	0.31562	0.26456	0.269501	0.279401	0.302504	0.308052	0.317145	0.272241	0.276233	0.272082
WMW0223*365	Cedrene	Terpenoids	C15H24	11028-42-5	0.895176	0.940874	1.01801	1.00669	1.0468	1.0746	0.899026	0.907542	0.956046	1.09939	1.11903	1.15457	1.0232	1.06334	1.01911
D1389	Phenol, 3-(1-methylethyl)-	Phenol	C9H12O	618-45-1	0.209083	0.232796	0.213623	0.230138	0.234771	0.232182	0.20644	0.233104	0.208606	0.200698	0.20946	0.206879	0.217969	0.21948	0.219533
XMW0441	1H-1,2,4-Triazole, 3-chloro-	Heterocyclic compound	C2H2ClN3	6818-99-1	0.234265	0.257591	0.251958	0.251313	0.255252	0.268933	0.232791	0.261925	0.242076	0.232707	0.238041	0.240798	0.240244	0.243159	0.240319
QWMW1041	Allyl 2-ethyl butyrate	Ester	C9H16O2	7493-69-8	0.00700639	0.00770053	0.00774998	0.00448571	0.00578296	0.00565136	0.00588971	0.0059491	0.00569433	0.00416892	0.00482372	0.00501821	0.0057401	0.00633261	0.00622439
GMW0291	6-Isopropylquinoline	Heterocyclic compound	C12H13N	135-79-5	0.0126505	0.00613018	0.0127164	0.0054417	0.00550685	0.00607778	0.0110681	0.0116473	0.0113531	0.0124677	0.014271	0.0134762	0.0127497	0.0134012	0.0127456
YZMW0416	Cyclohexaneacetic acid, ethyl ester	Ester	C10H18O2	5452-75-5	0.132628	0.148015	0.145106	0.144362	0.14709	0.155023	0.134815	0.151387	0.140071	0.135228	0.136599	0.138741	0.138751	0.14092	0.138456
KMW0531	3,6-Nonadien-1-ol, (E,Z)-	Alcohol	C9H16O	56805-23-3	0.0524505	0.0565482	0.050964	0.0345648	0.0306396	0.0334319	0.0455043	0.110093	0.104256	0.0396442	0.0401834	0.041967	0.0407183	0.0449319	0.0441506
QWMW1165	Benzene, 1-methyl-4-phenoxy-	Ether	C13H12O	1706-12-3	0.0562083	0.0622513	0.0523052	0.0569264	0.0573695	0.0591381	0.0255887	0.02842	0.0285476	0.0343623	0.0397542	0.0373419	0.0437672	0.0458128	0.0436702
D317	2-Buten-1-ol, 2-ethyl-4-(2,2,3-trimethyl-3-cyclopenten-1-yl)-	Alcohol	C14H24O	28219-61-6	0.105021	0.135266	0.100536	0.169628	0.16703	0.17385	0.0801476	0.0928926	0.0733172	0.131935	0.138214	0.143662	0.113137	0.118612	0.112954
WAMW0394	Ethanol, 2-(2-ethoxyethoxy)-	Alcohol	C6H14O3	111-90-0	0.00537975	0.00546012	0.00506338	0.00228873	0.00227371	0.00201039	0.00501384	0.00616539	0.00581962	0.00367319	0.00334182	0.00357985	0.00472716	0.00512079	0.00518276
KMW0627	Benzoic acid, 1-methylethyl ester	Ester	C10H12O2	939-48-0	0.124653	0.130668	0.119111	0.191473	0.199492	0.198664	0.124394	0.131955	0.122785	0.149237	0.151638	0.14952	0.151314	0.153507	0.151052
YZMW0385	Cyclopentanecarboxylic acid, 1-amino-	Acid	C6H11NO2	52-52-8	0.021494	0.0188394	0.0200571	0.0195765	0.0189147	0.0181848	0.0236649	0.0233972	0.023517	0.0204781	0.0217351	0.0216989	0.0184734	0.0201907	0.0191053
XMW0380*056	1H-Cyclopropa[a]naphthalene, 1a,2,3,5,6,7,7a,7b-octahydro-1,1,7,7a-tetramethyl-, [1aR-(1a.alpha.,7.alpha.,7a.alpha.,7b.alpha.)]-	Terpenoids	C15H24	17334-55-3	87.3493	94.9703	90.3022	92.9005	92.9224	96.6334	58.5231	71.4867	63.07	80.4284	84.1638	83.674	76.8658	80.9698	79.3605
KMW0426	Benzonitrile	Nitrogen compounds	C7H5N	100-47-0	0.0546318	0.073032	0.0619284	0.0663829	0.0668738	0.0667643	0.0532418	0.0477158	0.050166	0.0375383	0.0407397	0.0451971	0.0595268	0.0600536	0.059695
NMW0055	6-Octenal, 3,7-dimethyl-, (R)-	Terpenoids	C10H18O	2385-77-5	0.121782	0.132148	0.124463	0.0710648	0.0613546	0.0677874	0.113519	0.139763	0.135269	0.0891177	0.0883227	0.0925218	0.0896722	0.0973908	0.0983198
XMW3533	1,5-Diacetoxypentane	Ester	C9H16O4	6963-44-6	1.00424	1.11354	1.036	1.29868	1.32144	1.34444	0.934912	0.942241	0.910368	1.08086	1.18393	1.1429	0.951745	1.05269	1.01021
YZMW0485	4-Heptanol, 4-methyl-	Alcohol	C8H18O	598-01-6	0.149262	0.177931	0.173746	0.227892	0.232758	0.238209	0.162858	0.15896	0.160597	0.169728	0.179252	0.183708	0.211263	0.211948	0.2163
WMW0077	1-Tridecyne	Hydrocarbons	C13H24	26186-02-7	0.148442	0.175583	0.183702	0.0740973	0.0744619	0.0871516	0.116135	0.132174	0.125524	0.117252	0.127091	0.114779	0.12953	0.130569	0.134879
D1593	1-Decyne	Hydrocarbons	C10H18	764-93-2	0.32637	0.342125	0.358722	0.404411	0.409701	0.41727	0.320619	0.292664	0.300215	0.188412	0.20269	0.222521	0.361984	0.366932	0.361186
XMW0992*358	(2R,8R,8aS)-8,8a-Dimethyl-2-(prop-1-en-2-yl)-1,2,3,7,8,8a-hexahydronaphthalene	Terpenoids	C15H22	5090-61-9	0.907495	0.992781	0.955258	0.930376	0.959628	0.992902	0.618799	0.624455	0.587573	0.743881	0.84836	0.797561	0.864026	0.874374	0.863074
GMW0078	.beta.-Bisabolene	Terpenoids	C15H24	495-61-4	22.7262	24.1702	21.412	21.6719	22.3621	24.9455	11.0611	11.1594	10.9982	14.4052	15.7573	15.5816	16.7361	18.4221	18.2433
KMW0547*347	2-Cyclohexen-1-ol, 2-methyl-5-(1-methylethenyl)-, acetate	Terpenoids	C12H18O2	97-42-7	1.55894	0.803259	0.629441	1.21692	1.3342	1.87546	1.17399	1.87327	1.7521	1.68946	1.68537	1.84129	1.43311	1.43868	1.44942
WAMW1817	Heptane, 1-chloro-	Halogenated hydrocarbons	C7H15Cl	629-06-1	0.351762	0.340251	0.398679	0.515155	0.521195	0.522749	0.365209	0.369513	0.364691	0.399969	0.416009	0.43351	0.489252	0.491124	0.4949
KMW0674	trans-2-Dodecen-1-ol	Alcohol	C12H24O	69064-37-5	0.504857	0.560196	0.52184	0.573945	0.570263	0.603454	0.4076	0.418631	0.410826	0.482523	0.505845	0.508434	0.453868	0.481923	0.496231
XMW0521	1,7-Octadiene, 2-methyl-6-methylene-	Terpenoids	C10H16	1686-30-2	1.55134	1.63988	1.72366	1.91909	1.94636	1.97153	1.5306	1.38491	1.42738	0.895582	0.967428	1.05774	1.72017	1.7377	1.72045
NMW0245	N-Methyl-3,4-methylenedioxyamphetamine	Amine	C11H15NO2	42542-10-9	0.010881	0.0129883	0.0106921	0.0162987	0.0164986	0.0168346	0.00782818	0.00876577	0.00755919	0.0113324	0.0132069	0.0137414	0.0113444	0.0113907	0.011454
QWMW0710	Ethyl trans-2-decenoate	Ester	C12H22O2	7367-88-6	0.0341957	0.0371855	0.0339436	0.034135	0.0354343	0.0357638	0.0279287	0.0291117	0.0284813	0.0318032	0.0342844	0.033068	0.0289717	0.0320426	0.0313781
NMW0092	Cyclohexanol, 2-methyl-5-(1-methylethenyl)-, (1.alpha.,2.alpha.,5.beta.)-	Terpenoids	C10H18O	18675-33-7	0.123716	0.129723	0.12438	0.109029	0.109506	0.117599	0.0802902	0.0890944	0.0816885	0.165373	0.135769	0.129096	0.140645	0.143053	0.139976
QWMW0808	Tricyclo[2.2.1.0(2,6)]heptane, 1,7-dimethyl-7-(4-methyl-3-pentenyl)-, (-)-	Terpenoids	C15H24	512-61-8	0.206963	0.227176	0.230088	0.251041	0.258634	0.260519	0.19449	0.196421	0.18928	0.170208	0.199206	0.258813	0.24437	0.252128	0.24273
KMW0411	1,6-Octadien-3-ol, 3,7-dimethyl-, formate	Ester	C11H18O2	115-99-1	0.0370273	0.0373607	0.0372365	0.0496006	0.0515235	0.0531976	0.0383815	0.0409913	0.0403427	0.0421436	0.0427028	0.0430464	0.043187	0.0439848	0.0429551
WAMW0663	3-Dodecanone	Ketone	C12H24O	1534-27-6	0.00901307	0.0135978	0.00896229	0.00958527	0.0110221	0.0108632	0.00931368	0.00867257	0.0106148	0.00851855	0.00859412	0.00956982	0.00952077	0.00969156	0.0094702
KMW0177	(5Z)-Octa-1,5-dien-3-one	Ketone	C8H12O	65767-22-8	5.63034	5.96955	6.24527	6.94526	7.05734	7.14753	5.55258	5.07603	5.19942	3.32018	3.56518	3.88293	6.25949	6.33954	6.24157
NMW0004	1,2-Cyclohexanediol, 1-methyl-4-(1-methylethenyl)-	Terpenoids	C10H18O2	1946-00-5	0.0309427	0.0493752	0.0326289	0.0630392	0.047843	0.0515679	0.0409207	0.042688	0.0411295	0.0407373	0.0359067	0.0426826	0.0335204	0.0368946	0.0350057
XMW0303*355	Hexanoic acid, 5-hexenyl ester	Ester	C12H22O2	108058-81-7	0.274357	0.14065	0.195237	0.28063	0.289165	0.297774	0.139638	0.148243	0.135154	0.178778	0.193427	0.189311	0.176469	0.176806	0.179955
KMW0637	2H-Pyran-2-one, 6-hexyltetrahydro-	Ester	C11H20O2	710-04-3	0.0361664	0.0363343	0.0364956	0.0312502	0.0342954	0.0348594	0.0293972	0.0274458	0.0325421	0.0393794	0.0415493	0.0417737	0.0376521	0.0377709	0.0380239
D101	Benzeneethanol, .alpha.,.alpha.-dimethyl-	Alcohol	C10H14O	100-86-7	0.0229578	0.0222375	0.0261204	0.0430862	0.0433057	0.0441648	0.0381999	0.0412859	0.0413964	0.0116331	0.0168346	0.0124377	0.033755	0.0347997	0.0362628
QWMW0266	2,3-Diethylpyrazine	Heterocyclic compound	C8H12N2	15707-24-1	0.0578765	0.0986606	0.0947571	0.0992442	0.0619481	0.103521	0.218349	0.0893925	0.223897	0.0623482	0.204826	0.207421	0.236148	0.239275	0.235315
D376	(Z)-2,6-Dimethylocta-2,5,7-trien-4-one	Ketone	C10H14O	33746-71-3	1.75094	1.88685	1.91374	1.92602	1.92447	2.05541	1.77556	1.99707	1.86327	1.78804	1.78931	1.82218	1.8222	1.84759	1.81472
XMW1180	(1R,1aR,2aS,5R,6R,6aS,7aS)-1,6,6a-trimethyldecahydro-1,2a-methanocyclopropa[b]naphthalen-5-ol	Terpenoids	C15H24O	860769-47-7	0.0176444	0.0255673	0.0188593	0.0189541	0.018268	0.0195459	0.0172945	0.0146153	0.0190778	0.0178658	0.0202174	0.0216687	0.0192714	0.0193335	0.0198638
WMW0085	Diethyl disulfide	Sulfur compounds	C4H10S2	110-81-6	0.32614	0.390174	0.409887	0.491658	0.510567	0.510734	0.355015	0.346766	0.352222	0.409023	0.386506	0.401679	0.461502	0.462717	0.466513
GMW0094	Ethyl n-propyl disulfide	Sulfur compounds	C5H12S2	30453-31-7	0.087065	0.0863198	0.089658	0.121775	0.12281	0.124576	0.0764621	0.080848	0.0777279	0.0893144	0.091135	0.0929172	0.103318	0.103648	0.104237
D425	3-Cyclohexene-1-carboxaldehyde, 4-(4-methyl-3-pentenyl)-	Aldehyde	C13H20O	37677-14-8	1.97765	2.03069	1.5467	1.15266	1.24497	1.26996	1.27347	1.25818	1.22691	1.71344	1.67727	1.80981	1.41154	1.46079	1.40148
XMW3171*250	Benzene, (2-methylpropyl)-	Aromatics	C10H14	538-93-2	2.40218	2.56945	2.6631	2.54019	2.59133	3.01681	2.35194	2.1204	2.18732	1.36797	1.47518	1.61499	2.63311	2.66277	2.62606
D181	Glycerin	Alcohol	C3H8O3	56-81-5	0.00321896	0.0038062	0.00396602	0.00462966	0.00481233	0.0054013	0.00378849	0.00349558	0.00354433	0.00431913	0.00436157	0.0044233	0.00471012	0.00491851	0.00511165
GMW0155	Pyridine, 5-ethyl-2-methyl-	Heterocyclic compound	C8H11N	104-90-5	0.634533	0.857047	0.874417	1.16169	1.17037	1.19962	0.73543	0.771778	0.73952	0.872291	0.888201	0.898145	0.989487	0.993898	0.994514
KMW0152	Butane, 1-isothiocyanato-	Ester	C5H9NS	592-82-5	0.0239193	0.029755	0.0273833	0.0352836	0.035875	0.0356629	0.0245743	0.0251789	0.0243855	0.0327408	0.0333219	0.0298073	0.0333223	0.0335911	0.0333188
YZMW0631*288	Benzoic acid, 4-chloro-	Acid	C7H5ClO2	74-11-3	0.00646231	0.00472809	0.0053034	0.00387015	0.00817139	0.00833936	0.00694796	0.00736843	0.00682283	0.00629972	0.00695769	0.00665131	0.00620003	0.00626411	0.00618627
WAMW1632*198	Cyclohexanone, 3-methyl-	Ketone	C7H12O	591-24-2	0.155525	0.141332	0.17684	0.215137	0.217909	0.224885	0.162595	0.159734	0.15881	0.179793	0.181662	0.193125	0.206365	0.206738	0.211679
XMW0916	Benzene, (5-bromopentyl)-	Halogenated hydrocarbons	C11H15Br	14469-83-1	0.945193	0.921289	1.04046	0.724726	0.791143	0.755478	0.41846	0.355662	0.410212	0.645108	0.701116	0.699382	0.636894	0.673389	0.637089
KMW0198*257	.alpha.-Phellandrene	Terpenoids	C10H16	99-83-2	2.69113	2.76246	2.84525	3.87803	3.94698	4.04618	2.4595	2.52901	2.4575	2.70389	2.74577	2.80351	3.25031	3.25995	3.27578
GMW0395*056	(3R,3aR,7R,8aS)-3,8,8-Trimethyl-6-methyleneoctahydro-1H-3a,7-methanoazulene	Terpenoids	C15H24	79120-98-2	87.3493	94.9703	90.3022	92.9005	92.9224	96.6334	58.5231	71.4867	63.07	80.4284	84.1638	83.674	76.8658	80.9698	79.3605
NMW0124	2-Cyclohexen-1-one, 2-hydroxy-3-methyl-6-(1-methylethyl)-	Terpenoids	C10H16O2	490-03-9	0.0100801	0.0106035	0.00992166	0.0122677	0.0123961	0.0125256	0.0104045	0.01136	0.0109665	0.0132293	0.0141875	0.0143126	0.0111218	0.0115606	0.0110469
XMW0531	Bicyclo[3.1.1]heptan-3-one, 2,6,6-trimethyl-, (1.alpha.,2.beta.,5.alpha.)-	Terpenoids	C10H16O	15358-88-0	0.0131033	0.0134069	0.0184112	0.0133743	0.0123958	0.0132375	0.0200484	0.0270104	0.0241454	0.0191464	0.0187822	0.0185678	0.0160147	0.0164431	0.0171534
YZMW0345	2-Norbornanone	Ketone	C7H10O	497-38-1	0.342463	0.357978	0.380817	0.425946	0.429872	0.430576	0.33339	0.30483	0.314491	0.1952	0.217786	0.238558	0.3795	0.381837	0.379987
XMW0941	exo-7-(trans-1-Propenyl)bicyclo[4.2.0]oct-1(2)-ene	Hydrocarbons	C11H16	107983-42-6	0.192656	0.205393	0.200935	0.0916196	0.0935062	0.0992989	0.24203	0.231331	0.249224	0.0979349	0.0940327	0.0991647	0.162328	0.174529	0.178392
D441*142	Butanoic acid, 3-methyl-, 3,7-dimethyl-2,6-octadienyl ester, (Z)-	Ester	C15H26O2	3915-83-1	0.165404	0.19968	0.791108	0.149805	0.146574	0.101489	0.542474	0.572959	0.5446	0.114429	0.129205	0.135114	0.667119	0.702585	0.724964
XMW1229	Bicyclo(3.3.1)non-2-ene	Hydrocarbons	C9H14	6671-66-5	0.401225	0.407346	0.42749	0.566647	0.578934	0.591993	0.36284	0.376041	0.363971	0.413659	0.418231	0.425113	0.481186	0.48179	0.487307
XMW0917	3-Nonen-5-one	Ketone	C9H16O	82456-34-6	0.300248	0.325036	0.0886309	0.246122	0.24071	0.257694	0.273847	0.302638	0.30349	0.299516	0.301469	0.309625	0.276113	0.278731	0.289474
XMW1331	2-Propanone, 1-(4-methoxyphenyl)-	Ketone	C10H12O2	122-84-9	1.30402	1.45672	1.31943	1.51463	1.52572	1.5311	1.12677	1.17194	1.12298	1.37058	1.27882	1.42863	1.30187	1.3028	1.32192
KMW0113	2-Heptanone	Ketone	C7H14O	110-43-0	0.00916043	0.00916838	0.00907686	0.00331616	0.00323375	0.0036161	0.00660798	0.00561046	0.00711763	0.0043074	0.0037384	0.0040102	0.00646805	0.00670731	0.00641787
GMW0273	2-n-Hexylcyclopentanone	Ketone	C11H20O	13074-65-2	0.0347143	0.0186617	0.0151822	0.018454	0.0454079	0.0456236	0.155965	0.159426	0.0278691	0.0369528	0.0401311	0.0392498	0.0336626	0.0341029	0.0334844
KMW0304	1,3,8-p-Menthatriene	Terpenoids	C10H14	18368-95-1	0.0150164	0.0145298	0.0148968	0.0171028	0.0168456	0.0160332	0.0162734	0.0148713	0.0151039	0.0169813	0.017239	0.0182807	0.0167109	0.016804	0.0167301
YZMW0195	Benzoic acid, 2-amino-4-methyl-	Acid	C8H9NO2	2305-36-4	1.57126	1.55991	1.74262	1.99574	1.52481	1.55736	0.993175	0.997952	1.01528	1.12787	1.19582	1.1977	1.16391	1.16456	1.18877
NMW0319	2,6,10-Dodecatrienal, 3,7,11-trimethyl-, (E,E)-	Terpenoids	C15H24O	502-67-0	0.032261	0.0420494	0.0375259	0.0356521	0.0343529	0.0403389	0.0301076	0.0375769	0.032679	0.0324382	0.0375075	0.0413484	0.0326233	0.0360438	0.0342458
GMW0181	Propylene Carbonate	Ester	C4H6O3	108-32-7	0.00919492	0.00951041	0.0125377	0.0137949	0.0141408	0.0140614	0.0110671	0.011038	0.0112741	0.0123423	0.0106514	0.0113094	0.0129355	0.013032	0.0129179
BPMW009	3-Pyridinecarboxamide, N-methyl-	Heterocyclic compound	C7H8N2O	114-33-0	2.60646	2.76435	2.28695	2.39092	2.4962	2.52191	1.58018	1.61867	2.10623	2.56141	2.60091	2.69235	2.38143	2.46504	2.3614
NMW0130	1,3-Benzodioxol-5-ol	Alcohol	C7H6O3	533-31-3	0.147881	0.153276	0.103415	0.212227	0.213779	0.220528	0.112765	0.108382	0.105558	0.102312	0.163298	0.104982	0.0950159	0.0968865	0.101128
XMW0209	1,4-Cyclohexadiene-1-methanol, 4-(1-methylethyl)-	Alcohol	C10H16O	22539-72-6	0.497882	0.255018	0.221885	0.240858	0.534177	0.554484	0.403795	0.41898	0.390955	0.489441	0.524039	0.526757	0.476589	0.478468	0.477788
NMW0157	Acetamide, N-phenyl-	Amine	C8H9NO	103-84-4	0.0159943	0.0172447	0.016694	0.0350727	0.0215131	0.0213271	0.0152603	0.0153886	0.0147144	0.0244482	0.023556	0.025669	0.0199091	0.019979	0.0199685
NMW0230	5,6-Dihydro-5-methyluracil	Heterocyclic compound	C5H8N2O2	696-04-8	0.0103707	0.0123179	0.0148851	0.0156634	0.016943	0.016966	0.00825057	0.00819608	0.00897368	0.0066761	0.00815515	0.0077516	0.0128964	0.0135975	0.0128643
XMW3235	2-methyl-2-butenoic aci phenethyl ester	Ester	C13H16O2	55719-85-2	1.55324	1.93758	1.62994	1.86908	1.89833	1.97047	1.25267	1.32752	1.21451	1.47963	1.57076	1.60181	1.52248	1.63696	1.67498
YZMW0280*327	Phenol, 2,5-bis(1-methylethyl)-	Phenol	C12H18O	35946-91-9	4.98796	5.38764	4.70275	4.88628	4.86981	5.1082	4.10635	4.18695	4.25629	5.19259	5.2311	5.45	4.6845	4.86875	4.647
XMW3083	4H-1-Benzopyran-4-one, 2,3-dihydro-	Ketone	C9H8O2	491-37-2	0.0347258	0.0352058	0.0366566	0.025793	0.0274	0.0285189	0.0263022	0.0252226	0.0278388	0.0239875	0.0388562	0.0251102	0.0222094	0.0230383	0.0220124
D264	1,6-Octadiene, 3,7-dimethyl-	Terpenoids	C10H18	2436-90-0	0.354352	0.39022	0.409628	0.505812	0.511378	0.515823	0.36532	0.360929	0.364469	0.417272	0.426644	0.442525	0.482824	0.486168	0.481424
XMW1292	Butanoic acid, 2-methylpropyl ester	Ester	C8H16O2	539-90-2	0.0195625	0.0211335	0.0227213	0.0291006	0.0293657	0.0297076	0.0208669	0.0204341	0.0166461	0.0231489	0.0240526	0.024974	0.027727	0.0277074	0.0283462
KMW0214	Acetylpyrazine	Heterocyclic compound	C6H6N2O	22047-25-2	0.957983	0.965019	1.01239	1.34668	1.37517	1.38941	0.857772	0.891794	0.858914	0.979966	0.997178	1.0161	1.14051	1.14071	1.15011
GMW0223	Ethanone, 1-(3,4-dimethoxyphenyl)-	Ketone	C10H12O3	1131-62-0	0.265351	0.324861	0.261412	0.343969	0.351432	0.352676	0.20071	0.218222	0.176503	0.274399	0.281562	0.280555	0.24387	0.254121	0.241932
GMW0002	Benzaldehyde, 2,4,5-trimethoxy-	Aldehyde	C10H12O4	4460-86-0	0.00771122	0.0103593	0.00732309	0.0117198	0.011736	0.0124237	0.00466055	0.00556583	0.00488812	0.0107753	0.0105183	0.0100916	0.0101118	0.01013	0.0104617
NMW0046*153	Bicyclo[3.1.1]heptan-3-ol, 6,6-dimethyl-2-methylene-, [1S-(1.alpha.,3.alpha.,5.alpha.)]-	Terpenoids	C10H16O	547-61-5	0.0269717	0.0272549	0.0273964	0.0325251	0.033257	0.0355777	0.045521	0.0467534	0.0469205	0.00914222	0.0103382	0.0119448	0.0293953	0.0310498	0.0321842
QWMW0189	2-Pyridinecarboxaldehyde	Aldehyde	C6H5NO	1121-60-4	0.0514488	0.056019	0.0583597	0.0736509	0.0738035	0.0743646	0.0523521	0.0518982	0.0529692	0.0598944	0.0619939	0.0635985	0.0694627	0.0699753	0.0691705
WAMW0591	Pyrazine, 2-ethenyl-6-methyl-	Heterocyclic compound	C7H8N2	13925-09-2	0.0549179	0.0591593	0.0576573	0.0780802	0.0788748	0.0791652	0.0488974	0.0517299	0.0493522	0.0598098	0.0615809	0.0612421	0.0651392	0.0650948	0.0657784
YZMW0739*299	Phenol, 3,4-dichloro-	Phenol	C6H4Cl2O	95-77-2	1.54435	1.63125	2.32546	3.16268	3.19166	3.29958	1.90387	1.90781	2.07689	1.94472	2.18742	2.0022	1.87552	1.93271	2.02049
XMW1069*313	Butanoic acid, 3-hexenyl ester, (E)-	Ester	C10H18O2	53398-84-8	0.0650047	0.0752783	0.0644375	0.0510171	0.0517536	0.0636474	0.0683158	0.0678256	0.0683135	0.0738356	0.0749751	0.0773409	0.0675618	0.0686399	0.066953
GGMW0200*399	Benzene, 1-methoxy-3-methyl-	Ether	C8H10O	100-84-5	0.74328	0.768618	0.788966	1.08899	1.11093	1.12766	0.690561	0.702917	0.678159	0.733302	0.755619	0.769192	0.903283	0.905429	0.904755
NMW0153	Phenol, 4-butyl-	Phenol	C10H14O	1638-22-8	0.201528	0.135747	0.139224	0.258463	0.255534	0.260157	0.136144	0.143627	0.141907	0.207166	0.215927	0.215458	0.187042	0.186809	0.189268
XMW2699*312	Naphthalene, 1,6,7-trimethyl-	Aromatics	C13H14	2245-38-7	0.035908	0.0384668	0.0361252	0.0410577	0.039927	0.0416597	0.0370423	0.0375932	0.0397169	0.0413134	0.0442829	0.0434593	0.0353162	0.0352774	0.0356884
YZMW0090	1,4-Butanediamine, N-(3-aminopropyl)-	Amine	C7H19N3	124-20-9	0.0222025	0.0142943	0.0227601	0.0274306	0.0179645	0.0290118	0.075884	0.0773466	0.074417	0.0929532	0.0962341	0.0978672	0.0212165	0.0215438	0.0210207
XMW0366*027	Benzene, 1,2,3,5-tetramethyl-	Aromatics	C10H14	527-53-7	0.00961861	0.00992603	0.00889937	0.0112597	0.011173	0.0108968	0.0105271	0.0100252	0.0095674	0.0117831	0.0116395	0.0118398	0.010478	0.0111212	0.0106342
D415	Isobutyric acid, 2-methylphenyl ester	Ester	C11H14O2	36438-54-7	0.165651	0.156605	0.147989	0.170357	0.152612	0.1574	0.169431	0.166733	0.166741	0.162	0.172248	0.165575	0.137453	0.15231	0.144619
XMW1002	Isolongifolene, 4,5,9,10-dehydro-	Hydrocarbons	C15H20	156747-45-4	0.0781266	0.0853142	0.0841819	0.0801487	0.079608	0.0816309	0.0635019	0.0630589	0.063507	0.0747743	0.0792029	0.0790256	0.0731855	0.0730464	0.0747141
XMW0476	Benzoic acid, 2-(acetylamino)-, methyl ester	Ester	C10H11NO3	2719-08-6	0.305579	0.340665	0.304324	0.431303	0.43114	0.469608	0.791082	0.827119	0.885334	0.282343	0.427669	0.300729	0.267913	0.275012	0.287757
NMW0234	Patulin	Heterocyclic compound	C7H6O4	149-29-1	0.0300554	0.0335087	0.0323912	0.0280437	0.0282646	0.0292117	0.011807	0.012649	0.0125826	0.015275	0.0174617	0.0172067	0.0170381	0.0186142	0.0187746
YZMW0417	n-Butyl cyanoacetate	Ester	C7H11NO2	5459-58-5	0.00730152	0.00786528	0.00766462	0.00451273	0.00412923	0.00442303	0.00673404	0.008215	0.00820336	0.00526345	0.00581933	0.00592987	0.00547146	0.00590316	0.00603259
XMW2255	Benzene, 2-methoxy-4-methyl-1-(1-methylethyl)-	Terpenoids	C11H16O	1076-56-8	5.04338	5.66876	5.19558	5.38865	5.48404	5.50737	4.86864	5.52002	4.93933	4.76007	4.94847	4.88459	5.17777	5.21285	5.15031
GMW0288	3-(Methylthio)propanoic acid methyl ester	Ester	C5H10O2S	13532-18-8	0.55751	0.562633	0.58701	0.816733	0.829844	0.83868	0.515006	0.525073	0.506926	0.542549	0.558987	0.571188	0.672878	0.672768	0.675433
KMW0622	Cyclohexene, 3-(1,5-dimethyl-4-hexenyl)-6-methylene-, [S-(R*,S*)]-	Terpenoids	C15H24	20307-83-9	0.392154	0.351476	0.420184	0.566771	0.572701	0.621743	0.395074	0.380283	0.387843	0.20272	0.238147	0.224059	0.367588	0.371629	0.388284
KMW0572	trans-Cinnamic acid	Acid	C9H8O2	140-10-3	4.51271	4.73311	4.60098	4.6466	4.77004	4.88685	3.00916	3.08471	3.12889	3.60906	3.66204	3.80345	3.46317	3.52449	3.42329
NMW0308	2,6,9,11-Dodecatetraenal, 2,6,10-trimethyl-	Terpenoids	C15H22O	4955-32-2	0.0992491	0.112983	0.111878	0.0700294	0.0674264	0.0707136	0.111856	0.123839	0.127221	0.0962304	0.111711	0.107447	0.0894146	0.0923089	0.0966397
KMW0217*017	D-Limonene	Terpenoids	C10H16	5989-27-5	2.55161	2.56044	2.66133	3.50674	3.56871	3.61865	2.23379	2.367	2.30679	2.69093	2.70194	2.75307	3.03616	3.02935	3.05905
QWMW0763	Ethyl 2-benzylacetoacetate	Ester	C13H16O3	620-79-1	0.966005	1.01445	1.08224	0.762572	0.77659	0.786036	0.479464	0.450336	0.50351	0.623305	0.645999	0.688759	0.723082	0.730785	0.716427
NMW0036	2-Pyrrolidinone, 1-ethenyl-	Ketone	C6H9NO	88-12-0	0.109856	0.114739	0.109568	0.0445496	0.0370721	0.0394641	0.0894403	0.0917578	0.0909221	0.0932162	0.0942518	0.0962883	0.093142	0.0946866	0.0920755
GMW0132*202	2-Pentenoic acid, 2-methyl-, (E)-	Acid	C6H10O2	16957-70-3	1.21844	1.56236	1.30343	3.00635	3.02974	3.12656	2.13156	2.1296	2.12388	0.760678	0.785442	0.836716	2.2802	2.37137	2.35332
GMW0153	2-Propen-1-ol, 3-phenyl-, formate	Ester	C10H10O2	104-65-4	0.128363	0.144494	0.125744	0.17285	0.16276	0.16115	0.123893	0.13112	0.125078	0.165393	0.17823	0.169867	0.104783	0.107345	0.112592
XMW0494	Benzene, 1,4-dimethoxy-	Ether	C8H10O2	150-78-7	0.18827	0.197235	0.2012	0.0616098	0.0637918	0.0546041	0.139228	0.177546	0.170064	0.0235778	0.0218651	0.0245574	0.121718	0.126696	0.132509
KMW0151	Butanoic acid, 3-hydroxy-, ethyl ester	Ester	C6H12O3	5405-41-4	0.0185359	0.0225285	0.0205665	0.0270515	0.0270945	0.0270679	0.0194339	0.0193296	0.0187571	0.0250794	0.0253525	0.0222741	0.0255461	0.0254254	0.0259582
NMW0115*091	Anethole	Terpenoids	C10H12O	104-46-1	0.0516958	0.0516634	0.0511999	0.063394	0.0621336	0.0640887	0.0510169	0.0520886	0.0524237	0.0716503	0.0741987	0.0737327	0.05941	0.0591639	0.0608857
GMW0278	2-Heptanol, 2,6-dimethyl-	Alcohol	C9H20O	13254-34-7	0.0126343	0.0120402	0.0127961	0.0181111	0.0184739	0.0189783	0.0112896	0.011869	0.0121366	0.013938	0.0139506	0.0145105	0.0153003	0.0152939	0.0158973
XMW0586*397	Dodecane, 5-methyl-	Hydrocarbons	C13H28	17453-93-9	0.0107529	0.00930239	0.00981197	0.00885983	0.00769202	0.00801199	0.0115463	0.011362	0.0107908	0.00826484	0.00918707	0.00859598	0.00782958	0.0085578	0.00831006
D432	8-Dodecen-1-ol, acetate, (E)-	Ester	C14H26O2	38363-29-0	0.0474688	0.0511162	0.0484886	0.0487778	0.0499044	0.0501481	0.0200988	0.0229561	0.0199912	0.0341608	0.0364482	0.0364471	0.0341593	0.0349699	0.0336578
QWMW0690	3,7-Nonadien-2-one, 4,8-dimethyl-	Ketone	C11H18O	817-88-9	0.0268185	0.0279388	0.0288352	0.0291051	0.0289556	0.0316924	0.0271601	0.0308072	0.0291696	0.0287829	0.0276106	0.0290364	0.0279825	0.028567	0.0275754
WMW0004*054	Ylangene	Terpenoids	C15H24	14912-44-8	0.909011	1.01806	0.903001	1.19905	1.0453	1.24171	0.611713	0.655336	1.02347	0.790343	0.868812	0.857357	0.794662	0.790174	0.808214
NMW0236	Benzeneacetic acid, 4-hydroxy-	Acid	C8H8O3	156-38-7	0.0938353	0.100066	0.0878783	0.0826808	0.083151	0.0867272	0.022234	0.0239005	0.0333647	0.0319043	0.0382771	0.0368013	0.0524177	0.0578202	0.0578178
QWMW1067	Allyl cinnamate	Ester	C12H12O2	1866-31-5	0.185265	0.198559	0.168843	0.200317	0.202978	0.20722	0.101708	0.104351	0.0995334	0.111851	0.131483	0.122268	0.152507	0.154976	0.150341
XMW1244	Hexanoic acid, pentyl ester	Ester	C11H22O2	540-07-8	0.00728507	0.00483363	0.00668506	0.00638632	0.00608317	0.00457449	0.00667527	0.00665689	0.00640366	0.0069962	0.00718892	0.00714489	0.00590089	0.00655444	0.0061916
QWMW0973	Benzenemethanol, .alpha.-ethyl-	Alcohol	C9H12O	93-54-9	0.010048	0.0110837	0.0106945	0.00352631	0.00322917	0.00576921	0.00980295	0.0120979	0.0114795	0.00792326	0.00745976	0.00815317	0.00777049	0.00822256	0.00854995
YZMW0397*288	Benzoic acid, 3-chloro-	Acid	C7H5ClO2	535-80-8	0.00646231	0.00472809	0.0053034	0.00387015	0.00817139	0.00833936	0.00694796	0.00736843	0.00682283	0.00629972	0.00695769	0.00665131	0.00620003	0.00626411	0.00618627
XMW1173	Acetic acid, [(1-thioxoethyl)thio]-	Acid	C4H6O2S2	17930-82-4	0.00789471	0.00845318	0.008058	0.0140573	0.014997	0.0153409	0.00851136	0.00882041	0.00915909	0.00828575	0.00854409	0.00898967	0.00823655	0.00850959	0.0081156
XMW0889	Bicyclo[3.1.0]hex-2-ene, 4-methylene-1-(1-methylethyl)-	Terpenoids	C10H14	36262-09-6	1.19563	1.09701	1.3446	1.74923	1.77182	1.75906	1.24197	1.25798	1.24314	1.7293	1.4174	1.47067	1.65816	1.64744	1.67982
WMW0175	.delta.-Terpineol, acetate	Terpenoids	C12H20O2	93836-50-1	0.00805051	0.00800307	0.0080962	0.0110762	0.011378	0.0113078	0.00567533	0.00599058	0.00578011	0.00873658	0.0110346	0.0108617	0.00816286	0.00843306	0.00803961
KMW0576*365	Aromandendrene	Terpenoids	C15H24	489-39-4	0.895176	0.940874	1.01801	1.00669	1.0468	1.0746	0.899026	0.907542	0.956046	1.09939	1.11903	1.15457	1.0232	1.06334	1.01911
NMW0311	Phenacetin	Amine	C10H13NO2	62-44-2	0.0324492	0.040197	0.0356633	0.0218975	0.0259585	0.0292994	0.0296975	0.034217	0.0316293	0.0292619	0.0323919	0.0357624	0.0289746	0.0319115	0.0320255
BPMW008*252	4-Hydroxy-3-methylbenzaldehyde	Ester	C8H8O2	15174-69-3	0.0559319	0.057671	0.0635133	0.0629863	0.0380701	0.0680116	0.0562799	0.0566424	0.0591507	0.0693766	0.0707955	0.0732867	0.0636257	0.0662098	0.0627609
XMW0770	Indane	Aromatics	C9H10	496-11-7	0.00489455	0.00512824	0.00521078	0.00565388	0.00606174	0.00616044	0.00400338	0.00415856	0.00405069	0.00496137	0.00472545	0.00504103	0.00523837	0.00521276	0.00525047
D295	Benzene, 1-methoxy-4-(1-propenyl)-, (Z)-	Ether	C10H12O	25679-28-1	0.117193	0.123471	0.122636	0.131787	0.135418	0.161298	0.110855	0.151711	0.116493	0.126014	0.12858	0.129543	0.124473	0.124114	0.124124
NMW0086	Pargyline	Amine	C11H13N	555-57-7	0.0199673	0.0213484	0.0207812	0.0151424	0.0141583	0.0154444	0.0183218	0.0268478	0.0226277	0.017787	0.0177509	0.0184417	0.0173634	0.01771	0.01708
NMW0177	N-Benzylformamide	Amine	C8H9NO	6343-54-0	0.86981	1.85476	0.877885	1.1295	1.42766	1.30069	1.58473	1.49236	2.06014	0.92342	0.893068	1.22707	2.31144	2.4102	2.27926
XMW0789	2-Nonanol, acetate	Ester	C11H22O2	14936-66-4	0.00517968	0.00569456	0.00533612	0.00560861	0.00563521	0.00532537	0.00493024	0.00528431	0.00481436	0.00490022	0.00531616	0.00485057	0.00511618	0.0052134	0.00502921
XMW1235	N,N-Dimethylhexanamide	Amine	C8H17NO	5830-30-8	0.00716015	0.0072721	0.00724989	0.0020849	0.00240078	0.0023799	0.00233612	0.00110009	0.00126112	0.00123244	0.00151206	0.00125542	0.00493842	0.00538903	0.00502719
NMW0768	Cyclohexylamine	Amine	C6H13N	108-91-8	0.175989	0.200706	0.149555	0.0944399	0.096441	0.0886909	0.121791	0.155751	0.133105	0.173883	0.159987	0.172557	0.121167	0.125531	0.119239
XMW0671	1,7-Diazabicyclo[2.2.0]heptane	Heterocyclic compound	C5H10N2	279-42-5	0.192042	0.191145	0.198815	0.287311	0.293016	0.299445	0.174743	0.182776	0.17839	0.211599	0.212317	0.216681	0.23941	0.239011	0.237726
KMW0150	Benzene, 1,2,4-trimethyl-	Aromatics	C9H12	95-63-6	0.302764	0.34214	0.343643	0.400039	0.404811	0.408005	0.291297	0.274176	0.277375	0.190112	0.205248	0.219196	0.346308	0.346344	0.343193
QWMW1296	Ethyl 2-hydroxy-3-phenylpropanoate	Ester	C11H14O3	15399-05-0	3.53379	3.80015	3.82887	4.11401	3.59922	4.35089	3.15623	3.19714	2.90154	3.60593	3.60754	3.78695	3.25014	3.34529	3.19381
KMW0481	Acetic acid, nonyl ester	Ester	C11H22O2	143-13-5	0.0250273	0.028668	0.0254495	0.035654	0.036625	0.0372866	0.0197439	0.0198165	0.0182179	0.0333925	0.0315506	0.0347635	0.0254631	0.028315	0.0266534
XMW3165	2-Hexenoic acid, 3-hexenyl ester, (E,Z)-	Ester	C12H20O2	53398-87-1	1.07316	1.12921	1.14357	0.849979	0.973321	0.937263	0.908885	0.922369	1.01778	1.10496	1.18082	1.22872	1.1292	1.13876	1.11234
XMW0956*347	2-Cyclohexen-1-ol, 2-methyl-5-(1-methylethenyl)-, acetate, cis-	Ester	C12H18O2	1205-42-1	1.55894	0.803259	0.629441	1.21692	1.3342	1.87546	1.17399	1.87327	1.7521	1.68946	1.68537	1.84129	1.43311	1.43868	1.44942
QWMW0972	Phenyl 4-pyridyl ketone	Ketone	C12H9NO	14548-46-0	0.0704156	0.0696871	0.0706692	0.0669087	0.0661996	0.0676732	0.0285181	0.0301166	0.0290788	0.0521263	0.0573518	0.0713345	0.0534587	0.0529804	0.0540673
D102	1-Pentanone, 1-phenyl-	Ketone	C11H14O	1009-14-9	0.997955	1.13432	1.00087	1.30119	1.31894	1.34918	1.15416	1.19824	1.13741	0.858447	0.958044	0.934981	0.866441	0.859394	0.886983
XMW1097*076	Hexanoic acid, 3-hexenyl ester	Ester	C12H22O2	84434-19-5	0.0400537	0.0348764	0.0373454	0.0311782	0.0335672	0.0335725	0.0235189	0.0284685	0.0278333	0.0387916	0.0385759	0.0409969	0.0363599	0.0360611	0.0365213
YZMW0291	2-Hexanol, 2,5-dimethyl-, (S)-	Alcohol	C8H18O	3730-60-7	0.0711164	0.0825094	0.0755936	0.0127784	0.0134806	0.0145136	0.00880686	0.00919179	0.00891585	0.0305811	0.0307454	0.0281695	0.0300783	0.0328925	0.0334028
XMW0364	6-Undecanol	Alcohol	C11H24O	23708-56-7	0.0126022	0.0121718	0.0120261	0.0138376	0.0133083	0.013667	0.0111217	0.0112316	0.0111096	0.0156471	0.0162737	0.0160583	0.0127941	0.0143217	0.0139594
XMW0181	5-Hepten-2-one, 4,6-dimethyl-	Ketone	C9H16O	31162-48-8	0.0981337	0.102299	0.104171	0.137107	0.138005	0.142209	0.0869264	0.0910761	0.0869326	0.102574	0.104605	0.105339	0.117809	0.117078	0.117546
WAMW1285	2,4-Heptadienal, (E,E)-	Aldehyde	C7H10O	4313-03-5	0.0247774	0.0271078	0.0270757	0.0244453	0.0368085	0.0246258	0.026931	0.028562	0.0276359	0.028026	0.0279698	0.0287028	0.02588	0.0256588	0.0265033
NMW0152*052	2,7-Octadiene-1,6-diol, 2,6-dimethyl-	Terpenoids	C10H18O2	64142-78-5	0.0957417	0.100536	0.092955	0.105312	0.106201	0.108917	0.0919094	0.0934417	0.0939338	0.102858	0.103745	0.106364	0.0863203	0.0966109	0.0917794
WMW0204	Bicyclo[3.1.0]hexan-3-ol, 4-methylene-1-(1-methylethyl)-, acetate	Terpenoids	C12H18O2	3536-54-7	0.0781744	0.094498	0.10138	0.038763	0.0395817	0.0450475	0.0662163	0.0777589	0.0717021	0.0618186	0.069511	0.0619857	0.0717629	0.0710709	0.0727894
XMW3504	Modephene	Terpenoids	C15H24	68269-87-4	8.32271	8.53063	8.94887	7.94182	6.36015	6.81705	7.88335	8.15414	8.09823	7.26635	7.75768	7.33926	6.67486	7.14462	7.39809
NMW0303	Debrisoquine	Amine	C10H13N3	1131-64-2	0.0297388	0.0315006	0.0356319	0.023732	0.0205773	0.0222008	0.0351441	0.0415437	0.0424965	0.0237302	0.0280996	0.0293673	0.0248407	0.0277459	0.0262184
KMW0503	Methyl anthranilate	Ester	C8H9NO2	134-20-3	0.268571	0.122582	0.132618	0.127956	0.306248	0.312984	0.878545	0.891965	0.898671	1.21239	1.31069	1.28213	0.222776	0.242662	0.247759
WAMW0374	2-Ethoxyethyl acetate	Ester	C6H12O3	111-15-9	0.0509281	0.0521369	0.0526145	0.0280772	0.0237015	0.0261144	0.0409753	0.0371815	0.0363293	0.0272562	0.0254457	0.0270657	0.03704	0.0410122	0.0410446
YZMW0465	Acetamide, N-(aminothioxomethyl)-	Amine	C3H6N2OS	591-08-2	0.697147	0.770256	0.743906	0.692254	0.695619	0.719425	0.600163	0.598143	0.612098	0.700069	0.725514	0.710389	0.703206	0.728279	0.69035
XMW0361	5,7-Octadien-4-one, 2,6-dimethyl-, (E)-	Terpenoids	C10H16O	6752-80-3	0.0154192	0.0158927	0.0163226	0.00799437	0.00784932	0.00798855	0.0143044	0.015383	0.0150431	0.00941865	0.00843378	0.0091382	0.0104652	0.0115952	0.0115967
YZMW0764	Benzenamine, 2-methyl-5-nitro-	Amine	C7H8N2O2	99-55-8	0.0693798	0.0725935	0.069561	0.0707908	0.0740656	0.0739262	0.0428994	0.0449685	0.0441452	0.0455827	0.0502028	0.0479335	0.0492142	0.048739	0.0504189
D202	3-Hexen-1-ol, propanoate, (Z)-	Ester	C9H16O2	33467-74-2	0.777571	0.827536	0.79158	0.438824	0.450545	0.45824	0.569556	0.573477	0.586687	0.534694	0.539185	0.56813	0.555061	0.564527	0.544189
XMW0974	1,2,4-Methenoazulene, decahydro-1,5,5,8a-tetramethyl-, [1S-(1.alpha.,2.alpha.,3a.beta.,4.alpha.,8a.beta.,9R*)]-	Terpenoids	C15H24	1137-12-8	0.0787793	0.0802684	0.084248	0.147634	0.153576	0.156165	0.0902666	0.0506641	0.0525534	0.100327	0.100805	0.0485201	0.0942977	0.0967324	0.0924204
XMW0039	Cycloheptanone, 3-methyl-	Ketone	C8H14O	933-17-5	0.00458066	0.00439385	0.00429294	0.00469387	0.00413664	0.00451829	0.00443554	0.00422519	0.00449297	0.00444724	0.00430436	0.00451046	0.00506278	0.00536034	0.00501284
XMW0189	3-Cyclohexene-1-acetaldehyde, .alpha.,4-dimethyl-	Aldehyde	C10H16O	29548-14-9	0.140073	0.146108	0.140503	0.116832	0.120868	0.124692	0.16082	0.170186	0.167834	0.177998	0.182925	0.178485	0.138945	0.141143	0.136188
GMW0376	Verbenol	Terpenoids	C10H16O	473-67-6	0.00333215	0.00361978	0.00335325	0.00156748	0.0016428	0.00162944	0.00344357	0.00365659	0.00355254	0.00234518	0.00171169	0.00175851	0.00492421	0.00551868	0.00539
WMW0081*013	cis-2-(2-Pentenyl)furan	Heterocyclic compound	C9H12O	70424-13-4	0.34645	0.44082	0.390419	0.411226	0.418196	0.422353	0.335186	0.300917	0.313996	0.22781	0.247174	0.271267	0.37858	0.376759	0.375295
GMW0131	2,4-Dimethylcyclohex-3-ene-1-carbaldehyde	Aldehyde	C9H14O	68039-49-6	0.0048775	0.00524205	0.00635116	0.0142106	0.0144264	0.0149039	0.00991366	0.00921073	0.00691637	0.0140093	0.0139251	0.0134663	0.0118997	0.0117943	0.0122683
D369	Kessane	Terpenoids	C15H26O	3321-66-2	0.0182301	0.0212285	0.0183741	0.088794	0.0846618	0.096337	0.02463	0.0342029	0.0257678	0.0220857	0.0245826	0.0280966	0.039613	0.0429167	0.0440997
NMW0128	Phenol, 4-(1-methylpropyl)-	Phenol	C10H14O	99-71-8	0.331103	0.357306	0.331819	0.419738	0.425758	0.437092	0.268672	0.21714	0.209589	0.356698	0.366228	0.371002	0.304826	0.304232	0.300945
QWMW1014	2-Sec-Butylcyclohexanone	Ketone	C10H18O	14765-30-1	0.103777	0.10963	0.102705	0.0952557	0.0963516	0.100972	0.111813	0.113048	0.115055	0.119119	0.119151	0.119499	0.112063	0.113307	0.10986
YZMW0213	L-Phenylalanine, methyl ester	Ester	C10H13NO2	2577-90-4	0.0103979	0.0106728	0.0108234	0.0104436	0.0105196	0.0106815	0.00793776	0.00791713	0.00743728	0.00960685	0.00990915	0.00973132	0.00968981	0.00969185	0.0101997
D1751	Ethanone, 1-[4-(1,1-dimethylethyl)phenyl]-	Ketone	C12H16O	943-27-1	4.80341	4.99143	5.4708	5.55871	5.80294	5.85073	4.64117	4.65531	4.91649	5.8692	6.01475	6.16036	5.58975	5.7199	5.46856
QWMW1270	Pentadecanoic acid, 3-methylbutyl ester	Ester	C15H30O2	2306-91-4	0.0123745	0.0191309	0.0221429	0.0101729	0.0102049	0.0111717	0.0116332	0.0135929	0.0164038	0.0145886	0.0138314	0.0143379	0.0146527	0.0145833	0.0152955
KMW0350	Acetic acid, phenylmethyl ester	Ester	C9H10O2	140-11-4	0.250376	0.267114	0.26878	0.0169162	0.0188261	0.0200252	0.134018	0.140974	0.135237	0.0177308	0.0207108	0.0232905	0.112132	0.124799	0.116761
NMW0043	Bicyclo[3.1.1]hept-2-en-6-one, 2,7,7-trimethyl-	Terpenoids	C10H14O	473-06-3	0.00929947	0.00942395	0.00868999	0.00292195	0.00298271	0.00343092	0.00881196	0.00996359	0.00991378	0.00427184	0.0038666	0.00439201	0.00684303	0.00692705	0.00670033
YZMW0198	N-Acetyl-L-phenylalanine ethyl ester	Ester	C13H17NO3	2361-96-8	0.0114481	0.0135162	0.0126079	0.58102	0.543502	0.609912	0.0251489	0.0379168	0.0382307	0.0214869	0.0243191	0.026617	0.116877	0.128894	0.130102
XMW1411	1,3,6,10-Dodecatetraene, 3,7,11-trimethyl-, (Z,E)-	Terpenoids	C15H24	26560-14-5	1.35215	1.38598	1.9858	1.33494	2.32807	1.38988	2.14261	1.5893	1.78567	2.31704	2.12601	2.4517	1.87752	1.87294	1.85104
YZMW0710	Mandelic acid	Acid	C8H8O3	90-64-2	1.59489	1.04728	1.49412	1.75139	1.70197	1.79249	1.58293	1.80322	1.35416	1.67355	1.64678	1.75839	1.46578	1.45477	1.45364
KMW0326*263	2-Nonenal, (Z)-	Aldehyde	C9H16O	60784-31-8	0.277827	0.297928	0.286055	0.162983	0.140553	0.158735	0.260241	0.331503	0.313684	0.207023	0.204878	0.213285	0.205804	0.226555	0.22927
XMW0479	cis-3-Hexenyl salicylate	Ester	C13H16O3	65405-77-8	0.375471	0.5235	0.37324	0.417785	0.411224	0.443611	0.236857	0.250335	0.232707	0.3428	0.377887	0.38402	0.403128	0.398566	0.413903
KMW0376	2-Nonanol	Alcohol	C9H20O	628-99-9	0.0127329	0.0139596	0.012669	0.0032781	0.00357579	0.0038384	0.00584242	0.00580718	0.00584273	0.0145528	0.0146448	0.0149247	0.0082814	0.00870149	0.00815253
QWMW0245	1,3-Dithiolo[4,5-b]furan, tetrahydro-3a-methyl-	Heterocyclic compound	C6H10OS2	67411-25-0	0.0610053	0.0622697	0.0587738	0.0567195	0.0567627	0.0573841	0.0622345	0.060891	0.0615691	0.0630658	0.0643461	0.0656125	0.0585718	0.0617731	0.0577638
XMW0537	1H-Inden-5-ol, 2,3-dihydro-	Phenol	C9H10O	1470-94-6	0.398059	0.135078	0.166304	0.301185	0.332185	0.461381	0.300107	0.311079	0.293051	1.12971	1.20227	1.18873	1.28986	1.28017	1.27803
XMW0165	Cyclohexanol, 3-ethenyl-3-methyl-2-(1-methylethenyl)-6-(1-methylethyl)-, [1R-(1.alpha.,2.alpha.,3.beta.,6.alpha.)]-	Terpenoids	C15H26O	35727-45-8	0.127285	0.108115	0.131331	0.14476	0.145996	0.179221	0.0782589	0.0896258	0.0817132	0.107328	0.115923	0.10556	0.117212	0.115618	0.118964
NMW0012	Benzene, 1,2,3-trimethyl-	Aromatics	C9H12	526-73-8	0.162588	0.159621	0.170415	0.231324	0.234367	0.233962	0.145334	0.150604	0.144374	0.162153	0.167941	0.171204	0.194908	0.192921	0.193828
NMW0155	Propofol	Phenol	C12H18O	2078-54-8	0.484105	0.503287	0.494435	0.634585	0.62671	0.629136	0.315737	0.330678	0.331846	0.501655	0.523632	0.526514	0.463929	0.461248	0.458248
XMW0060	.alpha.-Dehydro-ar-himachalene	Terpenoids	C15H20	78204-62-3	0.00895317	0.010872	0.0187562	0.00976363	0.00850315	0.013726	0.00499756	0.00454744	0.00564427	0.00722887	0.00718115	0.00894204	0.00825813	0.00852558	0.00901231
XMW1389	2,3-Dimethylanisole	Ether	C9H12O	2944-49-2	0.00208953	0.00235154	0.00231527	0.0150265	0.0145094	0.015081	0.00521762	0.00640476	0.00562093	0.0102083	0.010276	0.0105693	0.00826998	0.00824193	0.00867438
KMW0518*352	2,6-Octadien-1-ol, 3,7-dimethyl-, acetate, (Z)-	Terpenoids	C12H20O2	141-12-8	0.466128	0.481838	0.49149	0.749454	0.767016	0.775389	0.332006	0.352956	0.329771	0.484308	0.531573	0.493861	0.500181	0.493196	0.504545
NMW0789*218	Benzene, 1-ethyl-3-methyl-	Aromatics	C9H12	620-14-4	0.588862	0.576148	0.421236	1.27639	1.29395	1.31571	0.882419	0.879793	0.882173	0.333561	0.342809	0.359058	0.934059	0.96238	0.954982
XMW0639	1,4-Methanobenzocyclodecene, 1,2,3,4,4a,5,8,9,12,12a-decahydro-	Terpenoids	C15H22	74708-73-9	0.138555	0.144802	0.136248	0.139134	0.13896	0.143451	0.0840034	0.0897227	0.0876299	0.0897464	0.0998252	0.0973688	0.0986113	0.0990983	0.0966259
KMW0556*369	Naphthalene, decahydro-4a-methyl-1-methylene-7-(1-methylethenyl)-, [4aR-(4a.alpha.,7.alpha.,8a.beta.)]-	Terpenoids	C15H24	17066-67-0	7.02841	7.63001	7.26918	8.3773	8.30548	8.577	6.02637	6.34243	6.21186	9.01703	8.7729	9.37837	6.70206	6.62878	6.67088
QWMW0445	Hydroxylamine, O-decyl-	Amine	C10H23NO	29812-79-1	0.793178	0.828424	0.77839	0.429333	0.163608	0.434797	0.542859	0.56994	0.54366	0.192492	0.195225	0.206613	0.559776	0.577416	0.547331
XMW0110*356	Dodecane, 4,6-dimethyl-	Hydrocarbons	C14H30	61141-72-8	0.0851161	0.0758364	0.0820229	0.0757312	0.0730341	0.0733647	0.0853203	0.0815806	0.0819559	0.0904329	0.0915582	0.074917	0.0741605	0.0835434	0.0799589
D183	Phenol, 4-(2-aminoethyl)-	Phenol	C8H11NO	51-67-2	4.69083	6.08374	5.29262	6.46105	6.53245	6.67447	5.08822	5.16322	5.08955	5.28749	5.45472	5.63535	5.15515	5.37481	5.05471
NMW0217	1H-Pyrrolizine-7-methanol, 2,3,5,7a-tetrahydro-1-hydroxy-, (1S-cis)-	Alcohol	C8H13NO2	520-63-8	0.54465	0.664931	0.671425	0.689607	0.586464	0.626514	0.650967	0.506083	0.551318	0.698037	0.684853	0.718615	0.64807	0.643986	0.639942
XMW0962*110	Butanoic acid, 2-methyl-, phenylmethyl ester	Ester	C12H16O2	56423-40-6	6.85684	7.79446	7.57133	7.31083	8.39792	8.5881	8.02417	8.23917	7.8707	6.22355	8.61315	6.60373	5.79573	6.30868	6.47094
YZMW0193	5-Nonenal, (E)-	Aldehyde	C9H16O	2277-18-1	0.36938	0.386929	0.36845	0.0533631	0.0635333	0.0654025	0.226489	0.181621	0.234979	0.0710858	0.0735662	0.0790852	0.179692	0.1807	0.175923
WAMW0458	2-Ethylhexyl salicylate	Ester	C15H22O3	118-60-5	0.0132913	0.0136225	0.0126427	0.0144163	0.0141424	0.014313	0.0129796	0.0142401	0.0134926	0.0140326	0.015745	0.0140411	0.0126242	0.0127688	0.0135257
XMW0272	4-Pyridinecarboxamide	Heterocyclic compound	C6H6N2O	1453-82-3	0.383694	0.422704	0.375709	0.380474	0.364563	0.409571	0.24642	0.265859	0.257525	0.328258	0.339324	0.295965	0.278911	0.305516	0.311476
XMW0245	trans-1-Nitro-1-propene	Nitrogen compounds	C3H5NO2	17082-05-2	0.0041021	0.00423337	0.00471302	0.00530216	0.00525251	0.00590494	0.00431556	0.00390546	0.00376526	0.00498393	0.00397214	0.00463013	0.00470539	0.00527092	0.00494846
NMW0197	Benzoic acid, 4-methoxy-	Acid	C8H8O3	100-09-4	0.320079	0.340418	0.339004	0.380183	0.395645	0.401056	0.295452	0.299381	0.309068	0.286442	0.396202	0.298732	0.367576	0.366306	0.361632
KMW0450*259	Benzenemethanol, 4-methoxy-	Phenol	C8H10O2	105-13-5	0.00720204	0.007604	0.00751148	0.00594505	0.00597393	0.00581145	0.00745771	0.00736326	0.00778479	0.00451457	0.0052193	0.00756573	0.00528899	0.00595387	0.00564562
GMW0235	2,6-Dimethylthiophenol	Phenol	C8H10S	118-72-9	0.0773955	0.0802691	0.0880778	0.0546535	0.0563087	0.0655126	0.118239	0.120886	0.130514	0.158574	0.164753	0.157397	0.0990395	0.0988218	0.0973263
NMW0059	4-Aminopyridine	Heterocyclic compound	C5H6N2	504-24-5	0.0256531	0.0276517	0.0247433	0.0160729	0.0145323	0.015241	0.0212133	0.0300427	0.029439	0.0790484	0.0193585	0.0194648	0.0214822	0.0220526	0.0209724
XMW0416	1,3-Cyclohexadiene, 5-butyl-	Hydrocarbons	C10H16	30168-57-1	0.026919	0.0355715	0.0333371	0.0268903	0.0263135	0.02829	0.031991	0.0314103	0.0325663	0.025166	0.0272228	0.0260646	0.0318999	0.0326825	0.0346462
KMW0542	Decanoic acid, ethyl ester	Ester	C12H24O2	110-38-3	0.18363	0.20409	0.185752	0.0651841	0.0638943	0.0693335	0.896188	1.21882	0.969704	0.0263779	0.0259658	0.0300237	0.178295	0.190738	0.176992
XMW1014	5-Pyrimidinamine, 2-chloro-4-ethoxy-	Heterocyclic compound	C6H8ClN3O	54484-70-7	0.255971	0.267305	0.284541	0.203437	0.206469	0.20701	0.127174	0.123187	0.133458	0.165349	0.171935	0.183228	0.193508	0.19688	0.188737
XMW1129	Ethyl mandelate	Ester	C10H12O3	774-40-3	0.411551	0.42674	0.430839	0.413234	0.572558	0.571035	0.274043	0.277807	0.285194	0.368038	0.40689	0.369951	0.256715	0.257511	0.251204
XMW0143*108	1H-3a,7-Methanoazulene, 2,3,4,7,8,8a-hexahydro-3,6,8,8-tetramethyl-, [3R-(3.alpha.,3a.beta.,7.beta.,8a.alpha.)]-	Terpenoids	C15H24	469-61-4	19.1234	20.2437	18.5142	20.0288	20.1426	20.6999	12.2572	12.4141	13.1687	15.2574	16.6973	16.3262	17.1998	17.0833	16.9449
KMW0595*084	1,3-Cyclohexadiene, 5-(1,5-dimethyl-4-hexenyl)-2-methyl-, [S-(R*,S*)]-	Terpenoids	C15H24	495-60-3	15.0451	16.1834	15.7761	13.1806	13.1617	14.0175	8.27397	8.29299	8.11608	10.7609	11.7027	11.6227	11.9593	12.7103	12.7883
XMW0177	Ethanone, 1-(2-methyl-1-cyclopenten-1-yl)-	Ketone	C8H12O	3168-90-9	0.284858	0.321217	0.302743	0.0639627	0.0647591	0.0682546	0.0477371	0.306093	0.308008	0.0713179	0.0720015	0.0714962	0.0603757	0.0597473	0.059738
D685*255	2-Methyl-3-propylpyrazine	Heterocyclic compound	C8H12N2	15986-80-8	0.120329	0.109956	0.121996	0.0450287	0.0479348	0.0494682	0.0562506	0.056457	0.0579907	0.0562593	0.055194	0.0593353	0.054905	0.0569668	0.0536583
XMW0813	Pentanal O-benzyloxime	Nitrogen compounds	C12H17NO	72399-21-4	5.45968	5.8816	3.13244	3.75508	4.71864	4.15302	7.4566	7.41655	8.31028	11.0537	7.02541	11.773	7.07447	7.58453	7.03012
XMW1379	Cyclooctane, 1,5-dimethyl-2,6-bis(methylene)-	Hydrocarbons	C12H20	74301-13-6	0.225837	0.231304	0.223311	0.0686007	0.0802176	0.0712313	0.125349	0.11786	0.118644	0.0917488	0.090298	0.0940841	0.111252	0.112727	0.108454
KMW0585	Citronellyl isobutyrate	Terpenoids	C14H26O2	97-89-2	3.89518	4.1146	4.36829	2.24369	2.8277	2.66634	4.66226	4.62933	7.69272	3.64668	4.33227	3.76822	4.04723	4.54014	4.25515
D246	Propanoic acid, 2-methyl-, 3,7-dimethyl-2,6-octadienyl ester, (Z)-	Ester	C14H24O2	2345-24-6	11.4398	12.8568	11.6893	12.3969	12.8158	13.1029	10.9986	10.8598	11.1976	12.4747	13.052	12.9706	12.0286	12.2866	11.7209
YZMW0058	1-Heptanamine	Amine	C7H17N	111-68-2	0.01846	0.0223461	0.0217505	0.0262092	0.0264546	0.0269232	0.0200503	0.0200881	0.0198917	0.0215803	0.0216846	0.0224842	0.0254347	0.0250133	0.0255759
NMW0074*039	Bicyclo[3.1.1]hept-2-ene-2-methanol, 6,6-dimethyl-	Terpenoids	C10H16O	515-00-4	0.430195	0.452286	0.482663	0.201643	0.209661	0.219881	0.533861	0.519226	0.555625	0.214455	0.207968	0.214597	0.365601	0.383631	0.404326
NMW0229*271	2-Naphthalenol	Phenol	C10H8O	135-19-3	0.208025	0.229947	0.218603	0.243707	0.234323	0.239651	0.123065	0.125014	0.128134	0.137761	0.150799	0.152813	0.171242	0.169176	0.169528
w29	CH3C(O)O(CH2)3CH=CH2	Ester	C7H12O2	1576-85-8	0.047097	0.0507064	0.0504776	0.0140228	0.0166989	0.0130346	0.0362351	0.0335261	0.0355105	0.0226543	0.0216948	0.0215581	0.0327961	0.036634	0.0364867
XMW0786	Benzene, 1,3,5-triethyl-	Aromatics	C12H18	102-25-0	0.443848	0.419284	0.434732	0.662741	0.676885	0.690399	0.444229	0.461093	0.515064	0.519395	0.527446	0.520953	0.544202	0.547747	0.530992
XMW0700*060	4a,8-Dimethyl-2-(prop-1-en-2-yl)-1,2,3,4,4a,5,6,7-octahydronaphthalene	Terpenoids	C15H24	103827-22-1	1.63351	1.84229	2.23507	1.85202	1.77032	1.87703	1.56583	1.64854	1.70356	1.66005	2.1021	1.8066	1.60057	1.60809	1.56264
WAMW1307	2-n-Butyl furan	Heterocyclic compound	C8H12O	4466-24-4	0.0943728	0.0991345	0.0986713	0.0532384	0.0448008	0.0500826	0.0747745	0.0907617	0.0912595	0.0531249	0.0514607	0.0557189	0.0686569	0.0773824	0.0754858
KMW0429*337	Isobornyl formate	Ester	C11H18O2	1200-67-5	0.105382	0.104918	0.103722	0.127662	0.13014	0.134567	0.103582	0.110501	0.109726	0.125352	0.12549	0.124273	0.114849	0.115062	0.112244
D206*197	1,2-Cyclohexanedione	Ketone	C6H8O2	765-87-7	0.125124	0.130043	0.132837	0.206182	0.206824	0.209168	0.116975	0.123775	0.119052	0.152185	0.15306	0.15715	0.161298	0.160538	0.158262
XMW1037	Phenol, 5-(1,5-dimethyl-4-hexenyl)-2-methyl-, (R)-	Terpenoids	C15H22O	30199-26-9	0.0111015	0.014848	0.012204	0.0124559	0.00652925	0.0081381	0.00674379	0.00907992	0.00759157	0.00721363	0.00817172	0.00789216	0.0075973	0.00847479	0.0084636
KMW0614*066	Cubenene	Terpenoids	C15H24	29837-12-5	1.92803	2.5842	1.97718	2.23667	2.15128	2.19957	1.10138	1.12139	1.15443	1.26054	1.41248	1.35204	1.81789	1.85671	1.76982
BPMW013	2-Hydroxyethyl salicylate	Ester	C9H10O4	87-28-5	0.0367246	0.0612763	0.0370085	0.143617	0.155455	0.160095	0.0874861	0.123205	0.0813079	0.101233	0.100519	0.117623	0.111138	0.109236	0.11153
XMW0854	4a(2H)-Naphthalenol, 1,3,4,5,6,8a-hexahydro-4,7-dimethyl-1-(1-methylethyl)-, (1S,4S,4aS,8aR)-	Terpenoids	C15H26O	73365-77-2	0.0739545	0.0852441	0.0736573	0.0597097	0.0575973	0.0718222	0.0421773	0.047475	0.0457831	0.0564531	0.0648214	0.0622224	0.0608792	0.0598358	0.0619659
KMW0530*352	Geranyl acetate	Terpenoids	C12H20O2	105-87-3	0.466128	0.481838	0.49149	0.749454	0.767016	0.775389	0.332006	0.352956	0.329771	0.484308	0.531573	0.493861	0.500181	0.493196	0.504545
KMW0202	3-Octanol	Alcohol	C8H18O	589-98-0	0.012728	0.014475	0.0143295	0.0144613	0.0144212	0.0154822	0.0122535	0.0119826	0.0124334	0.0102602	0.0110188	0.0115801	0.0131802	0.0143859	0.0147653
D442	2(3H)-Furanone, 5-butyldihydro-4-methyl-	Ketone	C9H16O2	39212-23-2	0.0696634	0.0815048	0.0846084	0.0360863	0.0358176	0.0427345	0.0542417	0.0613544	0.0563611	0.0534023	0.0585087	0.053197	0.061915	0.0608128	0.0624289
D1660	5-Hexen-1-ol	Alcohol	C6H12O	821-41-0	0.0142126	0.0120847	0.0144773	0.0154339	0.0149459	0.0147765	0.0134518	0.0119728	0.0136321	0.0138432	0.0139848	0.0151423	0.0141519	0.01429	0.0137849
D422*317	Undecanol-5	Alcohol	C11H24O	37493-70-2	0.577286	0.618768	0.605403	0.640849	0.748676	0.672671	0.237874	0.58562	0.229879	0.600092	0.619547	0.648444	0.588459	0.58713	0.575857
D197	3-Oxatricyclo[4.1.1.0(2,4)]octane, 2,7,7-trimethyl-	Terpenoids	C10H16O	1686-14-2	0.702801	0.746216	0.707029	0.635035	0.635575	0.658206	0.327148	0.701924	0.324538	0.727649	0.731279	0.760219	0.684047	0.689467	0.666346
XMW0629*108	3H-3a,7-Methanoazulene, 2,4,5,6,7,8-hexahydro-1,4,9,9-tetramethyl-, [3aR-(3a.alpha.,4.beta.,7.alpha.)]-	Terpenoids	C15H24	2387-78-2	19.1234	20.2437	18.5142	20.0288	20.1426	20.6999	12.2572	12.4141	13.1687	15.2574	16.6973	16.3262	17.1998	17.0833	16.9449
GMW0236	Ethanone, 1-(2-hydroxyphenyl)-	Ketone	C8H8O2	118-93-4	0.352594	0.283039	0.320488	0.014171	0.0151677	0.0159897	0.164887	0.128381	0.137316	0.0252782	0.0237806	0.0270619	0.105821	0.118577	0.117659
KMW0494	Decanoic acid, methyl ester	Ester	C11H22O2	110-42-9	0.0177026	0.0168911	0.0168603	0.0158123	0.0113198	0.0112192	0.0173361	0.0197057	0.0174989	0.0152002	0.0156436	0.0155461	0.0144242	0.016061	0.0149064
KMW0539	2(5H)-Furanone, 5-ethyl-	Ketone	C6H8O2	2407-43-4	0.147328	0.162626	0.154033	0.115251	0.105616	0.117058	0.151012	0.178906	0.167276	0.13013	0.140946	0.13899	0.124298	0.137728	0.139116
XMW1074*286	1-Cyclopentene-1-methanol, 2-methyl-5-(1-methylethyl)-	Alcohol	C10H18O	80113-82-2	0.0302237	0.0315393	0.0316122	0.030582	0.0312753	0.0404036	0.0307765	0.0333215	0.031964	0.0376766	0.0392938	0.0410297	0.0329765	0.032584	0.0325333
D163	dl-Camphoroquinone	Terpenoids	C10H14O2	10373-78-1	0.0963937	0.108635	0.0942928	0.122464	0.120624	0.119625	0.0776403	0.0781553	0.0797619	0.085716	0.094033	0.0905689	0.0837512	0.0839095	0.0816885
XMW0931	8,9-Dehydrothymol	Phenol	C10H12O	18612-99-2	0.113122	0.129456	0.114684	0.0829135	0.0849259	0.0875554	0.160141	0.165434	0.160776	0.200464	0.207978	0.196472	0.14016	0.138736	0.137887
XMW0210	3-Penten-2-one, 3-ethyl-4-methyl-	Ketone	C8H14O	22287-11-2	0.00458475	0.00463424	0.00451912	0.00524187	0.00478901	0.00548156	0.00553139	0.0065718	0.00643122	0.00437656	0.0042691	0.00550646	0.00473442	0.00490642	0.00520419
XMW0622	Butanedioic acid, bis(2-methylpropyl) ester	Ester	C12H22O4	925-06-4	0.0285834	0.0311947	0.0195479	0.0331095	0.0238884	0.0224363	0.0244695	0.0242591	0.0253844	0.0222182	0.0237744	0.0249469	0.022354	0.0221573	0.0219478
KMW0269*022	2,3-Dimethyl-5-ethylpyrazine	Heterocyclic compound	C8H12N2	15707-34-3	0.0182119	0.0189221	0.0184076	0.0189294	0.0192593	0.0203375	0.0162724	0.0219661	0.0217208	0.0192875	0.0201385	0.0199738	0.0181712	0.0180707	0.017789
KMW0190	Pyrazine, trimethyl-	Heterocyclic compound	C7H10N2	14667-55-1	0.246161	0.239964	0.255339	0.12989	0.167262	0.123707	0.232817	0.31963	0.303244	0.175114	0.165015	0.174201	0.168739	0.182968	0.189189
NMW0318	Curcumenol	Terpenoids	C15H22O2	19431-84-6	0.0483989	0.0651843	0.0554905	0.043506	0.041939	0.0456391	0.0400622	0.0419548	0.0440651	0.0404402	0.0452445	0.0495426	0.0415065	0.0408616	0.0428031
XMW0811	Phenethyl isocyanate	Ester	C9H9NO	1943-82-4	0.917859	0.995912	0.920293	0.657376	0.665121	0.67912	1.30359	1.34039	1.30276	1.58051	1.64237	1.58845	1.13671	1.1225	1.12046
XMW0975*137	Cyclohexene, 4-(1,5-dimethyl-1,4-hexadienyl)-1-methyl-	Terpenoids	C15H24	17627-44-0	0.322682	0.621752	0.515518	0.581366	0.625419	0.610867	0.451478	0.430511	0.441835	0.208777	0.410638	0.227472	0.450068	0.464662	0.438005
KMW0446	Citral	Terpenoids	C10H16O	5392-40-5	0.0467096	0.0499602	0.0431274	0.0299204	0.0291482	0.0311316	0.0553889	0.0854925	0.060003	0.0165404	0.0119866	0.0178649	0.037971	0.0373626	0.0376035
XMW1247	Megastigma-4,6(E),8(Z)-triene	Hydrocarbons	C13H20	71186-24-8	7.66136	8.06603	7.56342	8.28606	8.30709	8.58281	0.664101	0.631949	2.14773	0.78328	2.04402	0.862066	6.40015	6.32755	6.29164
D199*029	Hexanoic acid, 3-oxo-, ethyl ester	Ester	C8H14O3	3249-68-1	0.0212529	0.0199318	0.019461	0.023477	0.0211198	0.0216351	0.0300798	0.0247099	0.0209701	0.0208425	0.0211418	0.0220035	0.0213087	0.0233898	0.0215598
NMW0041	(E)-4,8-Dimethylnona-1,3,7-triene	Terpenoids	C11H18	19945-61-0	0.00906677	0.00830563	0.00559342	0.000786549	0.00167825	0.00142036	0.00533399	0.00606346	0.00709675	0.00220852	0.00310876	0.00342418	0.00541357	0.00587361	0.00541248
KMW0380	Pyrazine, 2-methoxy-3-(2-methylpropyl)-	Heterocyclic compound	C9H14N2O	24683-00-9	0.0488941	0.0523269	0.0487383	0.0385753	0.0399647	0.0412961	0.040215	0.0428709	0.0419867	0.0562175	0.0596394	0.0626656	0.0472878	0.0476706	0.045951
QWM0007	Butanedioic acid, diethyl ester	Ester	C8H14O4	123-25-1	0.00822381	0.00799867	0.00767602	0.0131164	0.0137492	0.0138737	0.00734166	0.00879235	0.00824441	0.0156328	0.0161877	0.016108	0.0109377	0.0107332	0.0108917
NMW0187	Nicotine, 1'-demethyl-, (.+/-.)-	Heterocyclic compound	C9H12N2	5746-86-1	0.264774	0.271474	0.260581	0.236861	0.240269	0.239106	0.189746	0.194464	0.197492	0.231317	0.245483	0.233021	0.233583	0.235152	0.226941
WAMW1788	n-Hexyl salicylate	Ester	C13H18O3	6259-76-3	0.0331764	0.0412147	0.0423776	0.0295132	0.0268524	0.0301907	0.0277845	0.0311418	0.0309297	0.0219377	0.0267661	0.0268802	0.0268766	0.0265254	0.0279883
XMW0072	Cyclohexanemethanol, .alpha.,.alpha.-dimethyl-4-methylene-	Alcohol	C10H18O	7299-42-5	0.117872	0.0775747	0.0867306	0.0678588	0.070749	0.0748536	0.0977879	0.0903575	0.0998607	0.0225526	0.0205758	0.0228303	0.0826701	0.0843987	0.0899721
QWMW1093	2-Furancarboxylic acid, 2-methylpropyl ester	Ester	C9H12O3	20279-53-2	0.1765	0.189911	0.191337	0.16749	0.170615	0.17475	0.184264	0.197579	0.200019	0.194771	0.19883	0.210974	0.179499	0.18219	0.1741
KMW0655*379	5-Azulenemethanol, 1,2,3,3a,4,5,6,7-octahydro-.alpha.,.alpha.,3,8-tetramethyl-, [3S-(3.alpha.,3a.beta.,5.alpha.)]-	Terpenoids	C15H26O	22451-73-6	0.280581	0.354908	0.28725	0.331948	0.296707	0.352294	0.191429	0.198914	0.188085	0.2918	0.322246	0.340514	0.262299	0.276501	0.291922
XMW1149	Panaginsene	Terpenoids	C15H24	871660-96-7	30.4581	30.9488	32.1458	44.7607	44.8304	46.6189	20.4933	29.0723	20.2656	31.879	32.9753	33.9422	30.6792	30.6778	29.8367
WMW0187*393	2-Hexanol	Alcohol	C6H14O	626-93-7	0.0795803	0.0913468	0.0802155	0.0345618	0.0316797	0.0337201	0.0416765	0.0416119	0.0437667	0.0478038	0.0463584	0.0461334	0.0542811	0.0603005	0.060949
NMW0095	Quinoxaline	Heterocyclic compound	C8H6N2	91-19-0	0.0157478	0.0174496	0.0159709	0.0142136	0.0148919	0.0148282	0.0219555	0.0228003	0.0224772	0.0272364	0.0284242	0.0267269	0.0197427	0.0196034	0.0192695
WMW0096	n-Pentadecanol	Alcohol	C15H32O	629-76-5	0.0211543	0.0259341	0.0238253	0.0184128	0.016799	0.0184139	0.0169918	0.0200539	0.0185469	0.0142503	0.0158267	0.0160083	0.0161097	0.0167269	0.0177813
XMW0907	2-(2-Acetoxy-1-propyl)furan, (S)	Heterocyclic compound	C9H12O3	60830-70-8	0.0393022	0.0410068	0.0450048	0.0414654	0.0421794	0.043448	0.0504499	0.0526642	0.0544643	0.0513875	0.0488469	0.0538332	0.0591065	0.0579615	0.0585822
QWMW1113	3-Hexenoic acid, (E)-	Acid	C6H10O2	1577-18-0	0.428176	0.444159	0.434953	0.20236	0.173357	0.17313	0.401273	0.533748	0.508698	0.280571	0.277048	0.287576	0.278815	0.307969	0.313693
KMW0640	Tetradecanal	Aldehyde	C14H28O	124-25-4	1.5169	0.273147	0.29516	1.47069	1.41378	1.55393	1.49381	1.67473	1.71646	1.41096	1.50903	1.53541	1.3403	1.43276	1.50167
XMW1204	Ethyl (methylthio)acetate	Ester	C5H10O2S	4455-13-4	0.00562153	0.00583913	0.00610815	0.00670324	0.0070172	0.00717076	0.0053923	0.0048855	0.00509365	0.00313294	0.00355557	0.00357588	0.00626896	0.0063854	0.00607179
XMW0805	Benzo[b]thiophene, 2-ethyl-	Heterocyclic compound	C10H10S	1196-81-2	4.92385	5.20037	5.49681	5.07328	5.27917	5.36233	2.06858	2.0967	2.13936	3.03435	3.04014	3.37447	3.57255	3.51075	3.52162
NMW0156	Benzene, (isothiocyanatomethyl)-	Ester	C8H7NS	622-78-6	0.60747	0.649716	0.669477	1.46394	1.45341	1.4451	0.671863	1.05721	0.692447	1.14502	1.16051	1.2122	1.0638	1.04509	1.04889
XMW1342*289	Naphthalene, 1,4-dimethyl-	Aromatics	C12H12	571-58-4	0.181277	0.192198	0.182412	0.230934	0.230181	0.240868	0.229365	0.241321	0.240133	0.302228	0.311984	0.313238	0.23596	0.236137	0.229056
KMW0282	Nonanal	Aldehyde	C9H18O	124-19-6	0.0572141	0.0597654	0.0809247	0.0465983	0.0486382	0.0501681	0.0581626	0.0549787	0.0589483	0.0570585	0.0557781	0.0593977	0.0530981	0.0569071	0.0524243
XMW1400	n-Pentyl methylphosphonofluoridate	Halogenated hydrocarbons	C6H14FO2P	13454-59-6	0.0221531	0.0239103	0.0223825	0.0219247	0.0209003	0.0217575	0.0224852	0.0229037	0.0226684	0.0242729	0.0241654	0.0247046	0.0221792	0.0220503	0.0215965
XMW0159	2,6,10-Trimethyltridecane	Terpenoids	C16H34	3891-99-4	0.0996385	0.119082	0.278366	0.193497	0.192235	0.198663	0.214424	0.215264	0.219325	0.253	0.260035	0.260009	0.259482	0.266181	0.251366
WMW0149	Cedrol	Terpenoids	C15H26O	77-53-2	0.236912	0.25402	0.237087	0.264448	0.27583	0.27218	0.154908	0.161111	0.157917	0.179608	0.20227	0.198172	0.189185	0.191367	0.183171
NMW0076	Tropinone	Ketone	C8H13NO	532-24-1	0.0123076	0.0129404	0.0129581	0.00911016	0.00956253	0.00982004	0.0106144	0.0110339	0.0110424	0.00876512	0.00898373	0.00969967	0.0103899	0.0118116	0.0113238
D447	Pentanoic acid, 2-methyl-, ethyl ester	Ester	C8H16O2	39255-32-8	0.00955446	0.0104488	0.0109961	0.0137906	0.0140433	0.0140972	0.0100174	0.00983737	0.0097668	0.0114458	0.00986849	0.0119767	0.0134617	0.0131517	0.0135262
KMW0483	Undecanal	Aldehyde	C11H22O	112-44-7	0.32144	0.358605	0.359728	0.284856	0.294281	0.299491	0.270207	0.284546	0.266073	0.296754	0.320504	0.31091	0.307952	0.325054	0.301029
KMW0223	1,3-Cyclohexadiene, 1-methyl-4-(1-methylethyl)-	Terpenoids	C10H16	99-86-5	0.0404877	0.0430512	0.0434559	0.0530746	0.0551924	0.0567085	0.0369148	0.0379211	0.0367207	0.0432127	0.0438125	0.0440907	0.0471534	0.0460409	0.0475245
XMW1046	Heptanoic acid, anhydride	Ester	C14H26O3	626-27-7	0.0283828	0.0306945	0.0315138	0.0403848	0.0408613	0.0444523	0.0242393	0.0270481	0.0257436	0.0259571	0.027378	0.0266102	0.0315642	0.0312103	0.0331604
YZMW0579	Salicylamide	Amine	C7H7NO2	65-45-2	4.06814	4.46427	4.24324	4.83856	4.96111	5.15685	5.58412	5.62778	5.89464	5.61391	5.78103	5.83958	4.76391	4.9192	4.61683
YZMW0006	3-Cyclohexene-1-carboxaldehyde	Aldehyde	C7H10O	100-50-5	0.212496	0.19456	0.246244	0.315563	0.317265	0.307849	0.221887	0.225529	0.223642	0.250014	0.256082	0.267812	0.295807	0.288913	0.295423
YZMW0457*298	Phenol, 2,3-dichloro-	Phenol	C6H4Cl2O	576-24-9	0.0122259	0.0135244	0.0120905	0.0118842	0.0119811	0.0120467	0.0130179	0.0124131	0.0129507	0.0139661	0.0143162	0.0141933	0.0127038	0.0128431	0.0122877
WMW0065*270	(6Z)-Nonen-1-ol	Alcohol	C9H18O	35854-86-5	0.312628	0.332389	0.309477	0.251936	0.254402	0.262908	0.263574	0.28705	0.271603	0.368911	0.384066	0.403094	0.306581	0.305861	0.297504
D274	2H-1-Benzopyran-2-one, 3-methyl-	Ketone	C10H8O2	2445-82-1	0.107638	0.124658	0.0983465	0.119022	0.11671	0.123123	0.0744917	0.0939579	0.102058	0.0695082	0.128782	0.123271	0.101014	0.0992597	0.104905
YZMW0495	Benzene, 2-methyl-1,3-dinitro-	Nitrogen compounds	C7H6N2O4	606-20-2	6.44834	7.22882	8.12962	6.79588	6.25153	6.99053	12.9666	13.5703	13.0845	14.8922	15.392	15.4577	11.1713	11.8771	10.9564
XMW1084	2-Butenoic acid, 3-hexenyl ester, (E,Z)-	Ester	C10H16O2	65405-80-3	0.0113301	0.0117234	0.0199119	0.0322635	0.0311638	0.0335251	0.0668791	0.0112183	0.0116733	0.0078499	0.0083081	0.0085064	0.050008	0.0564013	0.0558709
NMW0181*289	Naphthalene, 1,6-dimethyl-	Aromatics	C12H12	575-43-9	0.181277	0.192198	0.182412	0.230934	0.230181	0.240868	0.229365	0.241321	0.240133	0.302228	0.311984	0.313238	0.23596	0.236137	0.229056
w07	1H-Indene, 1-ethylidene-	Hydrocarbons	C11H10	2471-83-2	0.304151	0.3194	0.307827	0.415468	0.395455	0.427106	0.375006	0.423197	0.409066	0.552695	0.559741	0.573189	0.40711	0.409578	0.39373
KMW0459*283	2,6-Octadienal, 3,7-dimethyl-, (E)-	Terpenoids	C10H16O	141-27-5	0.0265937	0.0233417	0.0236116	0.026334	0.0234894	0.024656	0.0290716	0.0283198	0.028612	0.0259444	0.0269703	0.0270467	0.0226442	0.0249043	0.0228382
XMW1350*312	Naphthalene, 2,3,6-trimethyl-	Aromatics	C13H14	829-26-5	0.035908	0.0384668	0.0361252	0.0410577	0.039927	0.0416597	0.0370423	0.0375932	0.0397169	0.0413134	0.0442829	0.0434593	0.0353162	0.0352774	0.0356884
QWMW1241	Phenol, 4-(ethoxymethyl)-2-methoxy-	Phenol	C10H14O3	13184-86-6	0.0246989	0.0395286	0.0310613	0.0438196	0.0445355	0.0442523	0.0308789	0.0326187	0.0222463	0.0348793	0.032364	0.0350798	0.0361046	0.0352998	0.0370441
YZMW0222	Pyridazine	Heterocyclic compound	C4H4N2	289-80-5	0.00494045	0.00545515	0.00618278	0.00838097	0.00881275	0.0084682	0.00542425	0.00522723	0.00501103	0.00606019	0.00656564	0.00689444	0.00786056	0.00775192	0.00767682
XMW1227	(E)-2-Methylbut-2-en-1-yl methacrylate	Ester	C9H14O2	88142-95-4	0.72922	0.777134	0.735289	0.351664	0.35531	0.356225	0.558592	0.552187	0.569861	0.399497	0.419437	0.441091	0.544598	0.549196	0.526253
WAMW0651	Mequinol	Alcohol	C7H8O2	150-76-5	0.261076	0.280662	0.27017	0.22905	0.23142	0.221996	0.257176	0.254862	0.258866	0.2806	0.284696	0.27596	0.266921	0.268555	0.257933
QWMW0764	cis-3-Hexenyllactate	Acid	C9H16O3	61931-81-5	0.378646	0.428214	0.370963	0.357081	0.367967	0.363061	0.399228	0.37956	0.392909	0.420557	0.430357	0.441042	0.392007	0.392984	0.379031
D1386	Propanoic acid, 2-methyl-, 1-methylethyl ester	Ester	C7H14O2	617-50-5	0.207544	0.217052	0.207474	0.100508	0.0982656	0.10003	0.0914052	0.0954007	0.098112	0.13127	0.134116	0.127462	0.144559	0.142475	0.140968
YZMW0269	Benzenemethanol, 4-(1,1-dimethylethyl)-.alpha.-methyl-	Alcohol	C12H18O	34386-42-0	0.0691806	0.0696927	0.0707891	0.0505552	0.0568821	0.0555161	0.0508578	0.0504112	0.0583727	0.0482114	0.0461368	0.0520824	0.047204	0.0473654	0.0456016
KMW0646	Citronellyl valerate	Ester	C15H28O2	7540-53-6	1.82414	2.30556	1.82171	2.41083	2.46203	2.6228	1.82092	2.51856	1.99017	1.84364	1.87284	1.93006	1.68959	1.66309	1.76782
GMW0149	2-Butanone, 4-(4-methoxyphenyl)-	Ketone	C11H14O2	104-20-1	8.19269	8.73416	9.56969	9.24843	8.28183	8.02865	12.4386	13.0809	12.9837	14.7048	15.1852	15.1265	11.5884	12.1874	11.2791
XMW0952	4-Methylhexyl 3-methylbutanoate	Ester	C12H24O2	1215127-80-2	0.0944126	0.148363	0.145315	0.0946528	0.0952812	0.125096	0.0752778	0.0798383	0.0779772	0.125114	0.0952464	0.127773	0.0867192	0.0871018	0.0933873
GMW0271	9-Decen-1-ol	Alcohol	C10H20O	13019-22-2	0.00860708	0.00891571	0.00909687	0.00367728	0.00277689	0.00288112	0.00979329	0.012234	0.0114327	0.00524349	0.00458731	0.00518133	0.00660788	0.00685687	0.00731876
WMW0209	9H-Fluorene, 9-methyl-	Aromatics	C14H12	2523-37-7	0.00593902	0.00768399	0.00597712	0.00787881	0.00814492	0.00844511	0.00464525	0.00505476	0.00617763	0.00764603	0.00846213	0.00836489	0.00741859	0.00763325	0.00716608
XMW0510	2-Hexadecanol	Alcohol	C16H34O	14852-31-4	0.0683189	0.0715188	0.0264356	0.0252414	0.0231634	0.028887	0.0688507	0.0817306	0.0811405	0.0619036	0.0681492	0.0637094	0.056995	0.0578633	0.0620574
NMW0282	Homovanillic acid	Acid	C9H10O4	306-08-1	0.0091472	0.0120339	0.00903738	0.00837656	0.00781909	0.0082058	0.0137967	0.0132253	0.0127733	0.0100466	0.0109782	0.0116628	0.00848087	0.00853246	0.00915111
QWMW0909	3-Buten-2-one, 3-methyl-4-phenyl-	Ketone	C11H12O	1901-26-4	0.382099	0.406216	0.374413	0.322007	0.32639	0.330217	0.294904	0.301623	0.285755	0.273373	0.301695	0.3822	0.293195	0.291255	0.311553
KMW0360*095	Levomenthol	Terpenoids	C10H20O	2216-51-5	0.0222687	0.0234349	0.0267222	0.0236966	0.0222496	0.0255201	0.0348699	0.0428079	0.0403587	0.0277365	0.0266967	0.0272658	0.0229647	0.0255151	0.0259386
WAMW2101	Sulfuric acid, dimethyl ester	Ester	C2H6O4S	77-78-1	0.00548118	0.00439538	0.00547568	0.00499391	0.00509175	0.00501853	0.00525407	0.00465463	0.00501784	0.00462538	0.00452312	0.0050176	0.00526993	0.00525078	0.00509925
XMW0730	o-Mentha-1(7),8-dien-3-ol	Terpenoids	C10H16O	15358-81-3	0.0306981	0.0302626	0.0291496	0.0015511	0.00176011	0.0017698	0.0148359	0.0136954	0.0145304	0.00271758	0.00238296	0.00282262	0.0114182	0.0121872	0.0128368
XMW1203	2,5-Furandione, dihydro-3-methyl-	Ketone	C5H6O3	4100-80-5	0.157406	0.164801	0.161339	0.095136	0.0774352	0.0827999	0.148856	0.198227	0.186144	0.103683	0.10316	0.107365	0.103573	0.115493	0.116937
XMW0951*347	2-Cyclohexen-1-ol, 2-methyl-5-(1-methylethenyl)-, acetate, (1R-cis)-	Ester	C12H18O2	7111-29-7	1.55894	0.803259	0.629441	1.21692	1.3342	1.87546	1.17399	1.87327	1.7521	1.68946	1.68537	1.84129	1.43311	1.43868	1.44942
QWM0003	2H-Pyran, 3,6-dihydro-4-methyl-2-(2-methyl-1-propenyl)-	Terpenoids	C10H16O	1786-08-9	0.0920729	0.098332	0.0967599	0.0559735	0.0486095	0.0549706	0.0895331	0.114238	0.108793	0.0717457	0.0709267	0.0736503	0.0703913	0.0789828	0.0793007
QWMW0930	Butanedioic acid	Acid	C4H6O4	110-15-6	0.0136443	0.0157581	0.0163979	0.00737605	0.00654714	0.00757327	0.0133188	0.0132542	0.014032	0.0122039	0.0114004	0.0123689	0.0102228	0.0114057	0.0104654
WAMW0352	Undecanal, 2-methyl-	Aldehyde	C12H24O	110-41-8	0.0154877	0.0164847	0.0153456	0.0193303	0.0194175	0.0201469	0.0103083	0.0105084	0.0105699	0.0132739	0.0143877	0.0138651	0.0134612	0.013355	0.0142954
XMW1255	Octanoic acid, 2-pentyl ester	Ester	C13H26O2	55193-30-1	0.117377	0.133451	0.120277	0.133184	0.134623	0.13708	0.0919598	0.0927054	0.07347	0.105761	0.115936	0.107611	0.117624	0.117608	0.126188
QWMW0696	Butyl angelate	Ester	C9H16O2	7785-64-0	0.604734	0.639487	0.599787	0.351927	0.351636	0.359228	0.582817	0.574028	0.428629	0.403253	0.420162	0.442196	0.384638	0.379918	0.373466
XMW1138	6-Octen-1-ol, 7-methyl-3-methylene-	Terpenoids	C10H18O	13066-51-8	0.529645	0.598326	0.519127	0.485112	0.502071	0.50018	0.545548	0.521666	0.54207	0.572807	0.580842	0.606637	0.536871	0.540356	0.517273
KMW0451	5-Thiazoleethanol, 4-methyl-	Heterocyclic compound	C6H9NOS	137-00-8	0.0252032	0.0228938	0.0230347	0.023802	0.0214872	0.0214337	0.0294134	0.0286881	0.0282088	0.0252908	0.0260486	0.0272235	0.022202	0.0244851	0.0223771
KMW0088*005	2-Hexenal, (E)-	Aldehyde	C6H10O	6728-26-3	3.22704	2.79225	3.17131	3.06246	2.98228	2.94001	3.08807	2.7162	2.64668	2.83478	2.71856	3.03556	2.78269	3.18131	3.02413
XMW1153	1R,4R,7R,11R-1,3,4,7-Tetramethyltricyclo[5.3.1.0(4,11)]undec-2-ene	Terpenoids	C15H24	137235-59-7	0.820184	1.26181	0.835842	0.942391	1.01901	1.48231	0.966793	0.974471	0.64739	0.935047	0.938379	1.00884	0.892556	0.897328	0.859686
KMW0357*284	Bicyclo[2.2.1]heptan-2-ol, 2,3,3-trimethyl-	Terpenoids	C10H18O	465-31-6	0.0371584	0.0399938	0.036729	0.0220216	0.0187499	0.0211781	0.0329412	0.0555008	0.039527	0.0273195	0.0266574	0.0277411	0.0268028	0.0301875	0.0301993
KMW0722	4-Vinylphenol	Phenol	C8H8O	2628-17-3	0.113004	0.123818	0.111473	0.090144	0.0928033	0.094529	0.149503	0.158956	0.149798	0.182245	0.197896	0.186285	0.139252	0.135233	0.140895
XMW0119	Cyclopentanone, 2-methyl-3-(1-methylethyl)-	Ketone	C9H16O	54549-81-4	0.0347006	0.0359579	0.0343381	0.0028762	0.00269089	0.00309565	0.0179916	0.0164863	0.0179421	0.00434271	0.00291543	0.00448832	0.0151504	0.0154779	0.0166306
NMW0183	Benzenemethanol, 4-hydroxy-	Alcohol	C7H8O2	623-05-2	0.4218	0.452731	0.449624	0.479506	0.493317	0.51409	0.381774	0.3915	0.398882	0.440992	0.493289	0.463394	0.401168	0.408568	0.439233
NMW0192	Benzene, 1-methoxy-4-nitro-	Ether	C7H7NO3	100-17-4	0.0188482	0.0211348	0.0182006	0.0143607	0.014838	0.0197383	0.010115	0.0103868	0.00926885	0.0135211	0.0161819	0.0133426	0.0114186	0.0114368	0.0123032
KMW0219	1-Hexanol, 2-ethyl-	Alcohol	C8H18O	104-76-7	0.167987	0.213693	0.216079	0.250104	0.253791	0.254091	0.154592	0.158381	0.150829	0.228454	0.193992	0.192978	0.203969	0.201518	0.197466
D1745	Propylparaben	Ester	C10H12O3	94-13-3	0.964001	0.987045	0.990526	0.863796	0.90995	0.93028	0.994447	1.07347	1.08536	1.05873	1.13818	1.15377	1.05155	1.03384	1.02187
D407	7-Octen-4-ol, 2-methyl-6-methylene-, (S)-	Terpenoids	C10H18O	35628-05-8	0.0537109	0.0599839	0.0574386	0.0586598	0.0597868	0.060372	0.0671368	0.0613834	0.0677093	0.0685032	0.0712909	0.0749565	0.060543	0.0600552	0.0584784
KMW0511	Butyl benzoate	Ester	C11H14O2	136-60-7	3.82962	3.82196	3.85042	4.08487	4.16797	4.17664	3.09216	3.18418	3.21256	3.83587	3.97934	4.13797	3.87861	3.81198	3.76944
QWMW0289	1-(2-Thienyl)-1-propanone	Ketone	C7H8OS	13679-75-9	0.0229615	0.0254976	0.0248425	0.0173876	0.0141974	0.0157547	0.0297707	0.0382166	0.0367012	0.0238226	0.0216127	0.0232817	0.0197996	0.022062	0.0224355
XMW2363	Benzoic acid, 4-methoxy-, methyl ester	Ester	C9H10O3	121-98-2	0.15239	0.155582	0.100899	0.153598	0.159616	0.161087	0.111364	0.117323	0.111027	0.159215	0.173422	0.16103	0.0967843	0.0943386	0.0997963
GGMW0105	Cyclohexanol, 5-methyl-2-(1-methylethyl)-, (1.alpha.,2.beta.,5.beta.)-	Alcohol	C10H20O	3623-52-7	0.00639488	0.00647091	0.00646471	0.0035535	0.00344271	0.0030854	0.00377778	0.0040658	0.00416634	0.00481093	0.00487812	0.0050812	0.00537938	0.00521943	0.00544874
KMW0565	Caryophyllene	Terpenoids	C15H24	87-44-5	7.31156	7.70424	7.65278	8.37015	8.50398	8.80707	5.24483	5.25122	5.57964	7.22281	7.22662	7.59147	6.74938	6.83504	6.48417
KMW0312	Furan, 3-(4-methyl-3-pentenyl)-	Terpenoids	C10H14O	539-52-6	0.325655	0.341006	0.326595	0.0751332	0.0758146	0.0769207	0.25319	0.264015	0.261309	0.277641	0.277977	0.289295	0.280305	0.280673	0.2696
WMW0086	Disulfide, ethyl 1-methylethyl	Sulfur compounds	C5H12S2	53966-36-2	0.525721	0.546661	0.56946	0.662242	0.669168	0.65983	0.498797	0.454156	0.467194	0.273929	0.305136	0.340706	0.586145	0.574473	0.570526
GMW0268	Nopyl acetate	Ester	C13H20O2	128-51-8	4.49216	3.23984	4.43599	3.91478	3.71408	3.79473	3.03009	3.07719	3.54285	3.32529	3.66709	3.35452	3.45884	3.45316	3.71829
D358	4-tert-Butylcyclohexyl acetate	Ester	C12H22O2	32210-23-4	0.0297406	0.040503	0.0322732	0.0290519	0.0319503	0.0328051	0.032439	0.0342691	0.0364795	0.0307009	0.0300958	0.031422	0.0311523	0.0301839	0.0312166
XMW0617	Propanoic acid, 2-methyl-, 3-hydroxy-2,2,4-trimethylpentyl ester	Ester	C12H24O3	77-68-9	0.0220094	0.0223425	0.0207253	0.0239898	0.0248812	0.0330285	0.0169963	0.0207932	0.0191455	0.0209911	0.0216259	0.0216664	0.0194893	0.0192169	0.0206076
KMW0173	1-Octen-3-ol	Alcohol	C8H16O	3391-86-4	0.00826358	0.00873151	0.00778265	0.00546554	0.00587235	0.00617575	0.00655705	0.00892651	0.00774427	0.00780947	0.00665103	0.00793732	0.00581031	0.00656557	0.00604019
D153	Benzene, 1,1'-[oxybis(methylene)]bis-	Ether	C14H14O	103-50-4	0.051458	0.0645899	0.0524037	0.277733	0.280819	0.29607	0.048518	0.053343	0.0485188	0.0612367	0.0694426	0.0681552	0.243475	0.242326	0.260852
D1562	1,6-Octadiene, 3-ethoxy-3,7-dimethyl-	Ether	C12H22O	72845-33-1	0.0577753	0.0565826	0.0599467	0.0047194	0.00470032	0.00574246	0.0261927	0.024626	0.0252836	0.00821038	0.00539946	0.00771496	0.0199039	0.0228217	0.0216416
NMW0072	Cyclohexanol, 2-methyl-5-(1-methylethenyl)-, (1.alpha.,2.beta.,5.alpha.)-	Terpenoids	C10H18O	38049-26-2	0.216726	0.11181	0.0987197	0.0903126	0.0925662	0.0919299	0.102429	0.218995	0.0989762	0.104286	0.106576	0.111256	0.100115	0.100084	0.0962225
NMW0214	3-(4-Hydroxyphenyl)propanal	Aldehyde	C9H10O2	20238-83-9	2.63535	2.92089	2.40688	2.86425	2.79761	2.90001	2.29276	2.35952	1.85302	2.64838	2.38029	2.81516	2.16698	2.13195	2.09851
YZMW0471	Butyl carbamate	Ester	C5H11NO2	592-35-8	0.0334799	0.041137	0.0426178	0.0451105	0.0462109	0.0465839	0.0291915	0.0305216	0.0280034	0.0413019	0.042949	0.0371768	0.038996	0.0381057	0.0380146
D288	(Z)-Pentadec-6-en-2-one	Ketone	C15H28O	252931-22-9	0.0467969	0.0512253	0.0487059	0.0444512	0.0500611	0.0549068	0.0372631	0.036724	0.0364998	0.035735	0.0444378	0.04008	0.0346757	0.0358459	0.0384982
KMW0672*289	Naphthalene, 2,6-dimethyl-	Aromatics	C12H12	581-42-0	0.181277	0.192198	0.182412	0.230934	0.230181	0.240868	0.229365	0.241321	0.240133	0.302228	0.311984	0.313238	0.23596	0.236137	0.229056
XMW0269	2-Methylbutanoic anhydride	Ester	C10H18O3	1468-39-9	0.0668794	0.058978	0.0617243	0.0673055	0.0607806	0.0836903	0.0673383	0.0663569	0.0844796	0.0636588	0.0624741	0.0662072	0.0610293	0.0656478	0.0598883
YZMW0056	Hexamethylenimine	Amine	C6H13N	111-49-9	0.211943	0.230306	0.250123	0.206692	0.236601	0.231848	0.206653	0.214885	0.206995	0.220775	0.213998	0.2379	0.21874	0.251061	0.23939
XMW1128	Bicyclo[3.1.0]hex-2-ene, 4,4,6,6-tetramethyl-	Hydrocarbons	C10H16	19487-09-3	0.0405484	0.0377445	0.0485834	0.0690249	0.0693664	0.0668612	0.0459887	0.0434146	0.0449528	0.0476927	0.0510204	0.0542301	0.0678796	0.065769	0.0672589
QWMW1099	5-Octen-1-ol, (Z)-	Alcohol	C8H16O	64275-73-6	0.054806	0.0564864	0.0534206	0.111337	0.113622	0.117982	0.0768077	0.0721513	0.0765077	0.112065	0.113099	0.104713	0.0962684	0.0943826	0.0933751
KMW0070*006	Benzene, 1,3-dimethyl-	Aromatics	C8H10	108-38-3	0.0191277	0.0214513	0.0209236	0.051318	0.0514738	0.0488009	0.0230819	0.0234716	0.0223347	0.030199	0.0340784	0.0351655	0.0364698	0.0352901	0.036447
D401	2-Isopropyl-5-methylhex-2-enal	Aldehyde	C10H18O	35158-25-9	0.188249	0.199017	0.186401	0.111114	0.111345	0.114207	0.139211	0.130103	0.138786	0.130001	0.133548	0.140603	0.126394	0.127662	0.121152
WMW0078	2,4-Di-tert-butylphenol	Phenol	C14H22O	96-76-4	0.751335	0.796213	0.692998	0.549522	0.57354	0.517432	0.308658	0.316869	0.263534	0.42072	0.554523	0.455944	0.51721	0.587707	0.582194
XMW0766	Cyclohexanone, 5-methyl-2-(1-methylethylidene)-	Terpenoids	C10H16O	15932-80-6	0.215246	0.224426	0.228827	0.0671225	0.0690402	0.0813475	0.272662	0.336959	0.307029	0.246777	0.236947	0.248226	0.206073	0.225841	0.234417
KMW0606*061	.alpha.-Muurolene	Terpenoids	C15H24	10208-80-7	0.816267	1.8876	1.76882	2.18107	2.0915	2.20928	0.881094	1.24567	1.43174	2.04969	1.95067	2.15374	1.77147	1.73138	1.85067
QWMW0927	3-Octenoic acid, ethyl ester	Ester	C10H18O2	1117-65-3	1.99187	2.25756	1.99054	1.88559	1.93482	1.91825	2.0919	2.01812	2.08055	2.22427	2.27219	2.37773	2.07643	2.08924	1.98966
QWMW0828*349	2-Naphthalenol, 1,2,3,4,4a,5,6,7-octahydro-2,5,5-trimethyl-	Terpenoids	C13H22O	41199-19-3	0.560518	0.586871	0.598975	0.64663	0.661129	0.683703	0.379115	0.379155	0.420645	0.532199	0.533137	0.559401	0.489458	0.494471	0.468869
QWMW1128	Cyclohexaneacetic acid	Acid	C8H14O2	5292-21-7	0.147419	0.128948	0.148858	0.127921	0.130626	0.136065	0.156055	0.152091	0.155593	0.153944	0.158103	0.164343	0.150394	0.150699	0.144183
XMW2803*190	dl-2-Aminobutyric acid	Acid	C4H9NO2	2835-81-6	0.0119191	0.0120631	0.0117625	0.0178597	0.017706	0.0185547	0.00830183	0.0142473	0.0132594	0.018855	0.0196698	0.0200012	0.0116753	0.0115843	0.0112242
D306	1,5-Heptadien-4-ol, 3,3,6-trimethyl-	Terpenoids	C10H18O	27644-04-8	0.195643	0.211549	0.189017	0.424626	0.440327	0.46568	0.285719	0.272265	0.28643	0.444791	0.41865	0.408066	0.361645	0.354588	0.350128
YZMW0460*298	Phenol, 2,5-dichloro-	Phenol	C6H4Cl2O	583-78-8	0.0122259	0.0135244	0.0120905	0.0118842	0.0119811	0.0120467	0.0130179	0.0124131	0.0129507	0.0139661	0.0143162	0.0141933	0.0127038	0.0128431	0.0122877
YZMW0127	Ethyl 3-cyclohexenecarboxylate	Ester	C9H14O2	15111-56-5	0.0102921	0.0108005	0.00969671	0.00419495	0.00451315	0.00462579	0.00764887	0.00710899	0.00881155	0.00458701	0.0047015	0.004554	0.0058165	0.00668403	0.00632961
XMW0242*041	Undecane, 3,9-dimethyl-	Hydrocarbons	C13H28	17301-31-4	0.0194191	0.019899	0.0198281	0.0208491	0.0204297	0.0226057	0.0204567	0.0209583	0.0210737	0.0207787	0.0204958	0.0203781	0.0190611	0.0205944	0.0205546
QWMW0902	2H-Pyran-2-one, 6-heptyl-5,6-dihydro-	Ketone	C12H20O2	16400-72-9	0.0761219	0.0884928	0.0953147	0.0659878	0.0552902	0.0676772	0.0827278	0.0918382	0.0922827	0.0543617	0.0622098	0.0695158	0.063128	0.0649706	0.0700093
NMW0090	Amantadine	Amine	C10H17N	768-94-5	0.688069	0.733194	0.65678	1.19816	0.856686	0.876728	0.572825	0.645419	0.596803	0.746585	0.748828	0.758209	0.724615	0.701354	0.714196
WAMW0286	Benzene, heptyl-	Aromatics	C13H20	1078-71-3	0.123805	0.126305	0.132824	0.129424	0.120727	0.125379	0.106573	0.112973	0.104191	0.152907	0.168758	0.155407	0.139601	0.136046	0.135768
WMW0200	Methane, di-p-tolyl-	Aromatics	C15H16	4957-14-6	0.00752452	0.00390118	0.00759758	0.00736539	0.00609633	0.007312	0.00349086	0.0070675	0.00376722	0.00437361	0.00962748	0.00433713	0.00634055	0.00724681	0.00671562
KMW0115	Styrene	Aromatics	C8H8	100-42-5	0.0146932	0.0128774	0.0144905	0.013779	0.0164196	0.0133033	0.0142632	0.0139324	0.0130328	0.0221268	0.0200513	0.0205055	0.0177255	0.0171651	0.0174352
XMW0662*082	Naphthalene, 2-methyl-	Aromatics	C11H10	91-57-6	0.72088	0.757304	0.692209	1.15116	1.16068	1.1693	0.763813	0.85575	0.793393	1.54624	1.58802	1.57059	1.02993	1.01522	0.991423
KMW0491	Hydrocinnamic acid	Acid	C9H10O2	501-52-0	0.312949	0.305207	0.121841	0.339562	0.340836	0.329146	0.122136	0.123977	0.126606	0.150128	0.131435	0.154549	0.122309	0.120268	0.117901
XMW0391*358	3,5,11-Eudesmatriene	Terpenoids	C15H22	193615-07-5	0.907495	0.992781	0.955258	0.930376	0.959628	0.992902	0.618799	0.624455	0.587573	0.743881	0.84836	0.797561	0.864026	0.874374	0.863074
WAMW0483	4-(2,6,6-Trimethylcyclohexa-1,3-dienyl)but-3-en-2-one	Ketone	C13H18O	1203-08-3	1.17376	1.27033	1.00874	1.03709	1.1533	1.14199	0.941424	0.976207	0.914409	1.28877	1.3173	1.08199	1.10533	1.11251	1.05688
XMW0109*397	Dodecane, 4-methyl-	Hydrocarbons	C13H28	6117-97-1	0.0107529	0.00930239	0.00981197	0.00885983	0.00769202	0.00801199	0.0115463	0.011362	0.0107908	0.00826484	0.00918707	0.00859598	0.00782958	0.0085578	0.00831006
XMW3272	Creatine	Acid	C4H9N3O2	57-00-1	3.57132	3.8491	3.5079	3.76528	3.8604	4.03743	4.80167	4.73815	5.02583	4.33937	4.66208	4.64069	4.29771	4.66438	4.8921
XMW0949	1-Decen-3-one	Ketone	C10H18O	56606-79-2	0.0447067	0.0432455	0.043174	0.0314317	0.0289046	0.0290041	0.0432481	0.0425227	0.0426633	0.0228303	0.0229477	0.0238006	0.0355045	0.038746	0.0351549
KMW0644*118	1H-Cycloprop[e]azulen-7-ol, decahydro-1,1,7-trimethyl-4-methylene-, [1ar-(1a.alpha.,4a.alpha.,7.beta.,7a.beta.,7b.alpha.)]-	Terpenoids	C15H24O	6750-60-3	2.77811	2.92261	3.12284	2.22451	2.28429	2.28837	1.41913	1.33122	1.49544	1.41878	1.8879	2.02417	2.1266	2.12842	2.30347
D177	(1aR,1bS,2aS,5S,5aS,7aS)-2,2,5,7a-Tetramethyldecahydrocyclopenta[2',3']cyclobuta[1',2':3,4]benzo[1,2-b]oxirene	Terpenoids	C15H24O	104188-24-1	0.909539	1.06967	0.957889	0.989819	0.990404	1.05999	0.41217	0.434226	0.356489	0.542807	0.562613	0.575269	0.718157	0.782851	0.818319
XMW1337	Nonane, 3-methyl-5-propyl-	Hydrocarbons	C13H28	31081-18-2	0.108428	0.096197	0.098357	0.105593	0.0951156	0.102565	0.0954124	0.0944945	0.100122	0.102013	0.0944508	0.0998561	0.0959488	0.107361	0.0976564
XMW0497	2,5-Thiophenedicarboxaldehyde	Aldehyde	C6H4O2S	932-95-6	0.168483	0.172275	0.164961	0.205467	0.211034	0.212305	0.11669	0.140947	0.125844	0.182881	0.183841	0.159425	0.18113	0.177991	0.17446
XMW0158	Pentadecane, 2,6,10-trimethyl-	Terpenoids	C18H38	3892-00-0	0.0863208	0.0985377	0.0874731	0.112387	0.114124	0.138613	0.0701149	0.091167	0.0737491	0.111992	0.112502	0.115409	0.105687	0.101939	0.105092
NMW0299*099	Santalol, E-cis,epi-.beta.-	Terpenoids	C15H24O	14490-17-6	0.0329811	0.101142	0.0922197	0.0361438	0.0371597	0.0602453	0.0198433	0.023883	0.0217612	0.0379581	0.0995061	0.0813164	0.0449963	0.0434421	0.0457324
KMW0169	3-Mercapto-3-methylbutanol	Alcohol	C5H12OS	34300-94-2	0.00740504	0.00823516	0.0078938	0.0115748	0.0119177	0.012162	0.00919684	0.00935166	0.00944352	0.00650178	0.00528971	0.00597038	0.00931776	0.00926655	0.0100304
KMW0618*064	Naphthalene, 1,2,3,5,6,8a-hexahydro-4,7-dimethyl-1-(1-methylethyl)-, (1S-cis)-	Terpenoids	C15H24	483-76-1	1.19208	0.923798	0.988756	1.23425	1.24212	1.28844	0.526069	0.542482	0.407787	0.650838	0.699595	0.691059	0.638292	0.642256	0.609599
NMW0266*103	.beta.-Asarone	Ether	C12H16O3	5273-86-9	0.359108	0.524253	0.366455	0.52268	0.552933	0.565994	0.410104	0.426366	0.435072	0.458231	0.508222	0.483502	0.465468	0.448573	0.467441
XMW1293	Acetamide, 2-amino-	Amine	C2H6N2O	598-41-4	0.0126711	0.0138179	0.0129339	0.0162012	0.0165159	0.016433	0.0133037	0.0149615	0.0141944	0.00491511	0.0109306	0.0109205	0.0135908	0.015248	0.0154914
XMW0732	1-Pentanone, 1-(1H-imidazol-4-yl)-	Heterocyclic compound	C8H12N2O	69393-15-3	0.356888	0.346164	0.367484	0.308268	0.339199	0.304239	0.246974	0.243357	0.286865	0.267564	0.302721	0.275767	0.390497	0.3767	0.385863
KMW0671	(1R,4R)-1-methyl-4-(6-Methylhept-5-en-2-yl)cyclohex-2-enol	Terpenoids	C15H26O	58334-55-7	0.317136	1.17794	0.319817	0.397802	0.439495	0.44429	0.659343	0.788016	0.833778	0.404192	0.576179	0.451673	0.315808	0.307502	0.306021
KMW0679*301	2-Propenoic acid, 3-phenyl-, methyl ester, (E)-	Ester	C10H10O2	1754-62-7	0.499171	0.532564	0.511369	0.645419	0.656262	0.633408	0.27345	0.316116	0.308827	0.534783	0.564563	0.563115	0.485447	0.506832	0.497221
NMW0256	Phenol, 4-(1,1,3,3-tetramethylbutyl)-	Phenol	C14H22O	140-66-9	2.26989	2.19388	2.30967	3.06727	3.14582	3.23984	1.69189	2.41583	1.8749	2.63853	2.77652	2.82526	2.52928	2.47096	2.44173
XMW1139	Naphthalene, 1,2,3,4,4a,5,6,7-octahydro-4a-methyl-	Aromatics	C11H18	13943-77-6	0.0381594	0.0363976	0.0371268	0.0181028	0.0169817	0.0188866	0.0332337	0.0324155	0.0332975	0.0125246	0.0110646	0.0119528	0.023751	0.0258622	0.0271037
D211	Piperazine	Heterocyclic compound	C4H10N2	110-85-0	0.0199082	0.0356134	0.037784	0.0155606	0.0282561	0.0501816	0.0372081	0.0176317	0.0203624	0.0199078	0.0200629	0.0242468	0.035197	0.0391117	0.0354368
NMW0052	2-Methyl-6-methyleneocta-2,7-dien-4-one	Terpenoids	C10H14O	539-70-8	0.0127682	0.0133922	0.017722	0.0359342	0.036666	0.0394711	0.0244577	0.0270012	0.0257074	0.00723331	0.00767455	0.00699245	0.0217003	0.0236677	0.0214314
XMW1132	3-Amino-4-pyrazolecarbonitrile	Heterocyclic compound	C4H4N4	16617-46-2	0.57178	0.663421	0.583154	0.550154	0.545974	0.597315	0.446013	0.452426	0.487197	0.546549	0.63455	0.611211	0.581122	0.561201	0.570496
KMW0267	Benzoic acid, methyl ester	Ester	C8H8O2	93-58-3	0.0459695	0.0481904	0.0361565	0.0970894	0.0998686	0.102144	0.06635	0.0631597	0.0658475	0.0954409	0.096794	0.0911632	0.0832954	0.0808961	0.0808891
KMW0382	Phenol, 2-methyl-	Phenol	C7H8O	95-48-7	0.0231867	0.0268656	0.0269953	0.012825	0.0129795	0.0132111	0.0193324	0.0195026	0.0201141	0.0142773	0.0156343	0.0143768	0.0173631	0.0195656	0.0197914
XMW2953	4-Penten-2-one, 4-methyl-	Ketone	C6H10O	3744-02-3	0.0626311	0.0649554	0.0632311	0.0185858	0.0179152	0.0193979	0.0119831	0.0120854	0.0126949	0.0251022	0.0259526	0.0241499	0.0329803	0.0327823	0.0315213
D296*020	2-Ethyl-3-methoxypyrazine	Heterocyclic compound	C7H10N2O	25680-58-4	0.00587302	0.00691142	0.00641097	0.00620545	0.0054235	0.00598621	0.0053625	0.005896	0.00554372	0.00523211	0.00575424	0.00590895	0.00558186	0.00643708	0.00605257
KMW0434	1-Cyclohexene-1-carboxaldehyde, 2,6,6-trimethyl-	Terpenoids	C10H16O	432-25-7	0.515135	0.532571	0.493243	0.62363	0.638531	0.641237	0.417196	0.488249	0.450305	0.54316	0.547667	0.545578	0.541429	0.527296	0.523828
XMW0043	Diazene, bis(1,1-dimethylethyl)-	Nitrogen compounds	C8H18N2	927-83-3	0.256589	0.262659	0.262113	0.0564383	0.0644058	0.0678948	0.148582	0.152646	0.161887	0.087352	0.0867661	0.0920288	0.143338	0.158184	0.163999
WAMW0223	Pentanoic acid, 3-methyl-	Acid	C6H12O2	105-43-1	0.0036775	0.00440884	0.00433104	0.00527303	0.00554847	0.00572781	0.00385142	0.00408793	0.00398911	0.00449671	0.00471654	0.00479233	0.00487105	0.0051632	0.00551538
NMW0182	4-Hydroxy-3-methoxybenzyl alcohol	Alcohol	C8H10O3	498-00-0	0.0102893	0.00930943	0.0103972	0.00924886	0.00805768	0.00801317	0.00367084	0.00388643	0.00376236	0.00521483	0.00586992	0.00551321	0.00663966	0.00738029	0.00759778
XMW0989	12-Oxatetracyclo[4.3.1.1(2,5).1(4,10)]dodecane, 11-isopropylidene-	Heterocyclic compound	C14H20O	105191-67-1	0.346849	0.405568	0.364363	0.264759	0.25702	0.276211	0.216904	0.239451	0.250311	0.22833	0.248934	0.241754	0.245911	0.250483	0.27163
XMW0310	2H-Pyran-2-methanol, tetrahydro-	Alcohol	C6H12O2	100-72-1	0.199387	0.193852	0.192493	0.114184	0.0912834	0.103023	0.175251	0.237527	0.226095	0.133655	0.129569	0.136463	0.127901	0.147643	0.13872
KMW0362	Isoborneol	Terpenoids	C10H18O	124-76-5	4.58341	3.54785	3.82347	0.228507	0.258022	0.254388	1.64257	1.54437	1.59037	0.332405	0.313217	0.360906	1.22946	1.37717	1.40587
XMW1208	1H-Tetrazole	Heterocyclic compound	CH2N4	288-94-8	0.0475764	0.0483465	0.0479745	0.127636	0.129024	0.095895	0.0492221	0.0489629	0.0474736	0.0656419	0.0648541	0.0693234	0.0673744	0.0658235	0.0648694
XMW0953	Phenylacetic acid propyl ester	Ester	C11H14O2	4606-15-9	0.783892	0.814802	0.846933	0.663191	0.711215	0.732148	0.335359	0.327895	0.19058	0.408143	0.411785	0.455174	0.776696	0.768654	0.742166
D120	Octanal, 2-(phenylmethylene)-	Acid	C15H20O	101-86-0	0.00975199	0.00999222	0.0121146	0.00747587	0.00773038	0.00774513	0.0110273	0.0125659	0.0119385	0.00706351	0.00685299	0.0114073	0.00775296	0.007481	0.00795081
WMW0176	2H-Pyran-2-one, tetrahydro-6-methyl-	Ketone	C6H10O2	823-22-3	0.156712	0.163355	0.15289	0.0928107	0.0935249	0.0943573	0.112957	0.105938	0.113917	0.106221	0.112254	0.116546	0.101837	0.0992725	0.0982
D79	Benzaldehyde, 4-ethoxy-	Aldehyde	C9H10O2	10031-82-0	16.986	17.365	16.3805	17.0846	17.412	17.5958	4.38543	5.68836	3.887	7.62243	8.18349	8.4673	9.88272	9.62997	9.53198
XMW1177	11,11-Dimethyl-4,8-dimethylenebicyclo[7.2.0]undecan-3-ol	Alcohol	C15H24O	79580-01-1	0.698222	0.836976	0.677068	0.778802	0.860987	0.812233	0.60022	0.613354	0.667455	0.695023	0.679524	0.710674	0.594332	0.587503	0.637452
KMW0515	6-Octen-1-ol, 3,7-dimethyl-, acetate	Terpenoids	C12H22O2	150-84-5	1.65468	1.69246	1.5903	1.65353	1.68415	1.69798	0.420935	0.543489	0.371581	0.725062	0.777375	0.807332	0.958071	0.928685	0.929178
KMW0114	3-mercapto-2-pentanone	Ketone	C5H10OS	67633-97-0	0.761759	0.798151	0.783371	0.16466	0.158373	0.165266	0.410732	0.408989	0.441094	0.224396	0.218713	0.233921	0.411783	0.446281	0.470428
D41	4-(p-Acetoxyphenyl)-2-butanone	Ketone	C12H14O3	3572-06-3	0.0856561	0.0816071	0.0879008	0.132213	0.144574	0.135853	0.0973211	0.103134	0.101694	0.114535	0.116913	0.120042	0.101683	0.0976746	0.102332
XMW0830	Ethanone, 1-[4-(1-piperazinyl)phenyl]-	Ketone	C12H16N2O	51639-48-6	0.575036	0.622135	0.600355	0.566026	0.58313	0.603943	0.299312	0.441658	0.32495	0.477087	0.498485	0.520145	0.466258	0.450534	0.454182
QWMW1001	(Z)-3-Phenylacrylaldehyde	Aldehyde	C9H8O	57194-69-1	0.0424951	0.0464866	0.0406426	0.0350823	0.0373634	0.0372947	0.0579444	0.0596778	0.0564835	0.0676938	0.0735054	0.0987006	0.0515022	0.0498591	0.0534039
WMW0217	2-Octenal, 2-butyl-	Aldehyde	C12H22O	13019-16-4	0.353961	0.424793	0.361821	0.373971	0.444793	0.453709	0.136099	0.361948	0.371598	0.381206	0.391812	0.410408	0.376732	0.367018	0.362997
D313	3-Hexene, 1-(1-ethoxyethoxy)-, (Z)-	Aldehyde	C10H20O2	28069-74-1	0.260947	0.274788	0.270565	0.241824	0.243542	0.246437	0.300445	0.280806	0.297027	0.276892	0.288002	0.304662	0.272109	0.267025	0.260679
NMW0264*302	2-Propenoic acid, 3-(3-hydroxyphenyl)-	Acid	C9H8O3	588-30-7	0.247718	0.277066	0.267029	0.201882	0.207046	0.212268	0.105903	0.158238	0.206979	0.170325	0.177271	0.184817	0.164047	0.159362	0.158441
XMW0742*368	10,10-Dimethyl-2,6-dimethylenebicyclo[7.2.0]undecane	Terpenoids	C15H24	357414-37-0	2.86952	3.05161	3.03458	3.31848	3.37981	3.51652	2.13525	2.15588	1.38238	2.94873	3.31238	3.10066	2.67413	2.74906	2.98124
D1352	Benzoic acid, 3-methoxy-	Acid	C8H8O3	586-38-9	1.2774	1.41712	1.26552	0.957344	1.02618	1.03753	1.02214	1.0251	0.939854	0.80887	0.927055	0.830712	0.903468	0.922298	1.00215
XMW1440	Methacrylic anhydride	Ester	C8H10O3	760-93-0	0.0128736	0.0142355	0.0134498	0.0111689	0.0113372	0.0114316	0.0130177	0.0132638	0.0126269	0.0130003	0.0145438	0.0183048	0.0131376	0.0130829	0.0124918
XMW0491	3-Methyl-4,5-diamino-1,2,4(4H)-triazole	Heterocyclic compound	C3H7N5	21532-07-0	0.0171668	0.0187674	0.0175595	0.0170664	0.0167261	0.0175825	0.00725975	0.00681018	0.00703516	0.00798712	0.00905033	0.00856859	0.00935901	0.0101853	0.0107255
XMW0539	3,4-Dimethoxytoluene	Ether	C9H12O2	494-99-5	2.92372	3.02527	2.77841	3.53706	3.67889	3.5971	2.35514	2.72668	2.50722	3.05234	3.10737	3.03494	3.09102	3.01945	2.96215
WAMW1897	2-Piperidinone	Ketone	C5H9NO	675-20-7	0.0117914	0.013399	0.0108762	0.0107358	0.0109344	0.0102339	0.0115293	0.0114488	0.0112139	0.0493183	0.0501388	0.0535313	0.0117515	0.0116397	0.0111843
KMW0036*185	3-Hexanone	Ketone	C6H12O	589-38-8	0.010383	0.012255	0.0102344	0.00342737	0.00371663	0.00355643	0.000648301	0.000658616	0.000670711	0.000703098	0.000715077	0.000739399	0.00695446	0.00710828	0.00705628
GMW0105	3-Undecanone	Ketone	C11H22O	2216-87-7	0.00994228	0.00880641	0.0089343	0.00996624	0.00845769	0.00926891	0.0107931	0.0102561	0.00850741	0.00980945	0.0106121	0.0105791	0.0083695	0.00950077	0.00862814
WAMW0870	Cyclohexanol, 2-(1,1-dimethylethyl)-, acetate, cis-	Ester	C12H22O2	20298-69-5	0.10854	0.128445	0.126749	0.0580628	0.0588631	0.0679544	0.0835201	0.0930295	0.0888426	0.0846491	0.0919264	0.0839711	0.0984175	0.0943803	0.0970784
D175	.beta.-Phenylethylmethylethylcarbinol	Alcohol	C12H18O	10415-87-9	3.58984	3.98778	3.55809	2.67488	2.70779	2.73405	2.94244	2.96448	2.72007	2.39337	2.72409	2.43338	2.6068	2.60727	2.8426
XMW0749	8-Hexadecyne	Hydrocarbons	C16H30	19781-86-3	0.0458018	0.0511074	0.0443246	0.0837086	0.0819315	0.0864384	0.0416962	0.0358283	0.0443903	0.0519159	0.0346018	0.0499455	0.0592116	0.0584305	0.063611
XMW0412	3-Acetyl-2,5-dimethyl furan	Heterocyclic compound	C8H10O2	10599-70-9	0.18443	0.190982	0.19102	0.191194	0.194147	0.204189	0.166086	0.172605	0.167783	0.196514	0.202825	0.202004	0.185467	0.177709	0.18331
KMW0355	trans,cis-2,6-Nonadien-1-ol	Alcohol	C9H16O	28069-72-9	0.326998	0.300367	0.376105	0.148027	0.151037	0.159414	0.251825	0.235033	0.240102	0.212225	0.20696	0.21514	0.22888	0.230883	0.217097
XMW0148	1H-Tetrazol-5-amine	Amine	CH3N5	4418-61-5	0.0830276	0.0720433	0.081565	0.05594	0.0555643	0.0528437	0.0534542	0.0520078	0.0647129	0.0660158	0.0591644	0.0685561	0.0544432	0.0609928	0.054997
KMW0181	2,3-Dehydro-1,8-cineole	Terpenoids	C10H16O	92760-25-3	0.0236817	0.0240202	0.0247645	0.0260077	0.0266553	0.0254779	0.0198813	0.0190354	0.0194983	0.0148277	0.0156422	0.0164766	0.0244891	0.0234854	0.0240562
D1049*095	Cyclohexanol, 5-methyl-2-(1-methylethyl)-, (1.alpha.,2.alpha.,5.beta.)-	Alcohol	C10H20O	3623-51-6	0.0222687	0.0234349	0.0267222	0.0236966	0.0222496	0.0255201	0.0348699	0.0428079	0.0403587	0.0277365	0.0266967	0.0272658	0.0229647	0.0255151	0.0259386
YZMW0257	2-Oxopentanedioic acid	Acid	C5H6O5	328-50-7	0.049239	0.0578588	0.052672	0.0595113	0.0676974	0.0706006	0.0456349	0.0438245	0.0459601	0.0671659	0.0620641	0.0688533	0.0505891	0.049126	0.0531114
XMW0121	1-Nonene, 4,6,8-trimethyl-	Hydrocarbons	C12H24	54410-98-9	0.064125	0.0670351	0.0715865	0.0714139	0.0653236	0.0708576	0.0515504	0.0597025	0.0608262	0.0536871	0.0542827	0.0552003	0.0505857	0.0534568	0.0574399
NMW0097*117	8-Azabicyclo[3.2.1]octan-3-ol, 8-methyl-, exo-	Alcohol	C8H15NO	135-97-7	0.0445689	0.0447928	0.0437498	0.0532544	0.0536981	0.0565866	0.0449654	0.0468339	0.0483749	0.0528663	0.052895	0.0527475	0.0492369	0.0483947	0.046915
WMW0145*041	Undecane, 4,6-dimethyl-	Hydrocarbons	C13H28	17312-82-2	0.0194191	0.019899	0.0198281	0.0208491	0.0204297	0.0226057	0.0204567	0.0209583	0.0210737	0.0207787	0.0204958	0.0203781	0.0190611	0.0205944	0.0205546
XMW1167	(1R,3E,7E,11R)-1,5,5,8-Tetramethyl-12-oxabicyclo[9.1.0]dodeca-3,7-diene	Terpenoids	C15H24O	19888-34-7	0.132453	0.141289	0.13199	0.135778	0.135496	0.141431	0.0773223	0.0808508	0.0785551	0.08675	0.0948064	0.0960389	0.0951634	0.0959014	0.104654
XMW0040	Phenol, 2-methoxy-4-(1-propenyl)-, acetate	Ester	C12H14O3	93-29-8	0.475486	0.402232	0.42964	0.590088	0.608312	0.626206	0.452833	0.469558	0.484772	0.50091	0.518431	0.540915	0.483119	0.464344	0.470755
XMW0197*058	(1S,4S,4aS)-1-Isopropyl-4,7-dimethyl-1,2,3,4,4a,5-hexahydronaphthalene	Terpenoids	C15H24	267665-20-3	19.2585	16.0248	18.0184	24.7302	24.1823	25.3366	28.0125	29.6188	27.5627	32.504	34.9881	33.133	20.0612	21.551	22.945
D404	Hexahydro-3-butylphthalide	Heterocyclic compound	C12H20O2	3553-34-2	0.146289	0.161636	0.150794	0.202691	0.127462	0.208237	0.101899	0.10029	0.128064	0.11329	0.175182	0.174632	0.163306	0.156824	0.159351
QWMW1220	Benzyl methyl disulfide	Ether	C8H10S2	699-10-5	0.460437	0.524566	0.46014	0.363535	0.390928	0.390878	0.380732	0.380261	0.353385	0.300212	0.343045	0.495235	0.333361	0.346013	0.375105
KMW0185	2-Thiophenecarboxaldehyde	Aldehyde	C5H4OS	98-03-3	0.0359262	0.0355045	0.0370243	0.022735	0.0163564	0.0164971	0.0348077	0.0468252	0.0449023	0.0254202	0.0241662	0.0255739	0.0243701	0.0274207	0.0280223
XMW0987*358	Eudesma-2,4,11-triene	Terpenoids	C15H22	82462-31-5	0.907495	0.992781	0.955258	0.930376	0.959628	0.992902	0.618799	0.624455	0.587573	0.743881	0.84836	0.797561	0.864026	0.874374	0.863074
WAMW1658	4-Nonanol	Alcohol	C9H20O	5932-79-6	0.0226514	0.0224995	0.0218734	0.0233249	0.0219247	0.0226691	0.0220867	0.0216349	0.0228316	0.0237317	0.0236503	0.0226872	0.0233744	0.0237237	0.0221373
XMW1470	[1,1'-Bicyclopentyl]-2-one	Ketone	C10H16O	4884-24-6	0.00610936	0.00621639	0.00577018	0.00970344	0.00977216	0.00993976	0.0121125	0.0107797	0.0108522	0.0124825	0.00995499	0.0124409	0.00736069	0.00776583	0.00836184
WAMW2219*199	4-Heptenal, (E)-	Aldehyde	C7H12O	929-22-6	0.485797	0.510965	0.501637	0.101781	0.09788	0.102849	0.255875	0.255711	0.275104	0.141237	0.138799	0.147228	0.256807	0.282843	0.295723
WMW0008*362	Longifolene	Terpenoids	C15H24	475-20-7	33.6002	36.4121	35.1102	37.4294	37.5403	39.0918	27.0363	29.2321	20.4391	32.508	35.4518	34.373	30.4943	32.1707	32.9632
KMW0687	1H-Cycloprop[e]azulen-4-ol, decahydro-1,1,4,7-tetramethyl-, [1aR-(1a.alpha.,4.beta.,4a.beta.,7.alpha.,7a.beta.,7b.alpha.)]-	Terpenoids	C15H26O	552-02-3	0.0290666	0.0305454	0.029937	0.0354011	0.0351025	0.036293	0.0193766	0.0200288	0.0202075	0.0239779	0.0260467	0.0260991	0.0319972	0.0317319	0.0303322
YZMW0358*344	Benzoic acid, 2,6-dichloro-	Acid	C7H4Cl2O2	50-30-6	0.0495569	0.0726306	0.051788	0.0584527	0.0591942	0.0601015	0.0445541	0.0307874	0.0328763	0.0336617	0.0378684	0.0357961	0.0517195	0.0519227	0.0489263
XMW0238*041	Undecane, 4,4-dimethyl-	Hydrocarbons	C13H28	17312-68-4	0.0194191	0.019899	0.0198281	0.0208491	0.0204297	0.0226057	0.0204567	0.0209583	0.0210737	0.0207787	0.0204958	0.0203781	0.0190611	0.0205944	0.0205546
XMW0965*143	(1S,5S)-2-Methyl-5-((R)-6-methylhept-5-en-2-yl)bicyclo[3.1.0]hex-2-ene	Hydrocarbons	C15H24	159407-35-9	2.8521	3.34085	2.89937	3.92728	4.83167	4.98827	3.1316	3.31377	3.05751	3.9354	4.44371	4.13148	3.50651	3.90622	4.04453
XMW3637	1H-3a,7-Methanoazulen-6-ol, octahydro-3,6,8,8-tetramethyl-, acetate, [3R-(3.alpha.,3a.beta.,6.alpha.,7.beta.,8a.alpha.)]-	Terpenoids	C17H28O2	77-54-3	0.0343738	0.0403714	0.034852	0.0265012	0.0256641	0.0274479	0.0255804	0.0310689	0.0285885	0.0274395	0.0321679	0.0296158	0.027879	0.0266748	0.0284351
KMW0619	Butanoic acid, 3,7-dimethyl-2,6-octadienyl ester, (E)-	Ester	C14H24O2	106-29-6	0.424201	0.491687	0.256826	0.499807	0.499641	0.570157	0.320802	0.369234	0.330522	0.441757	0.399977	0.405571	0.275397	0.314015	0.316026
D674	3-Decanol	Alcohol	C10H22O	1565-81-7	0.0784903	0.0764472	0.0810557	0.032643	0.0347725	0.0398704	0.0561845	0.051643	0.0531758	0.0267644	0.0249135	0.0284549	0.04153	0.0480747	0.0469667
D446	Octanoic acid, 2-furanylmethyl ester	Ester	C13H20O3	39252-03-4	0.305722	0.336538	0.319501	0.237434	0.237199	0.260073	0.0938339	0.0989053	0.115569	0.132388	0.1047	0.106416	0.125403	0.137947	0.144611
QWMW1063	trans,trans-Hexa-2,4-dienyl acetate	Ester	C8H12O2	57006-69-6	0.284858	0.321217	0.302743	0.0407434	0.0413521	0.0416378	0.0435098	0.303992	0.30604	0.046985	0.0488713	0.0504045	0.0472347	0.0462913	0.0448865
XMW0865	Ylangenal	Aldehyde	C15H22O	41610-68-8	0.178436	0.212764	0.180002	0.0885324	0.0881497	0.0940718	0.0831615	0.0961539	0.0879098	0.113652	0.124782	0.12191	0.134247	0.128907	0.130011
D329*114	Myroxide	Terpenoids	C10H16O	28977-57-3	0.00675427	0.00720642	0.00984915	0.0127393	0.0121848	0.0136702	0.0129373	0.0128957	0.0133513	0.00498307	0.00472465	0.00506942	0.0107323	0.0114025	0.0103078
KMW0693*135	10-epi-.gamma.-Eudesmol	Terpenoids	C15H26O	15051-81-7	1.96853	2.91791	2.02248	2.8919	3.04277	3.0893	2.26264	2.33025	2.42642	2.50101	2.82607	2.7098	2.56911	2.44933	2.56716
XMW0921	1-Pentanone, 1-(2-thienyl)-	Ketone	C9H12OS	53119-25-8	0.04174	0.0167975	0.0150005	0.0219577	0.028122	0.0261859	0.0291352	0.0295059	0.0157827	0.018317	0.0482992	0.0243471	0.017289	0.0169376	0.0164243
KMW0439	2,6-Octadien-1-ol, 3,7-dimethyl-, (Z)-	Terpenoids	C10H18O	106-25-2	0.229245	0.244421	0.215356	0.186149	0.191418	0.196538	0.319437	0.321866	0.321857	0.350404	0.371656	0.344636	0.27731	0.264863	0.281508
KMW0296	Cyclohexene, 1-methyl-4-(1-methylethylidene)-	Terpenoids	C10H16	586-62-9	0.159885	0.166325	0.150324	0.331076	0.344222	0.356829	0.227751	0.215411	0.226447	0.32134	0.324944	0.314816	0.28981	0.281812	0.27651
NMW0145	Benzamide	Amine	C7H7NO	55-21-0	1.38355	1.44519	1.46353	1.20389	1.2591	1.31737	0.350125	0.569889	0.348018	0.716122	0.745292	0.799018	1.33134	1.30939	1.26169
XMW1217	Elsholtzia ketone	Ketone	C10H14O2	488-05-1	0.0687826	0.0719759	0.0675826	0.0551295	0.0557888	0.0571495	0.0578266	0.063	0.0590448	0.081316	0.0848331	0.0881771	0.067655	0.0665184	0.0641168
D253	2-Acetyl-3-methylpyrazine	Heterocyclic compound	C7H8N2O	23787-80-6	0.203385	0.216676	0.198264	0.43919	0.452752	0.464212	0.299481	0.280614	0.292947	0.439063	0.43406	0.40834	0.375441	0.363705	0.358979
NMW0272*318	Naphthalene, 2-nitro-	Nitrogen compounds	C10H7NO2	581-89-5	0.06735	0.0649592	0.0685097	0.061155	0.0632264	0.0591508	0.047035	0.0460071	0.0524253	0.0515067	0.0589074	0.0532993	0.0571399	0.0548956	0.0592043
XMW0856	1-Butanone, 2-hydroxy-1-phenyl-	Ketone	C10H12O2	16183-46-3	2.23914	2.50275	2.22879	2.82474	2.81199	2.85261	2.06088	2.14556	2.07459	2.69978	2.2629	2.75469	1.87499	1.8165	1.97554
KMW0345*032	2,6-Nonadienal, (E,Z)-	Aldehyde	C9H14O	557-48-2	0.345959	0.369848	0.362303	0.201839	0.174006	0.192762	0.33245	0.421957	0.402387	0.260756	0.252392	0.26184	0.249515	0.284	0.287145
w11	3,5,9-Undecatrien-2-one, 6,10-dimethyl-, (E,Z)-	Ketone	C13H20O	13927-47-4	2.42906	2.93789	2.24697	2.51273	2.5537	2.67638	0.74357	0.727361	0.706345	1.17426	1.37942	1.3231	1.45976	1.67734	1.52334
NMW0033	2(1H)-Pyridinone	Ketone	C5H5NO	142-08-5	0.34747	0.366485	0.351062	0.119611	0.119708	0.119624	0.132258	0.120994	0.13396	0.135177	0.142468	0.148739	0.117115	0.113045	0.112227
XMW0405	4-Piperidinone, 1,3-dimethyl-	Ketone	C7H13NO	4629-80-5	0.0129751	0.0102273	0.0105701	0.012671	0.0115463	0.0122351	0.0107592	0.0106431	0.0111974	0.0103881	0.0104505	0.010933	0.0114209	0.0122033	0.01099
XMW0744	2,6-Dodecadien-1-al	Aldehyde	C12H20O	21662-13-5	0.29002	0.305865	0.294451	0.276641	0.284749	0.283539	0.210809	0.213543	0.219644	0.243299	0.255819	0.252179	0.266484	0.269895	0.251384
XMW2439	Pyridine, 3-(2-methylpropyl)-	Heterocyclic compound	C9H13N	14159-61-6	0.0218469	0.0229842	0.0215378	0.0439548	0.0453387	0.0463187	0.0317926	0.0296995	0.0318364	0.0438952	0.0440051	0.0422969	0.0391163	0.0378601	0.0373479
D328	(5R,10R)-10-Methyl-6-methylene-2-(propan-2-ylidene)spiro[4.5]dec-7-ene	Terpenoids	C15H22	28908-27-2	0.435736	0.620572	0.722139	0.636284	0.483224	0.511103	0.655478	0.638717	0.646191	0.650381	0.621907	0.683419	0.624447	0.602264	0.59821
XMW3361	4,4'-Dimethylbiphenyl	Aromatics	C14H14	613-33-2	0.00878029	0.00931222	0.00861565	0.0107741	0.00994472	0.011763	0.00685369	0.00761209	0.00839887	0.00894949	0.00860473	0.00864926	0.00797832	0.00789805	0.00866901
YZMW0219	Cyclohexanecarboxylic acid, 1-amino-	Acid	C7H13NO2	2756-85-6	0.217702	0.202653	0.232909	0.257228	0.383438	0.385099	0.239734	0.256585	0.253713	0.254022	0.255967	0.266448	0.242308	0.23544	0.230515
NMW0035	Benzenamine, N,N-dimethyl-	Amine	C8H11N	121-69-7	0.0127745	0.0131642	0.0133225	0.0130614	0.0130886	0.0143365	0.0114401	0.0120419	0.0118573	0.0137703	0.0141506	0.0141341	0.0129135	0.0122777	0.012813
KMW0321	Cyclohexanecarboxylic acid, methyl ester	Ester	C8H14O2	4630-82-4	0.0082262	0.0082285	0.00802872	0.00489315	0.00432893	0.00461293	0.00774129	0.0105364	0.00943635	0.00644837	0.00559585	0.00619335	0.00679403	0.00652344	0.00653401
QWMW0387*306	Pyrazine, 2-butyl-3,5-dimethyl-	Heterocyclic compound	C10H16N2	50888-63-6	0.0380552	0.0416147	0.038854	0.0330239	0.0334396	0.0344445	0.0404502	0.0395477	0.0409435	0.0408868	0.0408322	0.0428845	0.0391462	0.0387134	0.0369127
D222	Hexanoic acid, 3-methyl-2-butenyl ester	Ester	C11H20O2	76649-22-4	0.061765	0.0735133	0.0739023	0.0350576	0.0358717	0.0405302	0.0483543	0.0540408	0.0514933	0.0484511	0.0534647	0.0479988	0.0575636	0.0547593	0.0564718
D103	Butanoic acid, 1,1-dimethyl-2-phenylethyl ester	Ester	C14H20O2	10094-34-5	0.300947	0.343286	0.349975	0.320558	0.321651	0.331559	0.297074	0.307882	0.321868	0.333637	0.359708	0.346093	0.33627	0.353179	0.319957
NMW0275*103	Isoelemicin	Ether	C12H16O3	487-12-7	0.359108	0.524253	0.366455	0.52268	0.552933	0.565994	0.410104	0.426366	0.435072	0.458231	0.508222	0.483502	0.465468	0.448573	0.467441
XMW3465	(1R,3aS,5aS,8aR)-1,3a,4,5a-Tetramethyl-1,2,3,3a,5a,6,7,8-octahydrocyclopenta[c]pentalene	Terpenoids	C15H24	65372-78-3	0.639154	0.617923	0.67034	0.809472	0.869635	0.847567	0.459598	0.467895	0.52705	0.756362	0.74859	0.806479	0.734279	0.727441	0.691656
w01	Cyclooctyl alcohol	Alcohol	C8H16O	696-71-9	0.165603	0.17728	0.176355	0.0931929	0.0875923	0.0912483	0.160659	0.204062	0.195461	0.124945	0.120957	0.12645	0.118482	0.134197	0.137128
WMW0006	(3aR,4R,7R)-1,4,9,9-Tetramethyl-3,4,5,6,7,8-hexahydro-2H-3a,7-methanoazulen-2-one	Terpenoids	C15H22O	3466-15-7	0.0744677	0.0846388	0.0763364	0.0514518	0.0513612	0.0547846	0.0414771	0.047718	0.0436423	0.0475227	0.0500906	0.050661	0.056214	0.0542396	0.053631
D27	Benzene, (2-isothiocyanatoethyl)-	Ester	C9H9NS	2257-09-2	3.43767	2.98759	3.23476	3.40182	3.44786	3.62065	5.59525	5.85996	6.33742	5.92154	4.64664	6.20567	4.40793	4.56689	4.98525
KMW0624*381	Cis-Nerolidol	Terpenoids	C15H26O	3790-78-1	0.10931	0.120713	0.0925439	0.0753996	0.0802183	0.543819	0.19428	0.20479	0.208792	0.322048	0.338791	0.341651	0.391277	0.38367	0.421495
XMW0213	Isopentyl hexanoate	Ester	C11H22O2	2198-61-0	0.0944521	0.114755	0.135013	0.117149	0.11879	0.122022	0.13718	0.135991	0.138961	0.139988	0.143563	0.148339	0.136563	0.135754	0.12847
XMW0028	Pyridine, 2,3,4,5-tetrahydro-6-propyl-	Heterocyclic compound	C8H15N	1604-01-9	0.00281579	0.00291111	0.00277221	0.0102877	0.010155	0.00824916	0.00386533	0.00400131	0.00407702	0.00478279	0.00502645	0.00512982	0.00544549	0.00579078	0.00520849
D141	Acetic acid, 2-ethylhexyl ester	Ester	C10H20O2	103-09-3	0.0270449	0.0243552	0.024964	0.0269946	0.0240281	0.0255174	0.027994	0.0277656	0.0276082	0.0260337	0.0257611	0.0257079	0.025085	0.0267539	0.0240292
XMW0355	1,3-Diazabicyclo[3.1.0]hexane	Heterocyclic compound	C4H8N2	17038-28-7	0.919545	0.860703	0.899438	0.151939	0.162759	0.17168	0.491362	0.46973	0.51099	0.260578	0.168211	0.278442	0.49952	0.556183	0.579787
YZMW0680	Cyclotridecanone	Ketone	C13H24O	832-10-0	0.0781805	0.0906171	0.0852648	0.0764489	0.0665018	0.0810402	0.0707352	0.0701655	0.0758608	0.0626092	0.0737529	0.07247	0.0608395	0.0595449	0.0574237
NMW0088	2-Ethylhexyl acrylate	Ester	C11H20O2	103-11-7	0.00591527	0.00486937	0.00491273	0.00663727	0.0058041	0.00605269	0.0051112	0.00490046	0.00468839	0.00637335	0.0060619	0.00638275	0.00588341	0.00640527	0.00571768
XMW2714	n-Propyl benzoate	Ester	C10H12O2	2315-68-6	0.0333959	0.0365338	0.0327913	0.0289031	0.0294875	0.0289697	0.0343175	0.0337861	0.0339938	0.0350376	0.0365829	0.0363618	0.034499	0.0339958	0.032482
NMW0005*120	3-Cyclohexen-1-ol, 4-methyl-1-(1-methylethyl)-, (R)-	Terpenoids	C10H18O	20126-76-5	0.0107003	0.0113158	0.0124249	0.0157039	0.0151438	0.0164716	0.0181205	0.0212326	0.0208683	0.0153623	0.0146903	0.014998	0.0123374	0.013418	0.0142735
XMW2607	2,3-Butanediol, [S-(R*,R*)]-	Alcohol	C4H10O2	19132-06-0	0.707452	0.709391	0.716585	0.321677	0.373885	0.33642	0.238523	0.270105	0.288188	0.438573	0.444296	0.435474	0.46336	0.441954	0.447265
XMW0604	Octane, 2,3,3-trimethyl-	Hydrocarbons	C11H24	62016-30-2	0.0102095	0.00935559	0.00882498	0.0100949	0.00896135	0.00916403	0.0087389	0.00771502	0.00837939	0.00848713	0.00833616	0.00865398	0.00945914	0.00980926	0.0089304
w17*038	3,7-Octadiene-2,6-diol, 2,6-dimethyl-	Alcohol	C10H18O2	13741-21-4	0.0951105	0.0982478	0.096573	0.0314317	0.0289046	0.0290041	0.0950896	0.09965	0.0962178	0.0228303	0.0229477	0.0238006	0.080134	0.0845033	0.0761865
YZMW0268	1,2-Benzenediol, 4,5-dichloro-	Alcohol	C6H4Cl2O2	3428-24-8	0.00412701	0.00451884	0.00544672	0.00585514	0.00507945	0.00583726	0.00541752	0.00475633	0.00561033	0.00896581	0.00963433	0.0104877	0.00486897	0.00543987	0.00484175
NMW0011	Benzofuran	Heterocyclic compound	C8H6O	271-89-6	0.00578062	0.0061933	0.006051	0.00757516	0.00758551	0.00765695	0.00561939	0.00493134	0.00520795	0.00328038	0.00366178	0.00372475	0.00662276	0.00641962	0.00626675
XMW1179	Butane, 1,1'-oxybis[4-chloro-	Ether	C8H16Cl2O	6334-96-9	1.0209	1.08257	1.14412	0.601356	0.692073	0.656493	0.672383	0.666017	0.800321	0.990696	0.944135	1.0759	0.903418	0.924997	0.848951
XMW0258	Tridecane, 2-methyl-	Hydrocarbons	C14H30	1560-96-9	0.0304292	0.0324225	0.0284809	0.0226851	0.0242459	0.0269225	0.023833	0.025163	0.0233415	0.0234102	0.0266056	0.0256463	0.0260008	0.0246396	0.0263535
KMW0509	Cyclohexene, 4-ethenyl-4-methyl-3-(1-methylethenyl)-1-(1-methylethyl)-, (3R-trans)-	Terpenoids	C15H24	20307-84-0	8.99617	9.24288	5.8195	9.09284	9.28391	9.40649	2.40816	2.33089	2.33205	4.32912	4.68872	4.75585	5.61404	5.52863	5.271
NMW0161	3-Phenyl-1-propanol, acetate	Ester	C11H14O2	122-72-5	0.0840658	0.110535	0.111697	0.144438	0.144835	0.144816	0.110856	0.115267	0.110807	0.145473	0.154405	0.148119	0.0926973	0.0893997	0.0979871
D301	Benzeneacetaldehyde, .alpha.-(2-methylpropylidene)-	Aldehyde	C12H14O	26643-91-4	0.0154362	0.0276171	0.0264081	0.0199856	0.0214881	0.0213966	0.0186187	0.0189581	0.0198518	0.0181974	0.0175004	0.0191561	0.0176522	0.0185299	0.016721
XMW0659	Benzene, n-butyl-	Aromatics	C10H14	104-51-8	0.0305628	0.0311544	0.0307634	0.00449685	0.00441807	0.00445112	0.00414568	0.0151256	0.00450703	0.0243111	0.0286083	0.0215805	0.0346866	0.0340303	0.0325911
WMW0202*009	Bicyclo[2.2.1]hept-2-ene, 1,7,7-trimethyl-	Terpenoids	C10H16	464-17-5	0.141244	0.187929	0.168169	0.244643	0.243398	0.232929	0.163406	0.155344	0.156874	0.162375	0.177731	0.187569	0.241653	0.230218	0.232324
XMW0083	2H-Cyclopropa[a]naphthalen-2-one, 1,1a,4,5,6,7,7a,7b-octahydro-1,1,7,7a-tetramethyl-, (1a.alpha.,7.alpha.,7a.alpha.,7b.alpha.)-	Terpenoids	C15H22O	6831-17-0	0.0330945	0.0349434	0.0311954	0.0259032	0.0258035	0.0275414	0.0215085	0.0241814	0.0226651	0.0220652	0.0255202	0.0240586	0.0272286	0.0257496	0.0266847
D388	Butanoic acid, 1-phenylethyl ester	Ester	C12H16O2	3460-44-4	0.116129	0.110634	0.119615	0.245837	0.251475	0.253137	0.0822495	0.0829246	0.0918983	0.130973	0.131757	0.139065	0.126631	0.122619	0.119616
KMW0456	1-Decanol	Alcohol	C10H22O	112-30-1	0.18763	0.213077	0.19976	0.0736738	0.0724202	0.0774753	0.0485482	0.0240413	0.0220504	0.0315954	0.0346059	0.0346195	0.115919	0.116269	0.108481
D364	2-Ethoxy-3-methylpyrazine	Heterocyclic compound	C7H10N2O	32737-14-7	0.0617905	0.0701806	0.0707608	0.10566	0.107625	0.110537	0.0630852	0.0659341	0.0640299	0.0792348	0.0790787	0.0805822	0.0755906	0.0871278	0.0873992
NMW0146	Diethanolamine	Amine	C4H11NO2	111-42-2	0.00625174	0.00661865	0.00347745	0.00543303	0.00585451	0.00606208	0.00173356	0.00281771	0.00185109	0.00337474	0.00339615	0.00366894	0.00594947	0.00601695	0.00556546
XMW1460	3-Buten-2-one, 4-phenyl-	Ketone	C10H10O	122-57-6	1.45184	1.55558	1.28666	0.197457	0.240708	0.277627	0.510928	0.227757	0.300356	0.311735	0.322498	0.350276	0.860809	0.91532	0.99205
XMW1022	3,7-Cyclodecadien-1-one, 3,7-dimethyl-10-(1-methylethylidene)-, (E,E)-	Terpenoids	C15H22O	6902-91-6	0.068576	0.0716121	0.0766904	0.0526817	0.0467964	0.0535697	0.0633251	0.0717216	0.0486631	0.0553229	0.0598786	0.0517788	0.0607497	0.061713	0.0568408
NMW0279	Benzenepropanoic acid, 4-hydroxy-	Acid	C9H10O3	501-97-3	0.734648	0.757787	0.726167	0.68892	0.734327	0.671777	0.53683	0.537583	0.650219	0.579174	0.677387	0.611223	0.650129	0.622998	0.682266
XMW3436	2-Furanmethanol, tetrahydro-, acetate	Ester	C7H12O3	637-64-9	0.112104	0.117195	0.111176	0.0958893	0.0952781	0.0948283	0.101592	0.102213	0.101769	0.105456	0.108561	0.113281	0.10376	0.0993619	0.0986623
YZMW0205	Phenol, 2,6-dimethyl-4-nitro-	Phenol	C8H9NO3	2423-71-4	0.204295	0.179169	0.230193	0.240473	0.217577	0.260699	0.0873058	0.146672	0.15036	0.15521	0.0893316	0.0929529	0.184748	0.180223	0.199181
YZMW0525	2-Hydroxyoctanoic acid	Acid	C8H16O3	617-73-2	0.0246966	0.0167359	0.0224861	0.029349	0.0299012	0.0298172	0.0153932	0.016697	0.0155454	0.0206875	0.0220657	0.0225215	0.0208519	0.0200274	0.0197656
NMW0171	Acetic acid, phenoxy-	Acid	C8H8O3	122-59-8	0.502636	0.473516	0.51831	0.368061	0.40747	0.39733	0.362357	0.364391	0.400098	0.33365	0.563706	0.364079	0.337116	0.334577	0.314996
D457	1-Hexanol, 5-methyl-2-(1-methylethyl)-, acetate	Ester	C12H24O2	40853-55-2	0.0160184	0.0174359	0.0265074	0.0123607	0.0110958	0.0110767	0.0295451	0.0371414	0.0349159	0.0136551	0.0139861	0.0135945	0.0143935	0.0135731	0.0141561
KMW0148*011	.alpha.-Pinene	Terpenoids	C10H16	80-56-8	22.8563	25.7298	26.891	30.2408	30.6466	35.5581	25.0217	24.6608	24.7416	26.8954	27.2525	28.3502	28.2857	32.1993	28.6698
XMW0358	1-Pentanone, 1-(2-furanyl)-	Ketone	C9H12O2	3194-17-0	0.871462	0.843914	0.900553	0.0603322	0.0664509	0.0663454	0.397803	0.375935	0.402974	0.08755	0.0830739	0.0952863	0.323183	0.340775	0.371258
QWMW0842	9-Decen-2-one	Ketone	C10H18O	35194-30-0	0.0097077	0.0111771	0.0108871	0.00923841	0.00710908	0.00799951	0.0132857	0.0175386	0.0162404	0.0107298	0.00969645	0.0109867	0.00922997	0.00961054	0.0105315
XMW0557	3-Acetyl-2,5-dimethylbenzo(b)thiophene	Heterocyclic compound	C12H12OS	6179-04-0	0.02521	0.0297008	0.0268662	0.0171553	0.0153376	0.0173477	0.0210061	0.0262501	0.0241631	0.0176816	0.0189714	0.0182396	0.0190142	0.01811	0.0197404
XMW0172	Azacyclohexan-3-one, 1,5,6-trimethyl-	Ketone	C8H15NO	339590-59-9	0.0072543	0.00784813	0.00985595	0.00525522	0.00439951	0.00386665	0.0117964	0.0149211	0.0143454	0.00570203	0.00546829	0.00568976	0.0058413	0.00550746	0.00586277
BPMW007	m-Tolylacetic acid	Acid	C9H10O2	621-36-3	2.3973	2.50334	2.60233	2.06315	2.17103	2.26438	1.02209	1.00378	0.793744	1.33905	2.03628	1.46305	2.45672	2.40765	2.30024
XMW0790	6,7-Dimethyl-1,2,3,5,8,8a-hexahydronaphthalene	Terpenoids	C12H18	107914-92-1	6.69377	7.03975	6.64697	7.21528	7.25737	7.49211	0.809441	0.787079	0.769747	0.967235	0.928461	1.07043	1.02987	1.00829	0.964435
QWMW0001	2-Piperidinone, 6-methyl-	Ketone	C6H11NO	4775-98-8	0.00701733	0.00640963	0.00625195	0.00735473	0.00711797	0.00823912	0.00554688	0.00620671	0.0057159	0.0065422	0.00720666	0.00712333	0.00652121	0.00733446	0.00650277
WAMW0407	Formic acid, heptyl ester	Ester	C8H16O2	112-23-2	0.0184336	0.0194807	0.0188687	0.105601	0.10574	0.0799444	0.0278807	0.0279289	0.0277951	0.0568629	0.0534311	0.0558105	0.044265	0.045066	0.0413666
KMW0407*260	2,4-Nonadienal, (E,E)-	Aldehyde	C9H14O	5910-87-2	0.229587	0.243748	0.240137	0.149071	0.123931	0.145535	0.214709	0.295942	0.26471	0.210053	0.194668	0.195045	0.1761	0.194883	0.205666
YZMW0282	Pyrazine, 2-methoxy-5-(2-methylpropyl)-	Heterocyclic compound	C9H14N2O	36330-05-9	0.0442195	0.0480134	0.0451468	0.0381203	0.0384552	0.039829	0.0461922	0.0441284	0.0457331	0.0471778	0.0480082	0.0481854	0.0451159	0.0440375	0.0422722
D456	8-Dodecen-1-ol, (Z)-	Alcohol	C12H24O	40642-40-8	1.53846	1.73312	1.6976	1.81436	1.88798	2.01198	2.58694	2.62442	2.04399	1.61753	1.79802	1.71569	1.63953	1.90633	1.89234
WAMW2192	Pulegone	Terpenoids	C10H16O	89-82-7	0.0631914	0.0565738	0.0633994	0.054646	0.0561379	0.0564519	0.0628287	0.0617245	0.0625976	0.0661189	0.0678801	0.0694861	0.0641773	0.0624452	0.0602068
GMW0254	Benzenepropanol, propanoate	Ester	C12H16O2	122-74-7	10.4444	11.7221	11.6706	11.4599	11.8862	12.1254	8.70497	9.02919	8.77834	10.2758	10.5241	10.8087	10.2296	10.1661	9.54029
GMW0246	Benzeneacetic acid, butyl ester	Ester	C12H16O2	122-43-0	10.8037	12.1122	12.1149	11.9248	12.2048	12.4281	8.70497	9.02919	8.95347	10.3501	10.8286	10.8855	10.5869	10.5596	9.87081
XMW1157	Benzene, 1,4-dimethoxy-2-methyl-5-isopropyl-	Ether	C12H18O2	14753-08-3	1.29814	1.56008	1.42236	1.33723	1.08354	1.14439	1.65643	1.78245	1.44227	1.25945	1.24414	1.53959	1.28417	1.29186	1.19739
KMW0532	Hexanoic acid, hexyl ester	Ester	C12H24O2	6378-65-0	0.878329	0.936622	0.430106	0.959962	0.991834	0.985911	0.289197	0.293738	0.330299	0.477508	0.475394	0.512268	0.466954	0.455056	0.437404
D110	Bicyclo[3.1.1]heptan-3-one, 2-hydroxy-2,6,6-trimethyl-	Ketone	C10H16O2	10136-65-9	0.0497639	0.0548046	0.0478385	0.0425296	0.0439968	0.0438202	0.0495228	0.0497399	0.0508238	0.0510498	0.0530503	0.058008	0.0503604	0.0496928	0.0470036
XMW0194	7-Oxabicyclo[4.1.0]heptane	Heterocyclic compound	C6H10O	286-20-4	0.258374	0.219803	0.252188	0.246185	0.240629	0.234527	0.24854	0.218599	0.252631	0.226154	0.218032	0.244467	0.260113	0.253456	0.243613
YZMW0529	Urea, N-ethyl-N'-phenyl-	Amine	C9H12N2O	621-04-5	0.0694476	0.0840539	0.0732359	0.0825059	0.0865623	0.0891803	0.0254654	0.0453792	0.0434814	0.0550515	0.0632598	0.0638481	0.0598631	0.057523	0.0633768
XMW0535	p-Tolylacetic acid	Acid	C9H10O2	622-47-9	1.63933	1.85962	1.60915	2.0885	2.09741	2.08548	1.56447	1.63284	1.58901	1.33562	1.47068	2.14845	1.35997	1.58145	1.57229
D344*309	2,4-Undecadienal, (E,E)-	Aldehyde	C11H18O	30361-29-6	1.3493	1.42543	1.54571	1.6881	1.76193	1.78909	0.904608	0.89133	1.21625	1.42027	1.31494	1.55727	1.25805	1.27446	1.17326
KMW0431	5H-5-Methyl-6,7-dihydrocyclopentapyrazine	Heterocyclic compound	C8H10N2	23747-48-0	0.0392906	0.0311156	0.0297266	0.0314488	0.0288193	0.0318665	0.0344374	0.0310897	0.0330584	0.0383799	0.0363847	0.0437971	0.0328982	0.0322853	0.0307183
XMW0849	2-Naphthalenemethanol, 2,3,4,4a,5,6,7,8-octahydro-.alpha.,.alpha.,4a,8-tetramethyl-, [2R-(2.alpha.,4a.beta.,8.beta.)]-	Terpenoids	C15H26O	63891-61-2	0.336132	0.350099	0.340631	0.370123	0.381779	0.367742	0.212021	0.224892	0.217441	0.244209	0.272972	0.268749	0.259051	0.256656	0.241431
NMW0034*400	Fenchone	Terpenoids	C10H16O	1195-79-5	0.347792	0.364651	0.355458	0.0326606	0.0329641	0.0336525	0.0626033	0.0618899	0.0617395	0.036811	0.0385439	0.0400982	0.0537349	0.0533055	0.0500708
D215	Daucol	Terpenoids	C15H26O2	887-08-1	0.817744	0.715896	0.794065	1.10249	0.767751	1.14072	0.526674	0.525146	0.595391	0.914484	0.956392	0.957096	0.883957	0.841046	0.842095
WAMW0402	2-Butoxyethyl acetate	Ester	C8H16O3	112-07-2	0.119163	0.0277435	0.0277097	0.0526406	0.0479224	0.113918	0.0341945	0.148887	0.150259	0.0329466	0.0318743	0.0529153	0.115571	0.122158	0.109247
YZMW0074	Benzoic acid, 2-amino-	Acid	C7H7NO2	118-92-3	0.26667	0.263893	0.263197	0.264082	0.257832	0.234982	0.232377	0.238552	0.248478	0.249774	0.277943	0.271487	0.249656	0.235866	0.240425
D26*145	Pentanoic acid, 3-methylbutyl ester	Ester	C10H20O2	2050-09-1	0.0142419	0.0142983	0.0140078	0.0145297	0.0131959	0.0140687	0.0178966	0.0158198	0.0166958	0.0149032	0.0148678	0.0156384	0.0148055	0.0168351	0.0149234
XMW0587	Octanoic acid-tert butyl ester	Ester	C12H24O2	5457-66-9	0.0280387	0.0284939	0.0271801	0.0265746	0.0262141	0.0275255	0.0387096	0.0418297	0.0409654	0.0347167	0.0356276	0.0351535	0.0309676	0.0291263	0.0302274
WMW0216	Fenchyl acetate	Ester	C12H20O2	13851-11-1	0.238776	0.263991	0.243714	0.184375	0.189467	0.200494	0.141518	0.155975	0.149616	0.202775	0.205077	0.210204	0.201713	0.195569	0.188934
WAMW0847	Benzoic acid, 3-hydroxy-, methyl ester	Ester	C8H8O3	19438-10-9	0.69041	0.447298	2.37175	2.53932	2.6086	0.465929	0.459293	0.478159	0.454615	0.619616	0.671917	0.56901	0.518638	0.559023	0.603255
XMW0246	Oxiranecarboxaldehyde, 3-methyl-3-(4-methyl-3-pentenyl)-	Aldehyde	C10H16O2	16996-12-6	0.15957	0.170923	0.159698	0.14034	0.142264	0.144348	0.15476	0.151446	0.154645	0.168678	0.172765	0.179747	0.162675	0.158753	0.151882
KMW0432*283	Neral	Terpenoids	C10H16O	106-26-3	0.0265937	0.0233417	0.0236116	0.026334	0.0234894	0.024656	0.0290716	0.0283198	0.028612	0.0259444	0.0269703	0.0270467	0.0226442	0.0249043	0.0228382
KMW0490	trans-3-Methyl-4-octanolide	Ester	C9H16O2	39638-67-0	0.00627126	0.00626496	0.00582294	0.00639898	0.00634544	0.00608707	0.0061149	0.0064279	0.00665398	0.00620112	0.00670863	0.00584014	0.00488505	0.00568482	0.00566405
XMW1401*042	n-Valeric acid cis-3-hexenyl ester	Ester	C11H20O2	35852-46-1	0.154026	0.167255	0.153453	0.149198	0.153415	0.159436	0.113165	0.12778	0.120177	0.170544	0.173167	0.170689	0.145688	0.153894	0.147635
KMW0406	Dodecane	Hydrocarbons	C12H26	112-40-3	0.00757511	0.0075851	0.00674488	0.00731313	0.00721395	0.00799729	0.00746953	0.0077013	0.00754811	0.00621861	0.00745849	0.0071694	0.00614883	0.00727796	0.00676613
KMW0164	Pentanoic acid, 4-methyl-, ethyl ester	Ester	C8H16O2	25415-67-2	0.00168193	0.00163949	0.00481884	0.00668218	0.00677803	0.00705993	0.00434682	0.0042667	0.00474613	0.00111148	0.00102486	0.00126325	0.00518144	0.00489233	0.00532432
NMW0060	Cyclohexanol, 1-methyl-4-(1-methylethenyl)-, trans-	Terpenoids	C10H18O	7299-40-3	0.268008	0.27405	0.26269	0.0242596	0.0272026	0.027324	0.131725	0.121678	0.131828	0.0283293	0.0264717	0.030264	0.106132	0.110534	0.121697
D266	1-Tridecene	Hydrocarbons	C13H26	2437-56-1	0.103776	0.124087	0.121739	0.135729	0.130765	0.150294	0.0784555	0.0937451	0.0833513	0.0795937	0.0865649	0.0792941	0.0937079	0.0882022	0.0903367
NMW0098	Arecoline	Heterocyclic compound	C8H13NO2	63-75-2	0.00847564	0.00882726	0.0118381	0.01046	0.0108551	0.0111343	0.0120856	0.0128366	0.0128767	0.0135656	0.0133281	0.0134605	0.013827	0.013021	0.0133106
NMW0122*338	Geranyl formate	Ester	C11H18O2	105-86-2	0.150738	0.179063	0.179386	0.0856847	0.0841735	0.0983823	0.115481	0.131148	0.123041	0.116235	0.129055	0.116455	0.137985	0.129283	0.135851
XMW0862	3,5-Diisopropylsalicylic acid	Acid	C13H18O3	2215-21-6	0.0352675	0.0416213	0.0361137	0.0289688	0.0275588	0.0298877	0.0285679	0.0352162	0.0326498	0.0315071	0.0359387	0.0333731	0.0286529	0.0279112	0.0310741
GMW0303	Butyl lactate	Ester	C7H14O3	138-22-7	0.143028	0.146028	0.144783	0.0624936	0.0506691	0.055307	0.0958217	0.128989	0.122548	0.0689565	0.0679172	0.0704765	0.0668913	0.0770413	0.0782725
XMW1018	1-Phenylcyclohexylamine	Amine	C12H17N	2201-24-3	0.0391555	0.0432485	0.0292737	0.0451935	0.044502	0.0459826	0.0253745	0.0229357	0.0259891	0.0308384	0.0272578	0.0318153	0.0286013	0.02951	0.0266796
NMW0239	2(3H)-Furanone, dihydro-5,5-dimethyl-4-(3-oxobutyl)-	Ketone	C10H16O3	4436-81-1	0.0285677	0.0299337	0.0295832	0.021765	0.0229863	0.0219131	0.00982067	0.0106145	0.0107397	0.011838	0.0125542	0.0127122	0.0130331	0.015463	0.014516
YZMW0745	Urea, N,N'-dimethyl-	Amine	C3H8N2O	96-31-1	0.0515767	0.0542005	0.0499962	0.0409773	0.0422243	0.0420097	0.0497426	0.049458	0.0503854	0.0500493	0.050323	0.0534651	0.0493801	0.0477957	0.0460824
KMW0396*314	2-Octenoic acid, ethyl ester	Ester	C10H18O2	2351-90-8	0.20531	0.169587	0.205513	0.178179	0.18167	0.182199	0.209264	0.209499	0.212617	0.211996	0.220973	0.226728	0.20778	0.202656	0.193275
XMW0472	1,2-Ethanediol, monobenzoate	Ester	C9H10O3	94-33-7	7.64945	5.68401	4.94031	8.49104	5.2378	5.01976	4.53447	4.66833	5.10796	6.33088	6.05432	6.8577	6.17118	6.20799	5.7217
KMW0604	(1S,2E,6E,10R)-3,7,11,11-Tetramethylbicyclo[8.1.0]undeca-2,6-diene	Terpenoids	C15H24	24703-35-3	1.93907	2.18527	1.85641	2.13284	2.08132	2.16676	1.76441	1.83749	1.34956	1.95362	1.83086	2.09597	1.84534	1.78721	1.72083
D119	2-Benzylidene-1-heptanol	Alcohol	C14H20O	101-85-9	0.0418657	0.0968916	0.0879891	0.0409854	0.0377135	0.0368232	0.0671519	0.0735382	0.0737644	0.0537649	0.0299388	0.0297855	0.02915	0.0299162	0.0331735
KMW0413*279	(-)-Carvone	Terpenoids	C10H14O	6485-40-1	0.104681	0.089565	0.105768	0.0912458	0.0931791	0.0930047	0.108229	0.106745	0.108369	0.108513	0.113024	0.116266	0.107031	0.104102	0.0996073
XMW0229	Nonanoic acid, 9-oxo-, methyl ester	Ester	C10H18O3	1931-63-1	0.0101005	0.0110006	0.0118061	0.0122685	0.012995	0.0126528	0.0071757	0.00764403	0.00948641	0.0113851	0.0102596	0.0118122	0.00852275	0.0091667	0.00810561
KMW0522*146	Copaene	Terpenoids	C15H24	3856-25-5	0.46957	0.466798	0.476813	0.379575	0.407478	0.399768	0.355163	0.36297	0.397618	0.337279	0.32517	0.361737	0.348315	0.339839	0.323622
XMW0809	1,3-Pentanedione, 4,4-dimethyl-1-phenyl-	Ketone	C13H16O2	13988-67-5	0.103998	0.109184	0.104361	0.0952621	0.0986702	0.10801	0.057144	0.0587504	0.0599236	0.061324	0.0620534	0.0644874	0.0640948	0.0649416	0.0723181
WAMW1065	Bicyclo[3.1.0]hex-2-ene, 2-methyl-5-(1-methylethyl)-	Terpenoids	C10H16	2867-05-2	8.21348	9.23639	9.68228	10.8357	10.9723	12.7679	8.95159	8.82166	8.87536	9.63948	9.80572	10.1884	10.1323	11.5879	10.231
XMW0073*145	3-Methylheptyl acetate	Ester	C10H20O2	72218-58-7	0.0142419	0.0142983	0.0140078	0.0145297	0.0131959	0.0140687	0.0178966	0.0158198	0.0166958	0.0149032	0.0148678	0.0156384	0.0148055	0.0168351	0.0149234
XMW0950	Naphthalene, 1,2,3,4-tetrahydro-1,4,6-trimethyl-	Aromatics	C13H18	22824-32-4	0.061109	0.061442	0.0602044	0.0755515	0.0818035	0.0802161	0.072427	0.0683489	0.0784404	0.0673021	0.0667444	0.07345	0.0680957	0.0660216	0.0633691
XMW3295	1H-Benzimidazole, 5,6-dimethyl-	Heterocyclic compound	C9H10N2	582-60-5	0.00336087	0.00432963	0.00347966	0.024896	0.0244409	0.0268826	0.00752723	0.00922679	0.00801691	0.00619963	0.00649047	0.0074494	0.00935468	0.00917045	0.0102607
XMW0468	Bicyclo[3.1.1]hept-2-ene, 2,6-dimethyl-6-(4-methyl-3-pentenyl)-	Terpenoids	C15H24	17699-05-7	8.77047	9.63356	9.60151	9.20989	9.38684	9.53973	6.6145	6.85141	6.43219	8.0172	8.22316	8.42057	8.47611	8.46085	7.83628
QWMW0878	3-Buten-2-ol, 4-(2,6,6-trimethyl-1-cyclohexen-1-yl)-	Alcohol	C13H22O	22029-76-1	0.568649	0.59575	0.631993	0.330016	0.377202	0.356506	0.369111	0.3732	0.43159	0.704845	0.513217	0.74178	0.499561	0.49954	0.46183
D218	Cyclohexanecarboxylic acid	Acid	C7H12O2	98-89-5	0.0130494	0.0133821	0.0136994	0.0114912	0.0101897	0.0110574	0.0251911	0.02113	0.024375	0.0106191	0.00987425	0.0106318	0.0133964	0.015787	0.015496
YZMW0002	Terephthalic acid	Acid	C8H6O4	100-21-0	0.24247	0.27104	0.26605	0.107206	0.117449	0.139562	0.0722322	0.576138	0.109145	0.445345	0.577123	0.573502	0.569352	0.61331	0.665809
WAMW2190*095	dl-Menthol	Terpenoids	C10H20O	89-78-1	0.0222687	0.0234349	0.0267222	0.0236966	0.0222496	0.0255201	0.0348699	0.0428079	0.0403587	0.0277365	0.0266967	0.0272658	0.0229647	0.0255151	0.0259386
KMW0668	2H-1-Benzopyran-2-one, 7-methoxy-	Heterocyclic compound	C10H8O3	531-59-9	0.0191828	0.0243691	0.0194898	0.0230796	0.0185508	0.0229574	0.01451	0.0143392	0.0159716	0.0182144	0.0211072	0.0201272	0.0171047	0.0200491	0.0199338
D200	Benzenemethanol, 3-hydroxy-	Alcohol	C7H8O2	620-24-6	0.987413	1.03762	1.08571	1.42484	0.88181	0.904658	0.432577	0.424064	0.421917	0.783404	0.845023	0.859304	1.04032	1.00047	0.96894
D195	2H-1-Benzopyran-2-one, 4-hydroxy-	Ketone	C9H6O3	1076-38-6	0.0292843	0.0345185	0.0288068	0.0285945	0.027835	0.0280215	0.0136816	0.0136784	0.0141252	0.0225953	0.0185894	0.019138	0.0240063	0.0229471	0.0224403
XMW0449*029	Butanoic acid, anhydride	Ester	C8H14O3	106-31-0	0.0212529	0.0199318	0.019461	0.023477	0.0211198	0.0216351	0.0300798	0.0247099	0.0209701	0.0208425	0.0211418	0.0220035	0.0213087	0.0233898	0.0215598
XMW0137	2,4,5-Trihydroxypyrimidine	Heterocyclic compound	C4H4N2O3	496-76-4	0.134829	0.143173	0.149234	0.142565	0.140851	0.147844	0.0737196	0.0745763	0.0786345	0.137986	0.1266	0.158217	0.105479	0.108384	0.120572
XMW0168*262	3-Butylthiophene	Heterocyclic compound	C8H12S	34722-01-5	0.0314552	0.0336262	0.0346888	0.0220299	0.0206175	0.0241477	0.0268436	0.030946	0.031834	0.028932	0.0288462	0.0284809	0.0253995	0.0277059	0.0298663
KMW0335	Cyclohexanol, 1-methyl-4-(1-methylethenyl)-	Terpenoids	C10H18O	138-87-4	0.0430717	0.0464322	0.0459544	0.0221915	0.0185995	0.0224288	0.0420285	0.0552465	0.052494	0.032264	0.0306534	0.0317586	0.030233	0.0344255	0.0357121
D179	Propanoic acid, 2-oxo-	Acid	C3H4O3	127-17-3	0.0351587	0.0383018	0.0352453	0.0304485	0.0310701	0.0309849	0.0356603	0.0360271	0.0364635	0.0359993	0.0377337	0.0391845	0.0360458	0.0344262	0.0336666
XMW2271	1,3,5-Triazine-2,4,6-triamine	Heterocyclic compound	C3H6N6	108-78-1	0.0168913	0.0143962	0.0154271	0.026603	0.0268995	0.0297406	0.013496	0.0119643	0.0130017	0.0101345	0.0130972	0.0109107	0.0127577	0.0142592	0.0150782
XMW1086	Butanoic acid, heptyl ester	Ester	C11H22O2	5870-93-9	0.146034	0.157421	0.156093	0.156485	0.144892	0.156127	0.197952	0.241416	0.242693	0.212655	0.201556	0.21425	0.149534	0.177188	0.172599
NMW0179	Benzoic acid, 3-hydroxy-	Acid	C7H6O3	99-06-9	1.50302	1.68137	1.49196	1.16218	1.20321	1.18741	1.36831	1.37392	1.28446	1.07137	1.20937	1.07958	1.12581	1.12879	1.26554
XMW3338	Carbamic acid, methyl ester	Ester	C2H5NO2	598-55-0	1.34185	1.41695	1.37821	0.628248	0.594206	0.614957	0.410543	0.431168	0.447206	0.855105	0.875317	0.813365	0.896816	0.84828	0.843417
XMW1432	2,4-Dimethyl 1,4-pentadiene	Hydrocarbons	C7H12	4161-65-3	0.0114161	0.0119529	0.0114206	0.00544295	0.00571301	0.0059585	0.00338283	0.00392511	0.0044898	0.00767902	0.00783853	0.00823551	0.00745577	0.00813191	0.00712513
KMW0662	4-Oxo-β-ionone	Terpenoids	C13H18O2	29790-29-2	0.11719	0.115926	0.13315	0.0991476	0.106261	0.104266	0.0505939	0.0540156	0.0598943	0.0614067	0.0600909	0.0942346	0.10519	0.10276	0.115408
GMW0272	Acetic acid, non-3-enyl ester, cis-	Ester	C11H20O2	13049-88-2	0.0535602	0.0633697	0.0636485	0.0289077	0.0288121	0.0329653	0.0392521	0.0599049	0.0553975	0.0401569	0.045773	0.0412146	0.048334	0.0449284	0.0475529
QWMW0406	1,2-Dithiane	Heterocyclic compound	C4H8S2	505-20-4	0.032157	0.0335346	0.0330897	0.0255129	0.0255564	0.0254737	0.0276094	0.0273954	0.0276296	0.0277777	0.028692	0.0296432	0.0287887	0.0271764	0.0270973
D35	2-Ethoxy-4-methylphenol	Phenol	C9H12O2	2563-07-7	0.0333002	0.0368952	0.0331443	0.0285215	0.0296258	0.0297946	0.0349264	0.0337406	0.034529	0.0343104	0.0187554	0.0367389	0.034982	0.0339962	0.0323072
XMW3294	Ethanone, 2-hydroxy-1-phenyl-	Ketone	C8H8O2	582-24-1	0.0106882	0.0118835	0.0192503	0.00861481	0.00809652	0.00858307	0.018224	0.0221489	0.0212648	0.0112225	0.0111227	0.0164267	0.0101129	0.0095021	0.00957002
GMW0300	Benzenethiol, 2-methyl-	Alcohol	C7H8S	137-06-4	0.0320359	0.0337707	0.0340973	0.0291787	0.028854	0.0294521	0.124256	0.0336232	0.0361683	0.0328289	0.0350465	0.0372839	0.0330913	0.0313388	0.0310135
GMW0220	Benzaldehyde dimethyl acetal	Ether	C9H12O2	1125-88-8	0.0544666	0.0577447	0.0583809	0.0361485	0.0382932	0.0387967	0.0981875	0.0695833	0.0743079	0.0300679	0.0291623	0.0313717	0.0519033	0.053083	0.0592971
YZMW0700*305	Phenol, 2-(1,1-dimethylethyl)-5-methyl-	Phenol	C11H16O	88-60-8	0.0925281	0.0911592	0.0953893	0.160144	0.171916	0.171663	0.10327	0.110077	0.112945	0.172154	0.178179	0.114345	0.105535	0.100852	0.0981803
NMW0265	Ibuprofen	Acid	C13H18O2	15687-27-1	1.28478	1.30713	1.33107	1.84	1.90384	1.95693	1.36587	1.40902	1.46454	1.52447	1.72542	1.65358	1.57871	1.46548	1.55748
YZMW0355	Cycloheptanone	Ketone	C7H12O	502-42-1	0.0152525	0.0157174	0.0157282	0.00717057	0.00320659	0.00329819	0.0147759	0.0192062	0.0183785	0.00970412	0.00985023	0.0106192	0.00962413	0.0111559	0.011361
KMW0447*285	3,6-Octadien-1-ol, 3,7-dimethyl-, (Z)-	Terpenoids	C10H18O	5944-20-7	0.145993	0.161779	0.145117	0.125489	0.126575	0.126955	0.144442	0.145762	0.147563	0.148773	0.157904	0.162876	0.150758	0.146733	0.139024
XMW1341	Thiophene, 3-phenyl-	Heterocyclic compound	C10H8S	2404-87-7	0.0776965	0.0990206	0.076203	0.0779723	0.0838245	0.0827992	0.072071	0.0720902	0.0767988	0.068408	0.0667134	0.0751711	0.0698524	0.0681563	0.064372
KMW0484*144	.alpha.-Terpineol	Terpenoids	C10H18O	98-55-5	0.0362259	0.0346101	0.0427612	0.0198621	0.0194755	0.0206457	0.0301888	0.032748	0.0332286	0.0125258	0.0125731	0.0132077	0.0272618	0.0252971	0.026769
NMW0175	Phenol, 4-(1,1-dimethylpropyl)-	Phenol	C11H16O	80-46-6	3.62504	4.00139	3.21385	4.25954	4.3544	4.38634	3.27993	3.23293	3.26527	3.34797	3.33624	3.61664	3.28099	3.38119	3.03427
XMW0117	3,4-Dimethylcyclohexanol	Alcohol	C8H16O	5715-23-1	0.00930861	0.00906407	0.0100486	0.0094866	0.00917865	0.0102087	0.0115618	0.0115726	0.0127338	0.0121529	0.0116544	0.0124306	0.013902	0.0132508	0.0129416
XMW3510	trans-2-Hexenyl isovalerate	Ester	C11H20O2	68698-59-9	0.0872514	0.0937499	0.086639	0.0776396	0.079106	0.0770623	0.0864249	0.08651	0.0877856	0.0901781	0.092633	0.0955764	0.0884958	0.0848806	0.0820587
XMW1158	Tricyclo[3.3.1.1(3,7)]decane, 2-nitro-	Nitrogen compounds	C10H15NO2	54564-31-7	1.11297	0.878384	1.05179	0.906785	1.19118	1.23172	0.951333	0.920516	0.92815	0.933392	0.887262	0.977838	0.883165	0.854006	0.815663
WAMW1509	2(3H)-Furanone, dihydro-3-methylene-	Ketone	C5H6O2	547-65-9	0.018987	0.0202474	0.0211574	0.013379	0.0125364	0.0142507	0.0155797	0.0180537	0.0184074	0.0173121	0.0168757	0.0169343	0.0148576	0.0163442	0.0175797
NMW0766	2-Propenoic acid, butyl ester	Ester	C7H12O2	141-32-2	1.63553	1.55744	0.967348	0.279756	0.28213	0.300861	0.833939	0.810127	0.882838	0.425782	0.422024	0.447224	0.817921	0.931935	0.970954
WAMW2123	Propanamide	Amine	C3H7NO	79-05-0	0.654725	0.685439	0.672859	0.165281	0.155254	0.165329	0.372095	0.378995	0.403211	0.213792	0.211698	0.225702	0.354212	0.400758	0.420736
NMW0788	Bicyclo[2.2.1]heptane, 2,2-dimethyl-3-methylene-, (1R)-	Terpenoids	C10H16	5794-03-6	3.99599	5.05674	5.35408	6.7719	6.88358	7.07228	4.85546	4.83998	4.14791	5.5314	5.5678	5.78208	5.57469	6.52877	6.56338
D333*348	(+)-cis-Verbenol, acetate	Ester	C12H18O2	29135-27-1	1.76007	1.91829	1.92957	1.94	1.94771	2.08411	1.80944	2.02944	1.49104	1.42689	1.47749	1.47255	1.84257	1.89773	1.8644
KMW0681	2,6,11-Dodecatrienal, 2,6-dimethyl-10-methylene-	Terpenoids	C15H22O	60066-88-8	0.0407226	0.0532401	0.0477593	0.0522694	0.0496668	0.0519327	0.0350898	0.0615855	0.0578992	0.0401208	0.0472784	0.0493537	0.0518711	0.0480523	0.051478
KMW0137	Nonane	Hydrocarbons	C9H20	111-84-2	0.446014	0.458241	0.46101	0.109977	0.10091	0.10726	0.25446	0.2329	0.278409	0.139898	0.138674	0.14773	0.239498	0.271705	0.284795
QWMW1247	4-(3,4-Methylenedioxyphenyl)-2-butanone	Ketone	C11H12O3	55418-52-5	0.0259503	0.0314305	0.0295136	0.0193419	0.0211474	0.0234108	0.0203425	0.0171446	0.0210871	0.0149705	0.00642504	0.0159714	0.0202118	0.0231116	0.0240246
QWMW0465	Thiophene, 2,3-dihydro-5-methyl-	Heterocyclic compound	C5H8S	4610-02-0	0.0162867	0.0138802	0.0156643	0.0175406	0.0171397	0.0198547	0.0203094	0.0161906	0.0174408	0.0163347	0.0148266	0.0154896	0.0180533	0.0167267	0.0175042
NMW0206*363	(1R,9R,E)-4,11,11-Trimethyl-8-methylenebicyclo[7.2.0]undec-4-ene	Terpenoids	C15H24	68832-35-9	7.38114	8.19968	9.86384	7.7963	7.08702	7.8723	14.8056	15.4366	15.2141	17.5805	17.9878	18.2197	13.3758	13.9348	12.3873
XMW0488	2-Acetylpyrrolidine	Heterocyclic compound	C6H11NO	60026-20-2	0.0184513	0.0180531	0.018348	0.0202559	0.0175306	0.0188732	0.0176505	0.0162808	0.0170072	0.0176049	0.0172435	0.0185938	0.0181825	0.0200241	0.0174362
XMW3548	Benzeneethanol, .alpha.-propyl-	Alcohol	C11H16O	705-73-7	2.29786	2.39326	2.49725	1.92691	2.05757	2.12905	0.996479	0.974554	0.943344	1.2063	1.21196	1.33796	1.31682	1.30309	1.20688
KMW0701*135	2-Naphthalenemethanol, 1,2,3,4,4a,5,6,7-octahydro-.alpha.,.alpha.,4a,8-tetramethyl-, (2R-cis)-	Terpenoids	C15H26O	1209-71-8	1.96853	2.91791	2.02248	2.8919	3.04277	3.0893	2.26264	2.33025	2.42642	2.50101	2.82607	2.7098	2.56911	2.44933	2.56716
XMW0223	1H-Pyrrole-2,5-dione, 3-ethyl-4-methyl-	Ketone	C7H9NO2	20189-42-8	0.142051	0.155259	0.139516	0.119349	0.123323	0.123125	0.146062	0.144801	0.148126	0.145964	0.149902	0.158248	0.144983	0.139699	0.133549
D191	2-Hexanoylfuran	Heterocyclic compound	C10H14O2	14360-50-0	1.32101	1.4806	1.29993	1.12298	1.15306	1.15717	1.34347	1.32235	1.35319	1.35252	1.40859	1.41414	1.36574	1.32712	1.25445
XMW3538	Phenol, 3-ethyl-5-methyl-	Phenol	C9H12O	698-71-5	0.0703256	0.0539228	0.0703839	0.0622243	0.0635908	0.0620245	0.0713026	0.0713876	0.0716427	0.0729754	0.076039	0.0780774	0.0723947	0.0699669	0.0665818
XMW0151*059	Epizonarene	Terpenoids	C15H24	41702-63-0	32.7339	32.8309	32.1882	3.77063	3.07612	3.23039	24.7882	25.5598	25.5819	29.6949	31.6261	31.2261	28.9931	30.3425	29.595
KMW0254	1,5-Heptadien-4-one, 3,3,6-trimethyl-	Terpenoids	C10H16O	546-49-6	0.0058885	0.00638443	0.00665958	0.00518824	0.00474418	0.00498049	0.00471481	0.00584942	0.00552072	0.00515046	0.00494967	0.00524364	0.00539216	0.00567353	0.00629066
D81	2-Furanpropanoic acid, ethyl ester	Ester	C9H12O3	10031-90-0	0.155218	0.150235	0.146113	0.0891541	0.0861213	0.091259	0.165094	0.206341	0.210905	0.122804	0.138786	0.142197	0.115151	0.126994	0.136722
NMW0773	Cyclohexanone	Ketone	C6H10O	108-94-1	0.437622	0.409271	0.427044	0.0647287	0.0719047	0.074455	0.217653	0.207769	0.225409	0.114045	0.113761	0.11867	0.218088	0.248018	0.259767
XMW0082	(R)-(-)-2-Pyrrolidinemethanol	Alcohol	C5H11NO	68832-13-3	0.0204573	0.0202915	0.0192869	0.00890163	0.0071572	0.00787862	0.0211011	0.0233111	0.0232887	0.00777645	0.00695348	0.00776661	0.013215	0.015522	0.0155997
NMW0310	2,6,10-Dodecatrien-1-ol, 3,7,11-trimethyl-	Terpenoids	C15H26O	4602-84-0	0.0411784	0.0871175	0.047442	0.055721	0.0430092	0.0580836	0.0664452	0.0765394	0.0704561	0.0750965	0.0870707	0.0795787	0.0577619	0.0583124	0.0657278
WMW0057*264	6-Nonenal, (Z)-	Aldehyde	C9H16O	2277-19-2	0.0161413	0.0257188	0.0156382	0.0149648	0.0146969	0.015182	0.016346	0.021109	0.0208619	0.0220642	0.00569427	0.0170115	0.00525665	0.00549392	0.00486208
XMW0578	Furan, 2-butyltetrahydro-	Heterocyclic compound	C8H16O	1004-29-1	0.0976872	0.100631	0.0998491	0.047299	0.0417875	0.0454695	0.0930598	0.126873	0.120155	0.0654357	0.0634017	0.0654055	0.0631807	0.0734597	0.0751342
YZMW0497*223	1,3-Benzenediol, 2-methyl-	Alcohol	C7H8O2	608-25-3	0.182336	0.185387	0.174512	0.181565	0.184969	0.187236	0.0437615	0.0445556	0.0415365	0.080629	0.086842	0.0898764	0.107563	0.105105	0.0983837
QWMW1187	2-Hydroxy-3,5,5-trimethyl-cyclohex-2-enone	Ketone	C9H14O2	4883-60-7	0.345313	0.350425	0.335122	0.0149973	0.0287601	0.0270048	0.171339	0.160523	0.171339	0.0358078	0.0343367	0.0394183	0.136275	0.141521	0.15816
KMW0729	5-Hydroxymethylfurfural	Aldehyde	C6H6O3	67-47-0	0.178147	0.197429	0.172515	0.150882	0.153035	0.153139	0.177085	0.176032	0.178388	0.180054	0.189729	0.199018	0.183153	0.178099	0.167623
XMW0644	1H-Imidazole, 2-propyl-	Heterocyclic compound	C6H10N2	50995-95-4	0.00743131	0.00794414	0.00604663	0.00601043	0.00561508	0.0060995	0.00816546	0.00769449	0.00828199	0.00666648	0.00638655	0.00649146	0.00592857	0.00633274	0.00698111
WAMW1364	Benzene, 1,2,3,4-tetramethyl-	Aromatics	C10H14	488-23-3	0.00609276	0.00622328	0.0066516	0.00786212	0.00775016	0.0082287	0.0135816	0.0144592	0.0142767	0.00332278	0.00308791	0.00352164	0.00744422	0.00700515	0.00693045
XMW0183	2-Heptenal, 2-methyl-	Aldehyde	C8H14O	30567-26-1	0.0954587	0.0999716	0.105555	0.0648686	0.0614723	0.0708102	0.0753449	0.0911823	0.0933065	0.084908	0.0826476	0.0833797	0.0743924	0.080642	0.0881151
NMW0166	Biphenyl	Aromatics	C12H10	92-52-4	0.0410468	0.0435544	0.0404287	0.0593981	0.0580521	0.0581255	0.047966	0.0501578	0.0511211	0.0630797	0.0674349	0.0659569	0.0552715	0.0528196	0.0508814
NMW0334*383	Pentobarbital	Heterocyclic compound	C11H18N2O3	76-74-4	0.00185632	0.00213226	0.00199844	0.0224102	0.022391	0.0239579	0.00325545	0.00434818	0.00317258	0.00306469	0.00380446	0.0035795	0.0103494	0.0098132	0.00957264
NMW0291	Phenol, 4-heptyl-	Phenol	C13H20O	1987-50-4	0.00925559	0.0109579	0.00984613	0.00717842	0.00670839	0.00725377	0.00340259	0.00358313	0.00350081	0.00439484	0.00524784	0.00538519	0.00669419	0.00617156	0.00667614
NMW0781	Butanoic acid, 4-hydroxy-	Acid	C4H8O3	591-81-1	0.00754219	0.00815695	0.00848131	0.0101212	0.011416	0.0120924	0.00820906	0.00813676	0.00834428	0.00898825	0.00896094	0.00941312	0.00916094	0.0107831	0.0108486
NMW0323	Ethanone, 1-(4-hydroxy-3,5-dimethoxyphenyl)-	Ketone	C10H12O4	2478-38-8	0.0024892	0.00370906	0.00242601	0.00244193	0.00239392	0.00254576	0.0047973	0.00459161	0.00457525	0.00416203	0.00465755	0.00435057	0.00561478	0.00547077	0.00513087
KMW0133*209	1-Hexanol, 4-methyl-	Alcohol	C7H16O	818-49-5	0.0188187	0.0178218	0.0191804	0.0275477	0.0274992	0.0279316	0.0122808	0.0124988	0.0120451	0.0220861	0.0230446	0.0226994	0.0254801	0.0263546	0.0254571
QWMW0293*328	2,3-Dimethyl-5-isopentylpyrazine	Heterocyclic compound	C11H18N2	18450-01-6	0.836582	0.844214	0.551409	0.781912	0.802861	0.816493	0.219245	0.20857	0.207079	0.246032	0.224022	0.26871	0.540995	0.521795	0.495281
KMW0234*016	p-Cymene	Terpenoids	C10H14	99-87-6	0.13077	0.123398	0.133603	0.161514	0.162157	0.159824	0.127702	0.137007	0.136006	0.142945	0.136103	0.144202	0.159721	0.148126	0.151259
YZMW0759	Benzoic acid, 3,5-dihydroxy-	Acid	C7H6O4	99-10-5	0.194464	0.194846	0.193079	0.195278	0.201165	0.200874	0.129705	0.137324	0.12057	0.170263	0.19008	0.188485	0.131272	0.121491	0.124863
YZMW0226*327	Phenol, 2,4-bis(1-methylethyl)-	Phenol	C12H18O	2934-05-6	4.98796	5.38764	4.70275	4.88628	4.86981	5.1082	4.10635	4.18695	4.25629	5.19259	5.2311	5.45	4.6845	4.86875	4.647
QWMW0573*227	2-Cyclopenten-1-one, 3-ethyl-2-hydroxy-	Ketone	C7H10O2	21835-01-8	0.456808	0.428056	0.406917	0.338742	0.340615	0.338833	0.2026	0.18824	0.202509	0.317384	0.343273	0.343959	0.187877	0.175078	0.176263
XMW0492	2,5-Pyrrolidinedione, 1-ethyl-	Ketone	C6H9NO2	2314-78-5	0.181298	0.1942	0.149933	0.0569913	0.0557869	0.064902	0.103799	0.120604	0.0965278	0.0819763	0.0739937	0.0761496	0.0887383	0.0971285	0.0841665
XMW0631*093	p-Menth-2-en-7-ol, cis-	Phenol	C10H18O	19898-86-3	0.0801836	0.102768	0.0865679	0.0221343	0.0233858	0.0250405	0.0228549	0.0120341	0.0110486	0.0113107	0.0111449	0.0121417	0.0503809	0.0477126	0.0464895
WMW0120	Nonane, 1-iodo-	Halogenated hydrocarbons	C9H19I	4282-42-2	0.0168614	0.0152822	0.0177881	0.021271	0.022053	0.0221369	0.0279102	0.0264093	0.020212	0.0225183	0.0199493	0.0237235	0.0187965	0.0210871	0.0182176
XMW1172	3,6-Dimethyl-4H-furo[3,2-c]pyran-4-one	Ketone	C9H8O3	36745-38-7	3.7369	3.97687	3.85886	2.45645	2.77733	2.50875	2.10476	2.23789	2.33213	2.60835	2.43278	2.56498	2.67487	2.47476	2.53421
XMW3409	4-Methoxy-.alpha.-toluenethiol	Alcohol	C8H10OS	6258-60-2	0.327015	0.338459	0.342019	0.282848	0.299118	0.309875	0.0814202	0.133412	0.0812269	0.16593	0.173413	0.185458	0.192542	0.191457	0.175199
D337	2H-2a,7-Methanoazuleno[5,6-b]oxirene, octahydro-3,6,6,7a-tetramethyl-	Terpenoids	C15H24O	29597-36-2	4.45679	4.57571	4.90062	3.47371	3.53861	3.6248	2.21086	2.28802	2.23937	2.88072	2.94412	3.15633	3.40552	3.28912	3.10657
XMW3282	1H-Indole-2,3-dione, 1-acetyl-	Ketone	C10H7NO3	574-17-4	1.19094	0.353973	0.293557	1.23211	1.26049	1.28783	0.25401	0.81927	0.25888	0.286455	0.267297	0.29201	1.09082	1.0198	1.14574
YZMW0303	DL-Leucine, N-acetyl-, ethyl ester	Ester	C10H19NO3	4071-36-7	0.00664713	0.00366061	0.00447542	0.00347811	0.00343622	0.00385883	0.00443999	0.00429681	0.00333815	0.0037852	0.00561128	0.00701893	0.00572627	0.00565232	0.00520291
KMW0252*154	1,3,7-Octatriene, 3,7-dimethyl-	Terpenoids	C10H16	502-99-8	0.0743486	0.0793561	0.0817514	0.0890934	0.0929213	0.0905322	0.0781732	0.0788099	0.0785878	0.0743314	0.0757308	0.0763079	0.0800071	0.07364	0.0764474
KMW0647	Methyl jasmonate	Ester	C13H20O3	1211-29-6	0.0148292	0.0222191	0.0156647	0.022923	0.0245686	0.0235879	0.0113977	0.0164412	0.0112648	0.0194966	0.0191863	0.0197027	0.0182557	0.0172835	0.0167822
WMW0161	Menthen-4-ol	Terpenoids	C10H18O	2438-10-0	0.00703705	0.00706124	0.00514127	0.00878772	0.00965762	0.00914936	0.0116802	0.0123059	0.0123004	0.00361694	0.0024181	0.0026022	0.00819447	0.007968	0.00908163
NMW0008	Hexanedioic acid, dimethyl ester	Ester	C8H14O4	627-93-0	0.00339847	0.00388306	0.00363251	0.00505148	0.00523551	0.00545925	0.00322653	0.0042313	0.00364425	0.00395599	0.00376109	0.00388511	0.00466325	0.00565423	0.00525715
WAMW1792	2-Pentanol, acetate	Ester	C7H14O2	626-38-0	0.15842	0.0828643	0.155544	0.156402	0.148518	0.144624	0.154316	0.134154	0.154768	0.138378	0.133631	0.149673	0.129637	0.156491	0.150384
KMW0540	Eugenol	Phenol	C10H12O2	97-53-0	8.25869	9.65341	8.81768	1.83615	2.09097	2.29738	4.00833	2.04938	2.22335	2.36993	2.37133	2.47208	6.01547	6.05902	6.87907
WMW0011	Cyclohexanone, 5-methyl-2-(1-methylethenyl)-	Terpenoids	C10H16O	529-00-0	0.00752545	0.00752315	0.00739243	0.00542843	0.00533669	0.00534416	0.00543646	0.00619685	0.00575744	0.00740008	0.00802235	0.00827385	0.00689988	0.00655388	0.0063211
XMW0384	4,7-Methanoazulene, 1,2,3,4,5,6,7,8-octahydro-1,4,9,9-tetramethyl-, [1S-(1.alpha.,4.alpha.,7.alpha.)]-	Terpenoids	C15H24	514-51-2	5.77354	6.13313	5.74296	6.01867	6.08187	6.14867	3.22644	3.19606	3.48595	3.00572	3.03619	3.30678	3.11062	2.98032	2.83717
XMW3420	Octane, 1-iodo-	Halogenated hydrocarbons	C8H17I	629-27-6	0.0598368	0.0652353	0.0587294	0.0510619	0.0524997	0.0510578	0.060663	0.059915	0.0604194	0.0594709	0.062628	0.0648858	0.0604133	0.0579541	0.055073
NMW0277	(S)-4-(1-Acetoxyallyl)phenyl acetate	Ester	C13H14O4	52946-22-2	0.0777278	0.0997402	0.0888363	0.0738851	0.0752391	0.0783669	0.0322215	0.0396559	0.0378224	0.0405888	0.04649	0.0475383	0.0692788	0.0644728	0.0724018
XMW0928	Benzenemethanol, .alpha.,4-dimethyl-	Alcohol	C9H12O	536-50-5	0.0140953	0.0151678	0.0141379	0.00204109	0.00171384	0.00145339	0.0102038	0.0133891	0.0109166	0.00146831	0.00154086	0.0127508	0.00730848	0.00682913	0.00676668
KMW0262	1-Nonen-3-one	Ketone	C9H16O	24415-26-7	0.00807034	0.00818117	0.00797315	0.00895668	0.00849484	0.00927069	0.0085005	0.00831864	0.00801115	0.00800399	0.00753512	0.00854167	0.00829985	0.00924361	0.00794664
D347	n-Capric acid isobutyl ester	Ester	C14H28O2	30673-38-2	0.0413356	0.0417146	0.0435758	0.0319285	0.0320081	0.0348766	0.0143727	0.0149519	0.0152574	0.019187	0.0210482	0.0211247	0.0298792	0.0283237	0.0322274
KMW0182	Furan, 2-pentyl-	Heterocyclic compound	C9H14O	3777-69-3	0.0619056	0.0555469	0.0612608	0.0481889	0.0485392	0.0497193	0.0370928	0.0409289	0.0434024	0.0552874	0.0565112	0.0536392	0.0512001	0.0475571	0.0534406
NMW0163	p-Hydroxyphenyl methyl carbinol	Alcohol	C8H10O2	2380-91-8	0.150193	0.26977	0.182501	0.257772	0.278822	0.277293	0.181994	0.191991	0.188268	0.17722	0.175371	0.188653	0.177559	0.171094	0.161309
GMW0158	3-Decen-2-one	Ketone	C10H18O	10519-33-2	0.457875	0.504958	0.449539	0.3874	0.397684	0.397064	0.460433	0.455829	0.465917	0.465495	0.48877	0.487454	0.474104	0.455139	0.431194
KMW0119	Pentanoic acid, ethyl ester	Ester	C7H14O2	539-82-2	0.470134	0.450457	0.463255	0.0703143	0.0752608	0.0797074	0.232922	0.217545	0.239702	0.104962	0.117859	0.125448	0.231388	0.263782	0.278855
XMW0502*041	Undecane, 3,8-dimethyl-	Hydrocarbons	C13H28	17301-30-3	0.0194191	0.019899	0.0198281	0.0208491	0.0204297	0.0226057	0.0204567	0.0209583	0.0210737	0.0207787	0.0204958	0.0203781	0.0190611	0.0205944	0.0205546
D444	2-Furancarboxylic acid, octyl ester	Ester	C13H20O3	39251-88-2	0.015605	0.0189696	0.0150095	0.0210612	0.0232173	0.0219202	0.0139158	0.0166418	0.0139335	0.0187998	0.0188118	0.0193747	0.0169228	0.016012	0.0154822
WAMW0186*203	2-Pentenoic acid, 4-methyl-	Acid	C6H10O2	10321-71-8	0.244339	0.152782	0.248831	0.146286	0.11775	0.128002	0.314303	0.305704	0.289492	0.158636	0.159692	0.165682	0.159319	0.188763	0.190357
D323*087	Pyrazine, 2-methyl-3-(methylthio)-	Heterocyclic compound	C6H8N2S	2882-20-4	0.00710164	0.00209495	0.00192092	0.00340069	0.00337036	0.0021111	0.00783704	0.00355808	0.0063625	0.0086535	0.00681716	0.00908594	0.00714094	0.00697168	0.00646206
NMW0103	Caprolactam	Amine	C6H11NO	105-60-2	0.0102723	0.00864063	0.0082942	0.00821693	0.00714679	0.00779835	0.00664487	0.00681797	0.00689858	0.00826946	0.00793941	0.00814054	0.00742689	0.00826648	0.00709314
XMW0879	Norbornadieone	Ketone	C7H10O	10218-02-7	0.0542782	0.0567465	0.0562513	0.0330423	0.0267765	0.0297075	0.0522119	0.0706405	0.0673641	0.0463974	0.0350526	0.0470605	0.0442358	0.0408088	0.0414049
XMW1095	Benzene, 1,2-diethyl-3,4,5,6-tetramethyl-	Aromatics	C14H22	33884-69-4	0.432693	0.472824	0.407673	0.424797	0.41418	0.435794	0.304058	0.323813	0.315215	0.358751	0.338489	0.380708	0.302849	0.27977	0.282535
XMW2869	1.2-diacetylhydrazine	Nitrogen compounds	C4H8N2O2	3148-73-0	0.0546847	0.0589755	0.0547726	0.04729	0.0483883	0.0472056	0.0546408	0.0549349	0.0550536	0.0557276	0.057968	0.0599559	0.0559596	0.0527886	0.0511552
QWMW0699	Benzoic acid, 2-amino-, butyl ester	Ester	C11H15NO2	7756-96-9	0.0070969	0.00675227	0.00780483	0.0109325	0.0111615	0.0114612	0.00527128	0.00784084	0.00573079	0.00897926	0.00973376	0.00913973	0.00855346	0.00828205	0.00773696
XMW1317	8-Azabicyclo[3.2.1]octane, 3-chloro-8-methyl-	Heterocyclic compound	C8H14ClN	51275-31-1	0.0261003	0.0274005	0.0266668	0.0155174	0.0131057	0.0140901	0.0293011	0.118046	0.10928	0.0207797	0.0194354	0.0196233	0.0190005	0.0217551	0.0229592
XMW3471	5-Aminovaleric acid	Acid	C5H11NO2	660-88-8	0.0999215	0.109146	0.0994856	0.0865321	0.0883315	0.087173	0.0992851	0.100413	0.101702	0.102576	0.106789	0.109115	0.102856	0.0974363	0.0936165
XMW0797*083	Naphthalene, 1,2,4a,5,6,8a-hexahydro-4,7-dimethyl-1-(1-methylethyl)-,[1R-(1.alpha.,4a.alpha.,8a.alpha.)]-	Terpenoids	C15H24	17627-24-6	1.33648	2.33932	1.74922	2.3895	1.52125	1.60964	2.39267	2.44873	1.98434	1.53327	2.54321	2.63621	1.75406	1.67265	1.59131
KMW0236	2-Isobutylthiazole	Heterocyclic compound	C7H11NS	18640-74-9	0.0263754	0.0283682	0.0305671	0.0196604	0.0181605	0.020807	0.0228073	0.0261302	0.0271123	0.0230552	0.0236795	0.0237035	0.021665	0.0241707	0.0261475
XMW0288	Cyclopenta[c]pentalen-3(3aH)-one, octahydro-1,2,3a,6-tetramethyl-	Ketone	C15H24O	120052-69-9	0.109855	0.135454	0.118991	0.118118	0.0907629	0.122876	0.0807601	0.0761917	0.079601	0.0733543	0.0783854	0.0720559	0.0919126	0.0842592	0.0864772
D259*254	Phenol, 2,3,6-trimethyl-	Phenol	C9H12O	2416-94-6	0.17422	0.193328	0.161086	0.187632	0.191523	0.174323	0.153934	0.17039	0.156891	0.151303	0.157252	0.155742	0.179434	0.163822	0.18139
NMW0283	2H-1-Benzopyran, 6,7-dimethoxy-2,2-dimethyl-	Heterocyclic compound	C13H16O3	644-06-4	0.333428	0.34619	0.374802	0.267287	0.28163	0.291526	0.179144	0.206234	0.189166	0.22063	0.245622	0.247441	0.306913	0.299519	0.344163
XMW2269	Bis(2-chloro-1-methylethyl) ether	Ether	C6H12Cl2O	108-60-1	0.00369856	0.00412959	0.00413111	0.00495928	0.00512173	0.00518978	0.00352279	0.00327524	0.00330676	0.00398013	0.00401714	0.00403275	0.00597405	0.00546102	0.00563901
XMW0166	3,7-Nonadien-2-one, 8-methyl-, (E)-	Ketone	C10H16O	35408-14-1	0.105277	0.110903	0.0969945	0.0609775	0.063711	0.0607597	0.18709	0.11633	0.19018	0.130995	0.147041	0.138229	0.120223	0.109401	0.120281
XMW0283	1-(Furan-2-yl)-2-methylpentan-1-one	Ketone	C10H14O2	1248070-62-3	0.251783	0.271256	0.269501	0.0886035	0.089541	0.0959332	0.0783331	0.0519553	0.0456611	0.0418786	0.0421391	0.0428804	0.19664	0.185609	0.178498
QWMW1280*351	Isopulegol acetate	Terpenoids	C12H20O2	57576-09-7	1.51952	1.63574	1.56633	0.190584	0.195696	0.203632	1.22342	0.98461	0.960079	1.63929	1.73221	1.71759	1.48756	1.55389	1.52389
KMW0466	3-Cyclohexene-1-methanethiol, .alpha.,.alpha.,4-trimethyl-	Alcohol	C10H18S	71159-90-5	0.231327	0.251998	0.248003	0.0598989	0.0621423	0.0666619	0.0451845	0.021853	0.0195817	0.0189934	0.0207359	0.0202704	0.12894	0.12432	0.116084
XMW1209	Propanoic acid, 2-methyl-, 2-methylbutyl ester	Ester	C9H18O2	2445-69-4	0.0455766	0.0423807	0.0441776	0.0442259	0.0391868	0.0421138	0.0393043	0.0349668	0.0390583	0.0419519	0.0405304	0.0440347	0.0419483	0.0434325	0.0380334
KMW0602	Pentadecane	Hydrocarbons	C15H32	629-62-9	0.0529516	0.0943157	0.481118	0.407853	0.419389	0.416932	0.308658	0.316869	0.263534	0.42072	0.38913	0.455944	0.427866	0.446084	0.388839
NMW0102	Guvacoline	Heterocyclic compound	C7H11NO2	495-19-2	0.0642138	0.0698264	0.0620578	0.0543766	0.054864	0.0548996	0.0641787	0.0638149	0.0642946	0.0645079	0.0675142	0.0688857	0.0654553	0.062233	0.0591165
GMW0390*240	2-Octanol, (S)-	Alcohol	C8H18O	6169-06-8	0.360373	0.376328	0.370017	0.218731	0.174415	0.195679	0.342883	0.463015	0.437513	0.304322	0.232605	0.307963	0.290646	0.266189	0.271059
NMW0280	2-Furanmethanol, tetrahydro-.alpha.,.alpha.,5-trimethyl-5-(4-methyl-3-cyclohexen-1-yl)-, [2S-[2.alpha.,5.beta.(R*)]]-	Terpenoids	C15H26O2	26184-88-3	0.0323274	0.0408435	0.0363391	0.0298736	0.0303332	0.0312916	0.0171197	0.0188734	0.020771	0.0210693	0.0221114	0.0237035	0.0257293	0.0241899	0.0277852
XMW2654	Oxazole, trimethyl-	Heterocyclic compound	C6H9NO	20662-84-4	0.121	0.108287	0.102368	0.106283	0.102774	0.0973243	0.107118	0.0935697	0.106851	0.0892482	0.0897604	0.100829	0.111507	0.118918	0.102356
KMW0557	Benzoic acid, 2-hydroxy-, ethyl ester	Ester	C9H10O3	118-61-6	0.322968	0.346098	0.347162	0.0847596	0.0855706	0.0925107	0.0642775	0.0350167	0.0329287	0.0341295	0.0366112	0.0359533	0.174782	0.168431	0.156924
KMW0652*380	Cubenol	Terpenoids	C15H26O	21284-22-0	0.894902	0.968505	1.0173	0.739695	0.76157	0.813096	0.327154	0.389909	0.389913	0.407207	0.459552	0.469127	0.636865	0.618116	0.713988
WMW0224	Isopropyl myristate	Ester	C17H34O2	110-27-0	0.00927802	0.0105869	0.00983764	0.00556217	0.00583868	0.00791349	0.00873257	0.00767452	0.00875356	0.0134508	0.0135934	0.0158848	0.00715671	0.00848428	0.0086633
XMW0157*063	(2R,3R,6S)-6-Isopropyl-3-methyl-2-(prop-1-en-2-yl)-3-vinylcyclohexanone	Terpenoids	C15H24O	39020-72-9	0.167876	0.151134	0.155994	0.183969	0.180615	0.188886	0.143257	0.144559	0.145475	0.149319	0.141228	0.154907	0.152488	0.143898	0.137813
WAMW0654	Benzene, 1,3-dimethoxy-	Ether	C8H10O2	151-10-0	0.0197227	0.0207481	0.0221523	0.00980741	0.00822001	0.00970086	0.0214216	0.0275607	0.0270635	0.0141033	0.0136004	0.0139253	0.0129323	0.0153688	0.0156507
NMW0271*302	p-Coumaric acid	Acid	C9H8O3	7400-08-0	0.247718	0.277066	0.267029	0.201882	0.207046	0.212268	0.105903	0.158238	0.206979	0.170325	0.177271	0.184817	0.164047	0.159362	0.158441
NMW0351	Acridine	Heterocyclic compound	C13H9N	260-94-6	0.0154677	0.0185844	0.0159939	0.0137199	0.0137196	0.0157574	0.0151069	0.0162312	0.0154485	0.0189943	0.0208711	0.0190219	0.0155157	0.0141199	0.0145357
XMW0614	Nonanoic acid, ethyl ester	Ester	C11H22O2	123-29-5	0.00404949	0.00313199	0.00358428	0.0046871	0.00450788	0.00488977	0.0057677	0.00737252	0.00623945	0.00708005	0.00703609	0.00711011	0.00561764	0.00507386	0.0053985
QWMW1103	Hexyl tiglate	Ester	C11H20O2	16930-96-4	0.127853	0.13337	0.138175	0.108059	0.113971	0.116871	0.0586607	0.0589212	0.0356211	0.0691839	0.0695704	0.075086	0.132845	0.12969	0.118805
NMW0270	Benzophenone	Ketone	C13H10O	119-61-9	0.254409	0.312718	0.256229	0.232901	0.348738	0.356701	0.953679	1.05832	1.07125	0.189144	0.304484	0.212684	0.273331	0.257821	0.246186
QWMW0581	1,3,5-Trithiane	Heterocyclic compound	C3H6S3	291-21-4	0.797496	0.914623	0.856568	0.193132	0.199247	0.220965	0.16484	0.0962074	0.088865	0.0830676	0.0884748	0.087207	0.495951	0.469445	0.445543
NMW0138	Piperonal	Aldehyde	C8H6O3	120-57-0	0.157035	0.160266	0.178179	0.124472	0.136667	0.138296	0.0673628	0.0648952	0.0631197	0.0809161	0.139963	0.088613	0.174214	0.166049	0.156106
NMW0302	2,6,10-Dodecatrien-1-ol, 3,7,11-trimethyl-, (Z,E)-	Terpenoids	C15H26O	3790-71-4	0.12626	0.14783	0.144678	0.110115	0.102653	0.112893	0.159608	0.188979	0.164481	0.14863	0.174127	0.171613	0.120503	0.135219	0.146972
NMW0281	3-Butylisobenzofuran-1(3H)-one	Ketone	C12H14O2	6066-49-5	0.0562232	0.105236	0.0649615	0.0712624	0.0402485	0.0728651	0.0474827	0.0535909	0.0492585	0.0421048	0.0510989	0.0519724	0.055898	0.0586832	0.066581
KMW0188	2-Methyl-1,3-dithiacyclopentane	Heterocyclic compound	C4H8S2	5616-51-3	0.0372651	0.0354501	0.0385295	0.0466451	0.0466934	0.0270405	0.0362953	0.060345	0.0638666	0.0637893	0.0631065	0.0645737	0.0440614	0.0396705	0.0424025
XMW1147	Tricyclo[2.2.1.0(2,6)]heptane-3-methanol, 2,3-dimethyl-	Terpenoids	C10H16O	29550-55-8	0.572941	0.729715	0.603017	0.137939	0.141522	0.156302	0.110446	0.0501103	0.0455626	0.0446459	0.047124	0.047905	0.340984	0.325621	0.305158
QWMW1162	2-Cyclohexen-1-ol, 2-methyl-5-(1-methylethenyl)-, propanoate	Ester	C13H20O2	97-45-0	3.29262	3.45274	2.66008	3.92559	4.08858	4.12997	1.84326	1.86381	2.43938	2.93136	2.6809	3.22439	2.80266	2.76904	2.49858
D874*338	2,6-Octadien-1-ol, 3,7-dimethyl-, formate, (Z)-	Ester	C11H18O2	2142-94-1	0.150738	0.179063	0.179386	0.0856847	0.0841735	0.0983823	0.115481	0.131148	0.123041	0.116235	0.129055	0.116455	0.137985	0.129283	0.135851
XMW0294	10-Undecenal	Aldehyde	C11H20O	112-45-8	0.0793137	0.094613	0.091473	0.0432447	0.0429972	0.0492764	0.0589477	0.0661767	0.0620847	0.0593589	0.0669347	0.059865	0.0724757	0.065613	0.0680036
QWMW1136	Phenol, 2-(methylthio)-	Phenol	C7H8OS	1073-29-6	0.0204159	0.020684	0.0200005	0.00439555	0.00431548	0.0041497	0.0107006	0.0102683	0.00882226	0.00422291	0.00446563	0.00465205	0.00893006	0.010034	0.00847919
NMW0772	1H-Pyrazole	Heterocyclic compound	C3H4N2	288-13-1	0.0760462	0.0720516	0.0793201	0.023203	0.0194721	0.0203018	0.0483621	0.0524668	0.0552856	0.0266277	0.0256367	0.0269146	0.042165	0.0498628	0.0514618
WMW0159	(1R)-cis-Verbenol	Terpenoids	C10H16O	13040-03-4	0.0255872	0.027449	0.0287843	0.0164288	0.0160848	0.0172116	0.0263719	0.0269197	0.0269281	0.0184023	0.0171405	0.0179386	0.0192929	0.0223754	0.0236245
D428	6-Methyl-2-(4-methylcyclohex-3-en-1-yl)hepta-1,5-dien-4-ol	Terpenoids	C15H24O	38142-56-2	0.0828349	0.101036	0.0913261	0.0495979	0.0479881	0.0512088	0.0398998	0.0498342	0.045078	0.0473388	0.0534085	0.0571912	0.0572365	0.0573844	0.0663433
D152	Propanoic acid, 2-methyl-, 2-phenylethyl ester	Ester	C12H16O2	103-48-0	0.365353	0.381602	0.456948	0.419135	0.491873	0.49553	0.350804	0.351424	0.390309	0.522909	0.484095	0.610607	0.54936	0.560617	0.491644
WAMW1474	Butanamide, 3-methyl-	Amine	C5H11NO	541-46-8	0.364828	0.378396	0.372756	0.219823	0.177795	0.194601	0.345417	0.461807	0.440608	0.302762	0.238841	0.310245	0.293516	0.267526	0.270832
QWMW1245	Butanoic acid, 3-phenyl-2-propenyl ester	Ester	C13H16O2	103-61-7	0.0118648	0.013204	0.0107444	0.00833477	0.00860583	0.00813811	0.00459799	0.00512327	0.00525292	0.00523675	0.00560704	0.00525414	0.0106526	0.0100387	0.00955578
D400*124	11-Tetradecen-1-ol, (E)-	Alcohol	C14H28O	35153-18-5	0.0462976	0.0635832	0.0559317	0.0556543	0.0588789	0.0624674	0.0349766	0.0360759	0.0366309	0.0462058	0.0520589	0.0476221	0.0405037	0.0418733	0.0479367
XMW0267	2-Ethylpiperidine	Heterocyclic compound	C7H15N	1484-80-6	0.0608429	0.0562676	0.0598886	0.0137949	0.0130431	0.0138803	0.0404427	0.0391854	0.0427217	0.0190434	0.0199908	0.0215285	0.0402013	0.0446377	0.049126
D427	2-n-Heptylfuran	Heterocyclic compound	C11H18O	3777-71-7	0.0272852	0.0257769	0.0243311	0.0137195	0.0127801	0.0130969	0.0275012	0.036387	0.0334667	0.0203609	0.0190776	0.0195199	0.0194338	0.021414	0.0237034
XMW0847*129	Phenol, 2,5-bis(1-methylpropyl)-	Phenol	C14H22O	54932-77-3	0.0347188	0.0277517	0.0339328	0.0129369	0.011555	0.024834	0.0174356	0.0220046	0.025037	0.015294	0.0264637	0.026982	0.0212263	0.0247679	0.026078
XMW1055	Cyclobutanecarbonitrile, 3,3-dimethyl-	Nitrogen compounds	C7H11N	53783-86-1	0.5139	0.532741	0.527406	0.0812644	0.0851719	0.0896816	0.26805	0.255031	0.279368	0.131171	0.132405	0.141494	0.266047	0.301617	0.326607
NMW0119*224	1,2-Benzenediol, 4-methyl-	Alcohol	C7H8O2	452-86-8	0.156877	0.161128	0.166865	0.0381385	0.0395396	0.0419957	0.0269103	0.0060473	0.00495267	0.0159595	0.017697	0.0186982	0.0967881	0.0920808	0.0861707
XMW0542	1-Cyclohexene-1-carboxaldehyde, 4-(1-methylethyl)-	Terpenoids	C10H16O	21391-98-0	0.0783483	0.0718486	0.0818299	0.0273356	0.0326889	0.033536	0.0172546	0.0190086	0.0178241	0.0195195	0.0143186	0.0199956	0.0560033	0.0533535	0.049812
YZMW0229	2-Amino-5-methylbenzoic acid	Acid	C8H9NO2	2941-78-8	0.0136273	0.0101765	0.00887524	0.0111408	0.0133196	0.0135309	0.00845282	0.00839997	0.00870152	0.0124331	0.0146005	0.0130573	0.0103709	0.00956306	0.00938178
WAMW1265	Pyrazine, ethenyl-	Heterocyclic compound	C6H6N2	4177-16-6	0.105317	0.132911	0.145225	0.181435	0.187002	0.190597	0.131716	0.131477	0.109042	0.149223	0.150904	0.156209	0.146554	0.177076	0.178587
NMW0112	Phenol, 2-(1,1-dimethylethyl)-	Phenol	C10H14O	88-18-6	0.214194	0.242772	0.223894	0.0534435	0.0554812	0.0608896	0.0449151	0.0253956	0.0233489	0.0209694	0.0226201	0.0224556	0.124626	0.119753	0.110355
GMW0313	Butanoic acid, 3-methyl-, 3-phenyl-2-propenyl ester	Ester	C14H18O2	140-27-2	0.0429117	0.0514461	0.052893	0.0435688	0.0402391	0.0413768	0.0225605	0.0224448	0.0228281	0.0179764	0.0185539	0.0212283	0.0385876	0.0357423	0.0415772
GMW0157	Ethyl 2-octynoate	Ester	C10H16O2	10519-20-7	0.0655727	0.0705202	0.0689116	0.0158568	0.0161981	0.0173337	0.0130429	0.00564249	0.00541004	0.00457987	0.00501177	0.00520512	0.0368288	0.0353611	0.0325885
KMW0253*230	2-octenal	Aldehyde	C8H14O	2363-89-5	0.125105	0.17931	0.191191	0.0839205	0.0783334	0.0936767	0.143285	0.119026	0.168756	0.108962	0.110559	0.108889	0.0956412	0.106063	0.117372
QWMW1190	ortho-Methoxyacetophenone	Ketone	C9H10O2	579-74-8	0.62319	0.642694	0.664289	0.146161	0.152081	0.164329	0.128462	0.0552406	0.0486961	0.0583455	0.0615595	0.0627105	0.46104	0.439283	0.408328
GMW0404	Cyclohexanol, 5-methyl-2-(1-methylethyl)-, [1S-(1.alpha.,2.alpha.,5.beta.)]-	Terpenoids	C10H20O	2216-52-6	0.0304984	0.0255291	0.0308253	0.0116706	0.0124519	0.0127441	0.0376747	0.0371273	0.0397926	0.0122811	0.0110672	0.0110705	0.0211997	0.0223697	0.0255303
XMW1085	2-Butenoic acid, butyl ester	Ester	C8H14O2	7299-91-4	0.0577685	0.0599683	0.0641332	0.03844	0.036473	0.042386	0.0458252	0.0556361	0.0572774	0.0574426	0.0512305	0.0506465	0.0438136	0.0494103	0.0539963
XMW0446	2,4-Dimethyl-2-oxazoline-4-methanol	Alcohol	C6H11NO2	39986-37-3	0.00578663	0.00621165	0.00575521	0.0281076	0.0287103	0.0300673	0.0100252	0.00911505	0.00961225	0.019793	0.0190104	0.019506	0.0155943	0.0158087	0.0138187
XMW0920	2-Propenoic acid, 2-methyl-, 1,2-ethanediyl ester	Ester	C10H14O4	97-90-5	0.00992866	0.00920188	0.00957419	0.0106296	0.0102691	0.0102387	0.0111655	0.0107566	0.00849167	0.00832279	0.00930974	0.0114958	0.00740442	0.00730248	0.00854093
KMW0399	Decanal	Aldehyde	C10H20O	112-31-2	0.00753694	0.00752932	0.00683929	0.00859009	0.00883218	0.0098133	0.00607504	0.00672925	0.00592995	0.00762011	0.00736137	0.00770236	0.00826117	0.00761167	0.00741692
XMW0261	Heptadecane, 2-methyl-	Hydrocarbons	C18H38	1560-89-0	0.0283229	0.0409045	0.0373155	0.00904415	0.0114993	0.027994	0.0111401	0.0305947	0.0263009	0.0149934	0.0331881	0.0339267	0.0236651	0.0266773	0.0292129
D402	Piperitenone oxide	Ketone	C10H14O2	35178-55-3	0.356474	0.421805	0.371965	0.389926	0.40079	0.408317	0.316815	0.325877	0.330048	0.327997	0.382471	0.359344	0.367927	0.327009	0.358216
QWMW0337	3-Methylthiobutyraldehyde	Aldehyde	C5H10OS	16630-52-7	0.028058	0.0380681	0.0367147	0.0246677	0.0117525	0.0247167	0.0375398	0.0303665	0.0317157	0.0324838	0.0333047	0.035957	0.0239931	0.0288132	0.0295363
NMW0101	Ascaridole	Terpenoids	C10H16O2	512-85-6	0.0201014	0.0227589	0.0195863	0.017461	0.0185507	0.0182005	0.0211409	0.0201769	0.020716	0.0221775	0.0223672	0.0223828	0.0218015	0.0204201	0.019362
KMW0460	Geraniol	Terpenoids	C10H18O	106-24-1	0.168906	0.198709	0.183652	0.0839889	0.0765114	0.102404	0.175554	0.173895	0.182849	0.134664	0.150678	0.141969	0.150069	0.170733	0.185694
QWMW1171	2-methyl-5-[(methylthio)methyl]furan	Heterocyclic compound	C7H10OS	13679-60-2	0.011328	0.0114914	0.0104996	0.0215551	0.0219289	0.0225141	0.0162463	0.0156301	0.0159805	0.0208766	0.0216642	0.0211603	0.0198556	0.0185884	0.0176034
NMW0186	Cyclohexanepropanoic acid, 2-propenyl ester	Ester	C12H20O2	2705-87-5	2.36432	2.65618	2.81327	2.71401	2.90539	2.89207	2.2164	2.27823	2.16154	2.61397	2.58542	2.75435	2.74019	2.70198	2.40701
QWMW0860	5-Nonen-2-one	Ketone	C9H16O	27039-84-5	0.0154087	0.0158602	0.013865	0.0309123	0.0317388	0.0329051	0.0195457	0.0206792	0.0217134	0.0311887	0.0319195	0.028812	0.0293991	0.0266584	0.0266475
KMW0317	2(3H)-Furanone, dihydro-5-propyl-	Ester	C7H12O2	105-21-5	0.125575	0.216355	0.17815	0.114759	0.114803	0.181234	0.112341	0.108366	0.105978	0.221329	0.212798	0.219647	0.115549	0.110034	0.101712
KMW0566*060	Naphthalene, decahydro-4a-methyl-1-methylene-7-(1-methylethylidene)-, (4aR-trans)-	Terpenoids	C15H24	515-17-3	1.63351	1.84229	2.23507	1.85202	1.77032	1.87703	1.56583	1.64854	1.70356	1.66005	2.1021	1.8066	1.60057	1.60809	1.56264
QWMW0538	3H-1,2-Dithiole	Sulfur compounds	C3H4S2	288-26-6	0.0598513	0.0761404	0.0828521	0.104886	0.0897229	0.108291	0.0628505	0.0626103	0.06216	0.0860286	0.0865419	0.0903387	0.0842279	0.100697	0.0845392
KMW0473	4-Isopropylcyclohexa-1,3-dienecarbaldehyde	Aldehyde	C10H14O	1197-15-5	0.47554	0.507372	0.505952	0.150213	0.116197	0.125602	0.12299	0.0579601	0.0532053	0.0479293	0.0503257	0.0496737	0.363896	0.343408	0.319872
WAMW1559*179	3-Penten-2-one, 3-methyl-	Ketone	C6H10O	565-62-8	0.0204171	0.016007	0.0180717	0.0198587	0.0191526	0.0176207	0.0199193	0.0177333	0.0201171	0.0161436	0.0161896	0.0183071	0.0211006	0.0193916	0.0187707
D1732	Acetic acid, 1,7,7-trimethyl-bicyclo[2.2.1]hept-2-yl ester	Ester	C12H20O2	92618-89-8	0.32789	0.349859	0.312668	0.0745253	0.0767919	0.0832695	0.0600503	0.0387093	0.0344538	0.030393	0.0327822	0.0326268	0.173031	0.165007	0.151563
QWMW0191	2,3-Dihydroxybenzaldehyde	Aldehyde	C7H6O3	24677-78-9	0.467634	0.498478	0.453076	0.105937	0.108631	0.118083	0.084297	0.0368006	0.0333676	0.0331833	0.0352294	0.0348947	0.248333	0.23844	0.217223
XMW1491	Lavandulyl caproate	Ester	C16H28O2	59550-36-6	0.131162	0.141692	0.152449	0.0959661	0.098411	0.107766	0.0654154	0.0708726	0.0774703	0.080273	0.0951224	0.084202	0.104487	0.110777	0.127235
KMW0244	Pyrazine, 2-methyl-5-(1-methylethyl)-	Heterocyclic compound	C8H12N2	13925-05-8	0.0174448	0.0180506	0.0185611	0.0280086	0.0278681	0.0275832	0.0179902	0.0173438	0.0171804	0.0269768	0.0179304	0.0174496	0.0232556	0.0210698	0.0208765
XMW0665	Muurola-4,10(14)-dien-1.beta.-ol	Terpenoids	C15H24O	257293-90-6	0.625158	0.687693	0.697633	0.537717	0.554414	0.567946	0.286934	0.315126	0.387726	0.349865	0.365006	0.381059	0.423969	0.401799	0.476472
D322	(3S,3aR,6R,8aS)-3,7,7-Trimethyl-8-methylenehexahydro-1H-3a,6-methanoazulen-2(3H)-one	Terpenoids	C15H22O	28624-27-3	0.0142357	0.0234848	0.0155469	0.0184751	0.0199921	0.0224924	0.0119137	0.0142878	0.0141408	0.0170411	0.0183333	0.0171628	0.0140131	0.0158227	0.017455
NMW0158	Benzene, 1-methoxy-2-nitro-	Ether	C7H7NO3	91-23-6	0.258087	0.278181	0.273559	0.501763	0.492007	0.483096	0.198641	0.293715	0.30061	0.305093	0.317777	0.333788	0.287506	0.289442	0.25169
XMW0311	Dehydroxy-isocalamendiol	Terpenoids	C15H24O	1005276-30-1	0.0400911	0.0427792	0.0446817	0.0345546	0.0356861	0.0376187	0.015289	0.0176973	0.0170173	0.0240197	0.0242604	0.0256489	0.02632	0.0257624	0.0305153
KMW0112	o-Xylene	Aromatics	C8H10	95-47-6	0.0165013	0.0227612	0.0227558	0.0446842	0.044243	0.0539711	0.0244976	0.0239011	0.0245986	0.0300478	0.0314222	0.0326872	0.0301205	0.0367873	0.0373228
YZMW0284	Butane, 1,1-diethoxy-	Ether	C8H18O2	3658-95-5	0.00834867	0.00946253	0.00957503	0.00267105	0.00240005	0.00257299	0.00495083	0.00499616	0.00521519	0.00292139	0.00311917	0.00316297	0.00469843	0.00546581	0.00588279
D405	Benzene, (2-methoxyethyl)-	Ether	C9H12O	3558-60-9	0.0500175	0.0505701	0.0624891	0.0102013	0.0102419	0.0105147	0.0203684	0.0250206	0.02202	0.0123841	0.0120963	0.0119133	0.0269182	0.0254789	0.0235039
KMW0212	Benzeneacetaldehyde	Aldehyde	C8H8O	122-78-1	0.0368196	0.038824	0.0370113	0.00809706	0.0078384	0.00787601	0.030251	0.0375765	0.0324531	0.0436282	0.0454775	0.0441025	0.0375176	0.0470015	0.0455335
NMW0278	Benzenepropanol, 4-hydroxy-3-methoxy-	Alcohol	C10H14O3	2305-13-7	0.0666186	0.0711056	0.0759564	0.058661	0.0597574	0.0615862	0.0426159	0.0467381	0.0397676	0.0409803	0.0442271	0.0475769	0.0539627	0.0517679	0.0616485
D327*359	(4R,4aR)-4,4a-Dimethyl-6-(prop-1-en-2-yl)-1,2,3,4,4a,7-hexahydronaphthalene	Terpenoids	C15H22	28908-26-1	0.0378948	0.0393852	0.0346442	0.037043	0.0362169	0.0375954	0.0131377	0.013544	0.0137879	0.0184604	0.0214376	0.0207077	0.0316946	0.029166	0.0278834
NMW0212	2H-Indol-2-one, 1,3-dihydro-	Ketone	C8H7NO	59-48-3	2.62014	2.94137	2.7945	2.99142	3.06861	3.05776	3.3196	3.28412	2.20368	3.08072	2.72659	3.43366	2.79515	2.72013	2.41781
KMW0521	2(3H)-Furanone, dihydro-5-pentyl-	Ester	C9H16O2	104-61-0	0.0049635	0.00794978	0.00672741	0.00378893	0.00329377	0.00696098	0.00823493	0.00903453	0.00846051	0.00890645	0.00797569	0.00896048	0.00617867	0.00540718	0.00578506
D409	(S)-2,5-Dimethyl-3-vinylhex-4-en-2-ol	Alcohol	C10H18O	35671-15-9	0.0248036	0.0255305	0.0200132	0.0297115	0.030329	0.0307139	0.0223399	0.0233397	0.0218377	0.0257287	0.0253758	0.0252249	0.0294462	0.0260873	0.026643
KMW0653	Pentanoic acid, 3,7-dimethyl-2,6-octadienyl ester, (E)-	Ester	C15H26O2	10402-47-8	0.0745901	0.0817368	0.0855151	0.0466601	0.0447698	0.0449266	0.0543593	0.0557903	0.0661033	0.0512694	0.0550564	0.0587227	0.0603602	0.0596121	0.0711998
KMW0240	Ethanone, 1-(1H-pyrrol-2-yl)-	Heterocyclic compound	C6H7NO	1072-83-9	0.0158287	0.0166014	0.0157342	0.00596114	0.00585909	0.0062189	0.0177937	0.016159	0.0158138	0.0172317	0.0165498	0.0172163	0.0200797	0.0174773	0.0188241
WAMW1333	1,5-Pentanediamine	Amine	C5H14N2	462-94-2	0.485181	0.504402	0.497505	0.295293	0.236845	0.264659	0.462882	0.62779	0.591704	0.411723	0.399914	0.416939	0.393795	0.451323	0.368008
NMW0165*223	Orcinol	Phenol	C7H8O2	504-15-4	0.182336	0.185387	0.174512	0.181565	0.184969	0.187236	0.0437615	0.0445556	0.0415365	0.080629	0.086842	0.0898764	0.107563	0.105105	0.0983837
KMW0187	2-Octanone	Ketone	C8H16O	111-13-7	0.0449582	0.0450864	0.0451099	0.0259831	0.021038	0.0233929	0.0425895	0.05743	0.0545466	0.036857	0.0361176	0.0376797	0.034773	0.0410366	0.0335429
XMW0047	Phenol, 2-(1-methylpropyl)-	Phenol	C10H14O	89-72-5	0.0582234	0.0662652	0.0618559	0.015365	0.0156988	0.0169469	0.0124467	0.00460523	0.00496867	0.00433466	0.00472268	0.00495181	0.0355677	0.0326649	0.0309025
XMW0471	3-Hexen-1-ol, benzoate, (Z)-	Ester	C13H16O2	25152-85-6	0.297132	0.341528	0.232376	0.348604	0.349245	0.291144	0.208523	0.227962	0.208443	0.0874928	0.0939209	0.0928426	0.292214	0.316321	0.259962
KMW0122	Heptanal	Aldehyde	C7H14O	111-71-7	0.990201	1.03029	1.02381	0.22067	0.202922	0.226755	0.515461	0.556239	0.577307	0.280229	0.323121	0.342057	0.498162	0.600438	0.632936
XMW0153	1,3-Cyclopentadiene, 1,2,3,4,5-pentamethyl-	Hydrocarbons	C10H16	4045-44-7	0.0333094	0.0338851	0.0324391	0.00662418	0.00715856	0.00683776	0.00718364	0.00547264	0.00655054	0.0119747	0.0116147	0.0105516	0.0179026	0.0159069	0.0159078
XMW0048	Phenol, 2-nitro-	Phenol	C6H5NO3	88-75-5	0.0233354	0.0271961	0.0250397	0.0272502	0.0282632	0.0312763	0.0245055	0.0245575	0.0254795	0.0404389	0.040643	0.0428093	0.0259665	0.0313092	0.0330013
NMW0325	Methylphenidate	Heterocyclic compound	C14H19NO2	113-45-1	0.0170616	0.0185444	0.0188365	0.0198268	0.0166752	0.0195714	0.0166287	0.0193324	0.0205054	0.0182334	0.0175557	0.0174107	0.0142745	0.0170516	0.0181799
NMW0116	Memantine	Amine	C12H21N	19982-08-2	1.57069	1.73874	1.69672	0.366392	0.377153	0.415534	0.29871	0.129179	0.117781	0.1082	0.116537	0.118918	0.913689	0.848283	0.787268
QWMW0843	4-Octenoic acid, ethyl ester, (Z)-	Ester	C10H18O2	34495-71-1	0.0365971	0.0432655	0.0411126	0.00948321	0.00455891	0.00952927	0.0538933	0.0638993	0.0575878	0.00144235	0.00157315	0.0016364	0.0212928	0.0250208	0.0271363
XMW1160	Benzaldehyde diethylacetal	Ether	C11H16O2	774-48-1	0.0122266	0.0131603	0.0123888	0.00175044	0.00177177	0.00188221	0.0159364	0.011816	0.0113378	0.0019465	0.00214862	0.00200049	0.0070749	0.00627711	0.00627991
YZMW0349	.alpha.-Hydroxyisocaproic acid	Acid	C6H12O3	498-36-2	0.00470403	0.00431595	0.00419626	0.00444369	0.00372676	0.0039964	0.0040712	0.00395981	0.00406069	0.00405704	0.00393014	0.00395498	0.00470656	0.00495067	0.00580655
XMW0037	Benzene, 1-ethyl-3,5-dimethyl-	Aromatics	C10H14	934-74-7	0.00475979	0.00453479	0.00468268	0.00673153	0.00625257	0.00629833	0.00457655	0.00440048	0.00465779	0.00460977	0.00474885	0.00470656	0.00598515	0.00553702	0.00514757
XMW0094	Hexanoic acid, 2-phenylethyl ester	Ester	C14H20O2	6290-37-5	0.0361304	0.046652	0.0408997	0.0323772	0.0376713	0.0397831	0.0190262	0.0183065	0.0217789	0.0237736	0.0231805	0.0245517	0.0258581	0.0246947	0.0299082
KMW0208	Decane	Hydrocarbons	C10H22	124-18-5	0.468694	0.490308	0.485186	0.240078	0.189421	0.214863	0.451626	0.609102	0.576995	0.397568	0.38771	0.407405	0.380564	0.441527	0.357515
QWMW0433*269	2-Nonen-1-ol, (Z)-	Alcohol	C9H18O	41453-56-9	0.101993	0.0950114	0.114859	0.023308	0.0285772	0.0291038	0.0802407	0.0697785	0.0671614	0.0164639	0.0184087	0.0207212	0.0541083	0.0615577	0.0688512
YZMW0712	Benzoic acid, 2,4-dimethoxy-	Acid	C9H10O4	91-52-1	0.0151101	0.0211596	0.0153829	0.0213876	0.0198948	0.0216096	0.0123306	0.0128803	0.00839442	0.0147863	0.0140502	0.0137312	0.0142785	0.0140018	0.0121817
D390	Cyclopentanone, 2-(2-hexenyl)-	Ketone	C11H18O	34687-46-2	0.0301924	0.0309154	0.0258783	0.0213754	0.0259954	0.025547	0.0268262	0.0179855	0.0262719	0.0250135	0.0292738	0.0251023	0.0137349	0.0172422	0.0144548
XMW0620	Dimethyl phthalate	Ester	C10H10O4	131-11-3	0.337847	0.49362	0.613636	0.4567	0.209036	0.614119	0.580094	0.510084	0.694608	0.730523	0.615716	0.295475	0.664599	0.666843	0.56792
KMW0559	Bicyclo[7.2.0]undec-4-ene, 4,11,11-trimethyl-8-methylene-,[1R-(1R*,4Z,9S*)]-	Terpenoids	C15H24	118-65-0	0.577391	0.698494	0.64272	0.794471	0.812458	2.05407	0.827138	0.504048	0.472953	0.763209	1.58958	0.81648	0.727784	0.660717	0.62788
KMW0664	3-Cyclohexen-1-ol, 1-(1,5-dimethyl-4-hexenyl)-4-methyl-	Terpenoids	C15H26O	15352-77-9	0.0611151	0.0656512	0.0665299	0.0787199	0.095322	0.0960822	0.052557	0.0616004	0.0596957	0.0745208	0.0830535	0.0778978	0.0619153	0.0701353	0.0791102
QWMW1144	2,5-Dimethyl-1,4-dithiane-2,5-diol	Alcohol	C6H12O2S2	55704-78-4	0.0379379	0.0418851	0.04989	0.049247	0.051999	0.0515521	0.0687359	0.068662	0.0725009	0.0690442	0.0873834	0.074789	0.06403	0.0652141	0.0781718
D83	Hexanoic acid, 3,7-dimethyl-2,6-octadienyl ester, (E)-	Ester	C16H28O2	10032-02-7	0.0226003	0.0296179	0.0246855	0.0282403	0.0154881	0.0206835	0.0264735	0.0309081	0.0281198	0.01669	0.0187407	0.0175023	0.0153299	0.019095	0.0195455
XMW0816	1-Penten-3-one, 4-methyl-1-(1-piperidinyl)-	Ketone	C11H19NO	13606-83-2	2.10871	2.13784	2.31973	2.77051	2.78356	2.82539	1.83891	1.40818	1.34992	2.07916	2.15353	2.22108	1.89863	2.38693	2.40783
WMW0061*138	Benzaldehyde, 2-ethyl-	Aldehyde	C9H10O	22927-13-5	0.00400043	0.00452987	0.0035475	0.00271223	0.00244863	0.00427697	0.00519548	0.00599051	0.00621484	0.00792706	0.0065374	0.00517668	0.00597831	0.00546576	0.00511371
YZMW0073*288	Benzoic acid, 2-chloro-	Acid	C7H5ClO2	118-91-2	0.00646231	0.00472809	0.0053034	0.00387015	0.00817139	0.00833936	0.00694796	0.00736843	0.00682283	0.00629972	0.00695769	0.00665131	0.00620003	0.00626411	0.00618627
KMW0105*008	1-Butanol, 3-methyl-, acetate	Ester	C7H14O2	123-92-2	0.248595	0.261626	0.254049	0.0568099	0.0634481	0.0677236	0.14188	0.126579	0.145347	0.0647377	0.0645213	0.0685536	0.154802	0.18161	0.199747
YZMW0734	1,2-Benzenediamine	Amine	C6H8N2	95-54-5	0.0355557	0.0365048	0.0350163	0.0359731	0.0377011	0.0367063	0.0333167	0.0379983	0.0362213	0.0406496	0.0411674	0.0411429	0.0323006	0.0408804	0.0410157
WMW0046	trans-2-Undecen-1-ol	Alcohol	C11H22O	75039-84-8	0.0906911	0.0696713	0.0908285	0.100135	0.101321	0.103319	0.065217	0.0468597	0.0698237	0.0925389	0.0991633	0.0972579	0.0759522	0.0861146	0.0975022
WAMW1342	Benzoic acid, 2,4-dihydroxy-3,6-dimethyl-, methyl ester	Ester	C10H12O4	4707-47-5	0.0857905	0.097252	0.101161	0.0682426	0.0608871	0.0672299	0.0839545	0.0971802	0.0922984	0.0539291	0.0769265	0.0665607	0.0722982	0.0634472	0.0765729
D284*126	Butanoic acid, 2-methyl-, 2-phenylethyl ester	Ester	C13H18O2	24817-51-4	0.11383	0.121706	0.0972332	0.143485	0.12021	0.147319	0.104643	0.101202	0.0988503	0.124685	0.435389	0.12993	0.0887831	0.0964932	0.112506
YZMW0458	Phenol, 4-(ethoxymethyl)-	Phenol	C9H12O2	57726-26-8	0.0278089	0.0284685	0.0184471	0.0229098	0.0246399	0.0236583	0.0228332	0.0220388	0.0249362	0.0215371	0.019637	0.0231107	0.0217652	0.0195603	0.0186331
WAMW1574	Allyl Isothiocyanate	Ester	C4H5NS	57-06-7	0.0471908	0.0356354	0.0489554	0.00761203	0.00785343	0.00730797	0.0233767	0.0214292	0.0211009	0.0101407	0.0108896	0.0125002	0.0210315	0.0257389	0.0272425
YZMW0603	Phenol, 2,3,5-trimethyl-	Phenol	C9H12O	697-82-5	0.032344	0.0364914	0.0337971	0.00839457	0.00860064	0.00889062	0.00644354	0.00301374	0.00256996	0.00269888	0.00292187	0.00295658	0.0200305	0.0185142	0.0169229
QWMW0784	trans-2-Hexenyl valerate	Ester	C11H20O2	56922-74-8	0.009249	0.01071	0.0136768	0.00419462	0.00511549	0.0055386	0.00866836	0.00961709	0.00963353	0.00655085	0.00781149	0.00673856	0.00845714	0.00717148	0.00795852
XMW1241	Acetic acid, cyano-, 2-methoxyethyl ester	Ester	C6H9NO3	10258-54-5	0.13291	0.159886	0.132203	0.17941	0.151559	0.151364	0.175526	0.160805	0.16532	0.178889	0.17673	0.179752	0.172764	0.163287	0.14514
QWMW0545	1,3-Dithiolane	Heterocyclic compound	C3H6S2	4829-04-3	0.109528	0.135826	0.121553	0.194403	0.197695	0.199971	0.121639	0.125608	0.120467	0.133419	0.137168	0.140082	0.126975	0.162021	0.161986
KMW0656*403	2-Naphthalenemethanol, decahydro-.alpha.,.alpha.,4a-trimethyl-8-methylene-, [2R-(2.alpha.,4a.alpha.,8a.beta.)]-	Terpenoids	C15H26O	473-15-4	0.0126765	0.0225302	0.0182514	0.00619694	0.00601971	0.00637656	0.00643182	0.00985287	0.00996983	0.00560073	0.00613104	0.00609384	0.00856165	0.00883191	0.0106269
NMW0373	Ethotoin	Heterocyclic compound	C11H12N2O2	86-35-1	0.00741955	0.00971013	0.00813147	0.00518528	0.00534994	0.00555674	0.00490932	0.00579665	0.00468526	0.00465226	0.00558303	0.00613058	0.00536956	0.00652064	0.00522555
NMW0164	Benzene, 1,2-(methylenedioxy)-4-propenyl-, (E)-	Ether	C10H10O2	4043-71-4	6.01761	6.57785	4.60851	5.75797	5.43159	7.20299	4.79676	4.46496	4.81415	5.44004	4.30906	5.60584	4.29995	5.05206	4.00893
KMW0257*155	Bicyclo[3.1.0]hexan-2-ol, 2-methyl-5-(1-methylethyl)-, (1.alpha.,2.beta.,5.alpha.)-	Terpenoids	C10H18O	15537-55-0	0.0278946	0.0283815	0.0290649	0.0487463	0.0485559	0.0473292	0.0310779	0.0302054	0.0293156	0.0274051	0.0285168	0.0280891	0.0423846	0.0372584	0.0364264
KMW0666	δ-cadinol	Terpenoids	C15H26O	36564-42-8	2.66456	3.96422	2.69562	3.87231	4.11265	4.16913	3.08546	3.16534	3.28776	3.57225	3.34801	3.80936	3.64733	3.50234	3.03616
XMW0308	4-Nonylphenol	Phenol	C15H24O	104-40-5	0.00350566	0.0069234	0.00584394	0.00263592	0.00340508	0.0027003	0.00486449	0.00699685	0.00684969	0.00332916	0.00687438	0.00589235	0.00464371	0.00541952	0.00608088
D25	Propanoic acid, 2-methyl-, 3-methylbutyl ester	Ester	C9H18O2	2050-01-3	0.0128509	0.0168067	0.0174337	0.023779	0.0242146	0.02426	0.0147001	0.0118615	0.0144335	0.0166128	0.0173379	0.0177488	0.0150941	0.0194716	0.0194081
KMW0708	7-epi-a-Eudesmol	Terpenoids	C15H26O	123123-38-6	0.614033	0.621934	0.598714	0.674493	0.66962	0.691055	0.367522	0.409582	0.350946	0.517766	0.584701	0.558005	0.703791	0.61108	0.607104
NMW0321	(Z)-3-Butylidene-4,5-dihydroisobenzofuran-1(3H)-one	Ester	C12H14O2	81944-09-4	0.0167775	0.0182912	0.0164912	0.0218396	0.0116825	0.0146591	0.0104784	0.0136749	0.0125233	0.0126655	0.0142768	0.0132533	0.0113728	0.0147135	0.0121913
KMW0533*241	Indole, 3-methyl-	Heterocyclic compound	C9H9N	83-34-1	0.0118984	0.0146804	0.0124818	0.0164813	0.0221337	0.0203138	0.0270107	0.027282	0.0126864	0.0157445	0.0125193	0.0201351	0.0146007	0.0138271	0.012088
QWMW1276	Nonanoic acid, 3-methylbutyl ester	Ester	C14H28O2	7779-70-6	0.36161	0.372753	0.380656	0.283122	0.281215	0.306031	0.124716	0.132487	0.138665	0.160633	0.181099	0.176	0.227123	0.246231	0.291849
D386	Squamulosone	Terpenoids	C15H22O	34413-94-0	0.040849	0.0561086	0.0520708	0.0293232	0.0300805	0.0292911	0.0258093	0.0301444	0.0249991	0.0229708	0.024182	0.0241382	0.0338491	0.0448405	0.0421939
NMW0297	Oxirane, tetradecyl-	Heterocyclic compound	C16H32O	7320-37-8	0.0926448	0.122349	0.0837019	0.09603	0.101851	0.106898	0.0671884	0.0677676	0.0688677	0.0833896	0.0877531	0.0853519	0.0668774	0.074847	0.0871464
D33	3-Acetyl-2,5-dimethylthiophene	Heterocyclic compound	C8H10OS	2530-10-1	0.0622884	0.0676852	0.0658626	0.0147074	0.0150301	0.0164294	0.0106091	0.00704357	0.00655296	0.00593253	0.00628015	0.00655854	0.0368033	0.0351155	0.0303467
XMW0379	Bicyclo[5.2.0]nonane, 2-methylene-4,8,8-trimethyl-4-vinyl-	Terpenoids	C15H24	242794-76-9	3.3459	3.75935	3.31976	4.2238	4.23923	4.24069	3.07643	3.23392	3.1316	3.38055	3.46422	2.79635	3.1543	2.62051	2.91648
D123	2-Propanone, 1,3-diphenyl-	Ketone	C15H14O	102-04-5	0.0495925	0.0561763	0.0507898	0.0371478	0.0356073	0.0325356	0.0329567	0.0423255	0.0363882	0.0287003	0.031387	0.0347801	0.0375744	0.0383722	0.0312038
KMW0232	Octanoic acid, methyl ester	Ester	C9H18O2	111-11-5	0.0127399	0.0138887	0.0135227	0.00848335	0.0070169	0.00852351	0.00767642	0.00900532	0.00770299	0.00772968	0.00807998	0.00797497	0.00868608	0.0101621	0.011508
KMW0590*083	Naphthalene, 1,2,3,5,6,7,8,8a-octahydro-1,8a-dimethyl-7-(1-methylethenyl)-, [1R-(1.alpha.,7.beta.,8a.alpha.)]-	Terpenoids	C15H24	4630-07-3	1.33648	2.33932	1.74922	2.3895	1.52125	1.60964	2.39267	2.44873	1.98434	1.53327	2.54321	2.63621	1.75406	1.67265	1.59131
XMW1112	n-Caprylic acid isobutyl ester	Ester	C12H24O2	5461-06-3	0.00616878	0.00664791	0.00663967	0.00546328	0.00675258	0.0068373	0.00702901	0.00685118	0.00713795	0.00818496	0.00738116	0.00886485	0.00778412	0.00656579	0.00677325
XMW0717*036	Ethanone, 1-(2-methylphenyl)-	Ketone	C9H10O	577-16-2	0.0571484	0.0597306	0.0580419	0.00720397	0.00733862	0.00526955	0.00939907	0.0105807	0.0119216	0.00815486	0.00787599	0.00892993	0.00785034	0.0104627	0.00879937
D452*308	Carvone oxide, trans-	Terpenoids	C10H14O2	39903-97-4	0.0123341	0.0135943	0.0141457	0.00588785	0.00617514	0.00578917	0.0158924	0.0228187	0.0208651	0.00966483	0.00918784	0.0100012	0.00770421	0.00976524	0.0102629
XMW1336	N-Benzyloxy-2-carbomethoxyaziridine	Heterocyclic compound	C11H13NO3	53084-33-6	0.0837441	0.087936	0.0765988	0.0786155	0.0812826	0.0813449	0.117651	0.118508	0.122518	0.133761	0.152386	0.190679	0.0665709	0.0591031	0.0550435
XMW0050	Isospathulenol	Terpenoids	C15H24O	88395-46-4	0.40659	0.481068	0.450531	0.3538	0.357682	0.37657	0.18309	0.20968	0.21678	0.22942	0.238069	0.246364	0.297898	0.300093	0.373326
KMW0582*151	.beta.-Guaiene	Terpenoids	C15H24	88-84-6	1.00095	1.09383	1.03988	1.0063	1.06643	1.06498	1.89731	1.83907	0.980433	1.44105	1.1463	2.01315	1.1967	1.14519	0.972978
QWMW0663	Propanoic acid, 3-[(2-furanylmethyl)thio]-, ethyl ester	Ester	C10H14O3S	94278-27-0	0.0130475	0.013969	0.0123447	0.0212692	0.0223045	0.0235311	0.00876722	0.00782652	0.00785201	0.00513295	0.00564003	0.00583235	0.0128353	0.013129	0.0105708
D325	(3R,3aR,7S,8aS)-3,6,8,8-Tetramethyl-4,7,8,8a-tetrahydro-1H-3a,7-methanoazulen-2(3H)-one	Terpenoids	C15H22O	288249-25-2	0.328716	0.41201	0.343217	0.490879	0.459999	1.6285	0.972511	1.08479	1.11472	1.21153	1.27877	1.29908	0.46711	0.452813	0.379878
KMW0418	(1R)-(-)-Myrtenal	Aldehyde	C10H14O	18486-69-6	0.00535132	0.00556844	0.0056832	0.0123999	0.0124606	0.0131617	0.0124419	0.0107262	0.0107015	0.00545823	0.00541119	0.00542799	0.0124102	0.010376	0.0108093
NMW0013	Benzylamine	Amine	C7H9N	100-46-9	0.0547833	0.0723151	0.0746069	0.100707	0.100398	0.104042	0.0628345	0.0516826	0.0639137	0.0747926	0.076425	0.0771136	0.0650482	0.0858642	0.0855334
WMW0230	Hinesol	Terpenoids	C15H26O	23811-08-7	0.20717	0.203566	0.2136	0.176018	0.201151	0.181445	0.157586	0.151071	0.176327	0.2121	0.236599	0.227474	0.17153	0.226583	0.225836
XMW1122	7-Octen-2-ol	Alcohol	C8H16O	39546-75-3	0.00601756	0.00631024	0.00606649	0.00558719	0.00565488	0.00581243	0.00897096	0.0126702	0.0104485	0.00721037	0.00606197	0.00636651	0.00611347	0.00558093	0.00495485
KMW0543*035	(3R,6R)-2,2,6-Trimethyl-6-vinyltetrahydro-2H-pyran-3-ol	Heterocyclic compound	C10H18O2	14009-71-3	0.0967553	0.163811	0.140468	0.116938	0.121919	0.125697	0.0905602	0.126809	0.0819964	0.155282	0.149543	0.15534	0.082554	0.0856569	0.0679254
NMW0343	Phenol, 4-octyl-	Phenol	C14H22O	1806-26-4	0.0271369	0.0296693	0.0258288	0.0187664	0.0205978	0.0193408	0.0191453	0.0216879	0.0271302	0.0229194	0.0189079	0.0193298	0.0237917	0.0206036	0.0196978
GMW0312	1,2,3-Propanetriol, tripropanoate	Ester	C12H20O6	139-45-7	0.0481723	0.0490487	0.0405424	0.0597246	0.0538446	0.056937	0.0209734	0.0204592	0.0184128	0.0284179	0.0331876	0.030727	0.0459053	0.0401154	0.0377832
XMW0191	1,2,3,4-Tetrahydro-3-isopropyl-5-methyl-1-oxonaphthalene	Ketone	C14H18O	29107-42-4	0.0138974	0.015431	0.0178452	0.012305	0.0121342	0.0128396	0.010986	0.0132179	0.0121381	0.00983626	0.0146998	0.0166755	0.0107513	0.0145208	0.0138985
WMW0052	(E)-1-Methyl-4-(6-methylhept-5-en-2-ylidene)cyclohex-1-ene	Terpenoids	C15H24	53585-13-0	0.476699	0.519621	0.424792	0.514862	0.503502	0.571643	0.404787	0.4077	0.385784	0.375404	0.431956	0.412087	0.495871	0.408488	0.434045
XMW1071	Butanoic acid, cyclopentyl ester	Ester	C9H16O2	6290-13-7	0.00329534	0.00570431	0.00391665	0.00162545	0.00153243	0.00139239	0.00540526	0.00463267	0.00486754	0.00136223	0.000962966	0.00104481	0.00637508	0.00808471	0.00864034
XMW1221	Acetic acid, (propylthio)-, methyl ester	Ester	C6H12O2S	20600-65-1	0.0656415	0.0859087	0.0785585	0.0685409	0.0569597	0.0731237	0.0854036	0.0829172	0.0863737	0.0842253	0.0832669	0.0879102	0.0789479	0.0640443	0.0767594
KMW0408	Benzenemethanol, .alpha.,.alpha.,4-trimethyl-	Terpenoids	C10H14O	1197-01-9	0.014696	0.0164691	0.0154969	0.0163401	0.0161215	0.0189807	0.0229852	0.0239616	0.0244656	0.0262566	0.0247556	0.02606	0.0152137	0.0197865	0.0205411
D254	2H-2,4a-Methanonaphthalen-8(5H)-one, 1,3,4,6,7,8a-hexahydro-1,1,5,5-tetramethyl-	Terpenoids	C15H24O	23787-90-8	0.0354799	0.0358976	0.0318983	0.021214	0.0173009	0.0205427	0.0260399	0.0294204	0.0378059	0.0204849	0.0237192	0.024601	0.0226624	0.0252894	0.0302654
D60	Piperonyl isobutyrate	Ester	C12H14O4	5461-08-5	0.0662916	0.0755859	0.0809833	0.0543823	0.0493955	0.056148	0.0605411	0.0678163	0.0440243	0.0355732	0.0412961	0.0456429	0.0385354	0.0434358	0.0516888
NMW0151	Bicyclo[3.1.1]hept-2-ene-2-carboxylic acid, 6,6-dimethyl-	Terpenoids	C10H14O2	19250-17-0	0.522254	0.443146	0.530776	0.489821	0.597338	0.623895	0.304496	0.319928	0.31533	0.414058	0.472429	0.414294	0.384736	0.390697	0.31063
KMW0654	Methyl tetradecanoate	Ester	C15H30O2	124-10-7	0.0378808	0.0403846	0.0319683	0.00794341	0.00744242	0.00848824	0.00961101	0.0105014	0.00952751	0.00798832	0.00805396	0.00772563	0.0083485	0.0104395	0.0114433
QWMW0356*306	Pyrazine, 5-butyl-2,3-dimethyl-	Heterocyclic compound	C10H16N2	15834-78-3	0.0380552	0.0416147	0.038854	0.0330239	0.0334396	0.0344445	0.0404502	0.0395477	0.0409435	0.0408868	0.0408322	0.0428845	0.0391462	0.0387134	0.0369127
XMW1369	E-p-Nitrophenyldiazo t-butyl sulfide	Ether	C10H13N3O2S	29577-82-0	0.0052281	0.00640288	0.00575953	0.00714317	0.00824001	0.00730439	0.0065028	0.00726117	0.00547285	0.00753351	0.00732814	0.00871968	0.00586472	0.00643854	0.0078342
KMW0325	3-Cyclohexen-1-ol, 1-methyl-4-(1-methylethyl)-	Terpenoids	C10H18O	586-82-3	0.0110671	0.0113646	0.010082	0.00620018	0.00405214	0.00418627	0.00814926	0.00803664	0.00934713	0.00909126	0.00867183	0.0084415	0.00657832	0.00715333	0.00876777
XMW1006	Cedranoxide, 8,14-	Terpenoids	C15H24O	18319-31-8	0.0223139	0.0207441	0.02403	0.0153623	0.0152592	0.0158839	0.0131011	0.0138946	0.0144658	0.0140492	0.0125188	0.013871	0.014412	0.013842	0.0114147
NMW0322	Coniferyl aldehyde	Aldehyde	C10H10O3	458-36-6	0.0100885	0.013123	0.0110818	0.00776138	0.00724375	0.00824201	0.00731444	0.0079651	0.00725386	0.00548211	0.00723513	0.0078565	0.00647173	0.00741012	0.00880426
KMW0638*142	Geranyl isovalerate	Ester	C15H26O2	109-20-6	0.165404	0.19968	0.791108	0.149805	0.146574	0.101489	0.542474	0.572959	0.5446	0.114429	0.129205	0.135114	0.667119	0.702585	0.724964
XMW1083	7-Octene-2,6-diol, 2,6-dimethyl-	Alcohol	C10H20O2	29210-77-3	0.0626437	0.0753808	0.0888662	0.0776354	0.079188	0.0799099	0.0903495	0.0903376	0.0917211	0.0928597	0.0667844	0.0994295	0.0646146	0.0891977	0.0852731
KMW0156*012	2-Heptenal, (Z)-	Aldehyde	C7H12O	57266-86-1	0.206275	0.237227	0.234771	0.348591	0.350589	0.354342	0.208751	0.249814	0.212797	0.231622	0.237067	0.247644	0.335731	0.269254	0.335221
XMW2932	4-Methylpentyl 4-methylpentanoate	Ester	C12H24O2	35852-42-7	0.110099	0.107516	0.106515	0.0990564	0.0928041	0.0878616	0.0883695	0.10429	0.113874	0.121959	0.117547	0.129603	0.104231	0.0826517	0.0976577
XMW0147	1-Methyl-4-(6-methylhept-5-en-2-yl)cyclohexa-1,3-diene	Terpenoids	C15H24	451-55-8	0.61247	0.62251	0.813747	0.641015	0.829434	0.733323	0.702268	0.690276	0.964507	0.625083	0.615741	0.740668	1.1463	1.11927	0.900638
KMW0213	3-Mercapto-3-methylbutyl formate (ester)	Ester	C6H12O2S	50746-10-6	0.00690879	0.00927515	0.00812481	0.00964242	0.00986392	0.00989872	0.00617421	0.00652992	0.00595651	0.00751599	0.00782201	0.00984065	0.00817619	0.0111014	0.0111238
QWMW1111	2,6-Octadiene, 1,1-diethoxy-3,7-dimethyl-	Terpenoids	C14H26O2	7492-66-2	0.0590408	0.0650489	0.057265	0.0643829	0.0655962	0.0663508	0.0320794	0.0514044	0.0307701	0.0431047	0.048009	0.0623822	0.0641277	0.0646561	0.0506885
QWMW1287	Non-8-enal	Aldehyde	C9H16O	39770-04-2	0.0186293	0.0182484	0.0164737	0.0320243	0.0327459	0.033444	0.0223576	0.0211127	0.0226441	0.0301736	0.0306791	0.0300516	0.0324889	0.0269392	0.0266287
WMW0024*040	Bicyclo[3.1.1]hept-3-en-2-one, 4,6,6-trimethyl-	Terpenoids	C10H14O	80-57-9	0.043993	0.0460468	0.0605589	0.0543504	0.0536524	0.0569672	0.0657976	0.0672398	0.0692294	0.0322106	0.0303127	0.0392504	0.0476967	0.0502782	0.0635307
D314*067	8-Dodecen-1-ol, acetate, (Z)-	Ester	C14H26O2	28079-04-1	0.390018	0.413641	0.399865	0.404767	0.416219	0.41983	0.228412	0.238762	0.232968	0.26516	0.280054	0.283083	0.28694	0.29774	0.379157
NMW0287	1,8,11,14-Heptadecatetraene, (Z,Z,Z)-	Hydrocarbons	C17H28	10482-53-8	0.130813	0.145589	0.137398	0.13936	0.143197	0.156502	0.0962082	0.0938219	0.104344	0.0873514	0.0948663	0.08845	0.0701569	0.0990018	0.0906205
XMW0895*021	Indan, 1-methyl-	Aromatics	C10H12	767-58-8	0.0206281	0.0194399	0.0203004	0.0289891	0.0298593	0.0297788	0.0282889	0.0274152	0.0280241	0.0342189	0.0335913	0.0329178	0.033566	0.0282487	0.0270278
D265	Dodecanenitrile	Nitrogen compounds	C12H23N	2437-25-4	0.246293	0.272912	0.258332	0.241054	0.242538	0.261785	0.379447	0.379083	0.291678	0.480893	0.427561	0.26974	0.347155	0.333877	0.269978
KMW0385*093	Cyclohexanol, 2-methyl-5-(1-methylethenyl)-	Terpenoids	C10H18O	619-01-2	0.0801836	0.102768	0.0865679	0.0221343	0.0233858	0.0250405	0.0228549	0.0120341	0.0110486	0.0113107	0.0111449	0.0121417	0.0503809	0.0477126	0.0464895
YZMW0556	Enanthamide	Amine	C7H15NO	628-62-6	0.0239457	0.0281408	0.035372	0.0311343	0.0312045	0.0324748	0.0356472	0.0344444	0.0352808	0.0251517	0.027623	0.0392389	0.0256729	0.0360999	0.0338226
XMW0388	Selina-3,7(11)-diene	Terpenoids	C15H24	6813-21-4	0.268815	0.302566	0.266925	0.343301	0.371114	0.340707	0.139082	0.150275	0.148676	0.186628	0.219962	0.201954	0.297731	0.252513	0.237786
KMW0143*211	2-Heptanol	Alcohol	C7H16O	543-49-7	5.77988	5.95144	5.92636	0.860112	0.830483	0.955755	2.14353	2.80661	3.0897	0.899297	1.30993	1.39809	2.98618	2.4608	2.44065
XMW0202*261	cis-2,6-Dimethyl-2,6-octadiene	Hydrocarbons	C10H18	2492-22-0	0.314057	0.304721	0.302445	0.151287	0.133984	0.146359	0.275913	0.377894	0.358712	0.210511	0.244964	0.256321	0.203098	0.278539	0.219552
QWMW0397	1,3-Dithiane	Heterocyclic compound	C4H8S2	505-23-7	0.162153	0.218528	0.182031	0.223067	0.229221	0.308673	0.144334	0.151127	0.14259	0.221752	0.227136	0.230808	0.192164	0.255773	0.195052
XMW1099	Hexanoic acid, 1-methylhexyl ester	Ester	C13H26O2	6624-58-4	0.00618375	0.00761334	0.00643442	0.00251147	0.00244565	0.00282369	0.00579007	0.00555326	0.00567927	0.00454315	0.00386655	0.00399401	0.0056928	0.00662821	0.00485889
QWMW1267	Acetic acid, phenyl-, isopentyl ester	Ester	C13H18O2	102-19-2	0.829297	1.36789	1.06098	1.39857	0.880864	0.909188	0.999735	1.09733	1.2193	1.4789	1.49782	1.5595	1.03854	1.00684	1.32605
YZMW0467*299	Phenol, 3,5-dichloro-	Phenol	C6H4Cl2O	591-35-5	1.54435	1.63125	2.32546	3.16268	3.19166	3.29958	1.90387	1.90781	2.07689	1.94472	2.18742	2.0022	1.87552	1.93271	2.02049
NMW0063	Oxazolidin-2-one	Ketone	C3H5NO2	497-25-6	0.264147	0.321528	0.262033	0.300268	0.313801	0.320519	0.304357	0.333105	0.339909	0.381388	0.371422	0.382969	0.347594	0.289073	0.278435
XMW0701	1H-Pyrrolo[2,3-b]pyridine, 2-(1-methylethyl)-	Heterocyclic compound	C10H12N2	27257-18-7	0.0900615	0.0937808	0.077509	0.0902135	0.091874	0.088893	0.040488	0.0425258	0.0369641	0.0501282	0.036126	0.0558029	0.0520527	0.0629897	0.0458518
QWMW1222	2-Propenoic acid, 3-phenyl-, pentyl ester	Ester	C14H18O2	3487-99-8	0.0217089	0.0201355	0.0234727	0.0247645	0.00894347	0.0144137	0.00784533	0.017402	0.0171389	0.0110827	0.0140719	0.0133953	0.0103779	0.0134559	0.0148695
XMW0530	p-Mentha-1,5-dien-8-ol	Terpenoids	C10H16O	1686-20-0	0.0664442	0.0718262	0.0753251	0.00614584	0.00675325	0.00690068	0.0370634	0.0339924	0.0375232	0.00801121	0.00801481	0.00852175	0.0244177	0.0315764	0.0351332
XMW1286	1H-Imidazole-4-methanol	Alcohol	C4H6N2O	822-55-9	0.00807825	0.00616689	0.00653788	0.00279903	0.0029683	0.00315585	0.00654813	0.0036001	0.00734728	0.00372371	0.00414468	0.00355266	0.00503789	0.00690946	0.00716105
w14	Octane, 1,1'-oxybis-	Ether	C16H34O	629-82-3	0.020471	0.0233744	0.0215578	0.0137386	0.0136344	0.0149957	0.0184808	0.0196775	0.020492	0.0179494	0.0196685	0.020317	0.0200992	0.0157993	0.0166879
WAMW2242*193	o-Toluidine	Amine	C7H9N	95-53-4	0.00764761	0.00763968	0.00763996	0.00273499	0.00287096	0.00274805	0.00273353	0.00265254	0.00282729	0.00254079	0.00280883	0.00239023	0.00640399	0.00486687	0.00599085
QWMW0662	Benzoic acid, 4-methoxy-, ethyl ester	Ester	C10H12O3	94-30-4	0.288849	0.575974	0.643214	0.577992	0.648135	0.595265	0.262602	0.338727	0.2731	0.290453	0.422008	0.336018	0.480442	0.408794	0.368597
NMW0257	2-(Methylmercapto)benzothiazole	Heterocyclic compound	C8H7NS2	615-22-5	0.0112514	0.0104783	0.0106725	0.00864375	0.00863074	0.00884158	0.00600778	0.00607522	0.0066109	0.00687957	0.00637533	0.00659488	0.00684016	0.00992897	0.00928139
XMW0263	(1R,4S,9aS)-1-Methyl-4-((Z)-pent-2-en-4-yn-1-yl)octahydro-1H-quinolizine	Heterocyclic compound	C15H23N	151805-13-9	0.0593759	0.0710119	0.054386	0.0497	0.0507546	0.0542933	0.0370471	0.0339509	0.0377506	0.0402714	0.0482194	0.0451648	0.0335644	0.0334948	0.0254603
YZMW0289	Phenol, 3-fluoro-	Phenol	C6H5FO	372-20-3	0.0259533	0.0332627	0.0381233	0.0713345	0.0751818	0.093994	0.0429468	0.0419397	0.0447122	0.0126943	0.0123248	0.0128635	0.0700683	0.0547407	0.0576299
XMW1454	Isomaltol	Heterocyclic compound	C6H6O3	3420-59-5	0.0103972	0.0125958	0.0125439	0.0115808	0.010644	0.0113826	0.011898	0.0136166	0.0169703	0.00948945	0.00922987	0.0103744	0.0105131	0.0105514	0.0140569
D147*110	Butanoic acid, 3-methyl-, phenylmethyl ester	Ester	C12H16O2	103-38-8	6.85684	7.79446	7.57133	7.31083	8.39792	8.5881	8.02417	8.23917	7.8707	6.22355	8.61315	6.60373	5.79573	6.30868	6.47094
XMW1042	2(3H)-Naphthalenone, 4,4a,5,6,7,8-hexahydro-4a,5-dimethyl-3-(1-methylethylidene)-, (4ar-cis)-	Terpenoids	C15H22O	19598-45-9	0.0104183	0.0115423	0.0130731	0.00567433	0.00502806	0.00619671	0.00811324	0.0104704	0.00832721	0.00674504	0.00759726	0.00719813	0.0077042	0.00818928	0.00596161
KMW0307*246	Benzene, 1-methyl-4-(1-methylethenyl)-	Aromatics	C10H12	1195-32-0	0.0310373	0.0291808	0.0236075	0.0415452	0.0380721	0.0379036	0.0418256	0.0410587	0.0426972	0.0479096	0.0372354	0.0465535	0.0473589	0.0384156	0.0370343
KMW0709	Hexadecanoic acid, ethyl ester	Ester	C18H36O2	628-97-7	0.127385	0.154301	0.122626	0.0159622	0.0135079	0.016981	0.0983795	0.106225	0.0904575	0.00437996	0.00524153	0.0049644	0.0350867	0.043715	0.051148
YZMW0050	Diisopropanolamine	Alcohol	C6H15NO2	110-97-4	0.14299	0.174064	0.142633	0.183029	0.156954	0.190785	0.184418	0.169497	0.172088	0.230607	0.229178	0.231595	0.180718	0.138842	0.151204
XMW1405	Acenaphthene	Aromatics	C12H10	83-32-9	0.0214938	0.0221324	0.0152614	0.0221773	0.0241623	0.0236765	0.0349421	0.0384354	0.0399595	0.0335755	0.0293428	0.0349101	0.021486	0.020944	0.0283108
XMW0819*058	cis-Muurola-4(15),5-diene	Terpenoids	C15H24	157477-72-0	19.2585	16.0248	18.0184	24.7302	24.1823	25.3366	28.0125	29.6188	27.5627	32.504	34.9881	33.133	20.0612	21.551	22.945
WMW0170	cis-1,2-Limonene oxide	Terpenoids	C10H16O	4680-24-4	0.020746	0.0221923	0.0224787	0.00409914	0.0041179	0.00425287	0.010416	0.0107215	0.0114732	0.00431619	0.0043565	0.00435799	0.00798415	0.010457	0.0117566
NMW0263	Gramine	Heterocyclic compound	C11H14N2	87-52-5	0.0531346	0.0658959	0.0602897	0.0178547	0.0204163	0.0251763	0.0186762	0.0229791	0.0248378	0.0156862	0.0153846	0.0159591	0.0215105	0.0282342	0.0317309
KMW0737	2-Cyclohexen-1-one, 4-(3-hydroxy-1-butenyl)-3,5,5-trimethyl-	Ketone	C13H20O2	34318-21-3	0.452467	0.446648	0.475174	0.4106	0.439112	0.401713	0.322409	0.316703	0.359539	0.348892	0.398499	0.361122	0.383498	0.364021	0.499725
WAMW0290	2-Butenoic acid, (E)-	Acid	C4H6O2	107-93-7	0.062411	0.0616274	0.0652175	0.0328982	0.0281627	0.0311672	0.037071	0.0443087	0.0430139	0.0333548	0.0324885	0.0339086	0.033493	0.0480208	0.0482541
XMW0111	Spiro[4.5]decan-7-one, 1,8-dimethyl-8,9-epoxy-4-isopropyl-	Terpenoids	C15H24O2	61050-91-7	0.0239012	0.028794	0.029382	0.0391734	0.0366969	0.0425986	0.0183875	0.0217505	0.0201652	0.0140041	0.0175167	0.0178278	0.0316916	0.032093	0.0237263
YZMW0767	Acetophenone, 4'-amino-	Ketone	C8H9NO	99-92-3	0.333275	0.497243	0.346754	0.511817	0.375561	0.388305	0.518881	0.536185	0.397378	0.526263	0.507654	0.551268	0.489435	0.47764	0.361938
WAMW1573	1,2-Benzenediol, 3,4,5-trichloro-	Alcohol	C6H3Cl3O2	56961-20-7	0.00656706	0.00894051	0.00752562	0.362762	0.346547	0.370224	0.0305224	0.0464266	0.0322085	0.0250523	0.02969	0.0241083	0.107602	0.150661	0.157877
XMW0421	Pyridine, 3-(1-methyl-2-pyrrolidinyl)-, (S)-	Heterocyclic compound	C10H14N2	54-11-5	0.010714	0.0107266	0.0101321	0.00626536	0.0061078	0.00718892	0.00960117	0.0100816	0.0102791	0.00744432	0.00804943	0.00786297	0.00712855	0.00772863	0.0100558
WAMW0462	Benzene, hexachloro-	Halogenated hydrocarbons	C6Cl6	118-74-1	0.066886	0.0840636	0.0703024	0.662907	0.599135	0.717048	0.134706	0.145853	0.138605	0.0981432	0.108648	0.112013	0.299081	0.237604	0.233246
w31	Butanoic acid, 4-hexenyl ester, (Z)-	Ester	C10H18O2	69727-41-9	0.0298165	0.0304133	0.0227406	0.0143199	0.0141449	0.0144029	0.0340054	0.0333878	0.0341943	0.0138913	0.0131427	0.0129038	0.0255229	0.0256393	0.0189835
D416*336	Furfuryl pentanoate	Ester	C10H14O3	36701-01-6	0.0027248	0.00251212	0.00433318	0.00353989	0.00376344	0.0035011	0.00638214	0.00639514	0.0132875	0.00656262	0.00697835	0.00663613	0.00512546	0.00722811	0.00534501
KMW0176*228	5-Hepten-2-one, 6-methyl-	Ketone	C8H14O	110-93-0	0.0788933	0.0749439	0.0844238	0.0661118	0.0665689	0.0715875	0.0594795	0.0542344	0.058	0.0395728	0.0448445	0.0497196	0.0868889	0.0854297	0.0639439
D403	Benzeneacetic acid, 4-(1,1-dimethylethyl)-, methyl ester	Ester	C13H18O2	3549-23-3	0.169406	0.172573	0.216726	0.139252	0.135978	0.143989	0.251582	0.204265	0.219402	0.263537	0.266688	0.27684	0.235538	0.185272	0.183624
XMW0087	1-Pentanone, 1-(p-anisyl)-3-methyl-	Ketone	C13H18O2	66333-82-2	0.0961474	0.116707	0.096907	0.104612	0.111781	0.101109	0.0621705	0.0745672	0.065101	0.101039	0.0679502	0.073444	0.0776862	0.108224	0.079039
BPMW015*248	1H-Indol-4-ol	Heterocyclic compound	C8H7NO	2380-94-1	0.31825	0.348727	0.364539	0.261371	0.205175	0.199394	0.185804	0.17715	0.19263	0.179576	0.178853	0.207105	0.18309	0.259769	0.271485
QWMW1060	Benzeneacetaldehyde, .alpha.-methyl-	Aldehyde	C9H10O	93-53-8	0.0872476	0.115082	0.106802	0.169455	0.230595	0.237248	0.158753	0.149328	0.126737	0.225059	0.22729	0.213412	0.19359	0.186134	0.140672
XMW0107	1,2-Benzenedimethanol	Alcohol	C8H10O2	612-14-6	0.648337	0.739725	0.668275	0.620848	0.654138	0.684985	0.675111	0.8129	0.677357	0.638534	0.682563	0.949736	0.803709	0.908713	0.627543
XMW1063	4,4'-Bitriazolyl	Heterocyclic compound	C4H4N6	16227-15-9	0.0634173	0.066494	0.0675683	0.0605929	0.0624213	0.0606271	0.0266809	0.0350849	0.0302162	0.0344819	0.0383223	0.0398338	0.0416742	0.0614534	0.0607778
XMW0698	1,4-Methano-1H-indene, octahydro-4-methyl-8-methylene-7-(1-methylethyl)-, [1S-(1.alpha.,3a.beta.,4.alpha.,7.alpha.,7a.beta.)]-	Terpenoids	C15H24	3650-28-0	1.44768	4.60971	1.4675	2.52865	3.15742	2.92006	3.6612	3.70804	1.53245	2.23615	1.4573	3.02028	1.99801	1.86795	1.44118
KMW0629	1-Dodecanol	Alcohol	C12H26O	112-53-8	2.03318	2.23607	0.282031	1.45945	1.76022	1.60036	0.229633	0.221453	0.297964	0.237562	0.34081	0.2407	0.331748	0.32868	0.241111
QWMW1301	Hexane, 1,1-diethoxy-	Ether	C10H22O2	3658-93-3	0.0310837	0.0201749	0.0368906	0.0217538	0.034616	0.0312897	0.0231961	0.0102351	0.0129554	0.018821	0.0199311	0.0210148	0.0370753	0.0303658	0.0273888
XMW0724	Albene	Hydrocarbons	C12H18	38451-64-8	0.209306	0.218873	0.226275	0.0369445	0.0442941	0.0398283	0.124214	0.12785	0.124856	0.0225134	0.0222994	0.0248909	0.144037	0.110855	0.111729
XMW1469	Benzene, 1-methoxy-4-(1-methylpropyl)-	Ether	C11H16O	4917-90-2	0.148406	0.27026	0.229938	0.160996	0.241145	0.242174	0.220086	0.246542	0.221538	0.212452	0.21882	0.21634	0.155057	0.230267	0.228242
NMW0249	(3E,7E)-4,8,12-Trimethyltrideca-1,3,7,11-tetraene	Terpenoids	C16H26	62235-06-7	4.8481	2.32141	6.33159	1.91465	1.91132	1.98155	3.49222	3.84684	3.74776	4.30174	5.63108	5.47458	3.8984	5.6417	5.86771
KMW0359*149	Phenol, 3-ethyl-	Phenol	C8H10O	620-17-7	0.00318759	0.00351111	0.00334483	0.0187629	0.0164936	0.0179551	0.0251486	0.0291232	0.0294071	0.0348945	0.0345382	0.0351738	0.0240346	0.0242012	0.0226498
WAMW0570	Diethyltoluamide	Amine	C12H17NO	134-62-3	3.19842	3.53204	3.63245	2.64288	2.69402	2.76577	1.76053	1.67377	1.84188	1.72689	1.85497	1.9812	1.81415	1.93423	2.61128
XMW1406	2'-Ethoxyacetophenone	Ketone	C10H12O2	2142-67-8	1.15841	1.22671	1.17548	1.87941	2.23303	2.27133	1.16081	1.22504	1.22784	1.8179	1.89314	1.91599	1.65669	1.65534	1.18494
XMW0265	Tetradecane, 2,6,10-trimethyl-	Terpenoids	C17H36	14905-56-7	0.0296923	0.0279314	0.0299211	0.0385474	0.0401407	0.0390431	0.0377508	0.0358215	0.0359417	0.0383099	0.040407	0.0431502	0.0251205	0.0292631	0.037662
XMW1171	Benzene, 1-methoxy-4-phenoxy-	Ether	C13H12O2	1655-69-2	0.00802417	0.00914311	0.00690566	0.00448797	0.0065648	0.0071628	0.00448116	0.00432691	0.00286786	0.00483945	0.00447317	0.00458753	0.00711905	0.0050663	0.00670676
XMW0044*180	2-Propenal, 3-(dimethylamino)-	Aldehyde	C5H9NO	927-63-9	0.0097875	0.00881779	0.00798191	0.00722815	0.0071102	0.00725038	0.00973048	0.0075749	0.00727439	0.00890287	0.0110445	0.0115404	0.00742137	0.0105915	0.00745581
XMW0958	1-Iodoundecane	Halogenated hydrocarbons	C11H23I	4282-44-4	0.0463	0.011578	0.0134958	0.0172572	0.016249	0.0175534	0.054594	0.0553398	0.0202916	0.0173399	0.0196998	0.0196876	0.0125475	0.0189904	0.0189791
WMW0025*045	Thymol	Terpenoids	C10H14O	89-83-8	0.033192	0.0355195	0.0346804	0.0130435	0.0147729	0.0148122	0.0324304	0.0331289	0.0328442	0.0208174	0.0213638	0.0222904	0.0179775	0.0272123	0.0272989
w24	3-Buten-2-one, 4-(4-hydroxy-2,2,6-trimethyl-7-oxabicyclo[4.1.0]hept-1-yl)-	Ketone	C13H20O3	38274-01-0	0.158909	0.162293	0.199923	0.147688	0.130481	0.0930001	0.19757	0.213266	0.2124	0.117004	0.194106	0.204933	0.167053	0.127239	0.187577
XMW0558	1,4-Methanoazulen-9-ol, decahydro-1,5,5,8a-tetramethyl-, [1R-(1.alpha.,3a.beta.,4.alpha.,8a.beta.,9S*)]-	Terpenoids	C15H26O	465-24-7	0.378043	0.425102	0.356649	0.742243	0.462147	0.470725	0.529656	0.213265	0.558482	0.278436	0.446922	0.299679	0.249192	0.263634	0.362955
D178	(1R,3aR,5aR,9aS)-1,4,4,7-Tetramethyl-1,2,3,3a,4,5a,8,9-octahydrocyclopenta[c]benzofuran	Terpenoids	C15H24O	104188-25-2	0.026155	0.0285942	0.0211325	0.0322177	0.0344916	0.0337162	0.0147249	0.0136799	0.012456	0.018691	0.0206241	0.0200074	0.0279449	0.0249152	0.0193911
KMW0667	.tau.-Muurolol	Terpenoids	C15H26O	19912-62-0	1.40256	1.43588	1.45425	1.21126	1.35386	1.24123	1.05993	0.988156	1.10154	1.09432	1.15218	1.13076	1.10052	1.0649	1.52972
XMW1395	1H-Indene, 3-methyl-	Aromatics	C10H10	767-60-2	0.0132406	0.0162832	0.00945949	0.0178953	0.0181538	0.0131736	0.0178046	0.0166328	0.0167161	0.0157527	0.01484	0.0155629	0.0167715	0.0118886	0.0137589
WMW0021*065	trans-Calamenene	Terpenoids	C15H22	73209-42-4	0.348488	0.343414	0.434602	0.2645	0.257012	0.356474	0.282722	0.177485	0.27647	0.266858	0.284191	0.291349	0.246463	0.185261	0.183401
KMW0551	Tetradecane	Hydrocarbons	C14H30	629-59-4	0.0599778	0.048842	0.0625243	0.0582954	0.0570754	0.0594096	0.0435704	0.0426939	0.0397045	0.0472732	0.0467085	0.0340034	0.0544398	0.0430649	0.0387057
w39*349	2-Butanone, 4-(2,6,6-trimethyl-2-cyclohexen-1-yl)-	Ketone	C13H22O	31499-72-6	0.560518	0.586871	0.598975	0.64663	0.661129	0.683703	0.379115	0.379155	0.420645	0.532199	0.533137	0.559401	0.489458	0.494471	0.468869
KMW0553	.gamma.-Elemene	Terpenoids	C15H24	29873-99-2	0.552177	0.583797	0.627045	0.638451	0.661744	0.67867	0.374124	0.379963	0.434346	0.69673	0.51966	0.730456	0.644795	0.504404	0.460239
XMW0042	3H-1,2,4-Triazol-3-one, 1,2-dihydro-	Ketone	C2H3N3O	930-33-6	0.00780556	0.00884463	0.0103463	0.00621781	0.00602646	0.00574576	0.00801269	0.00839588	0.00995151	0.00637578	0.00923513	0.00643655	0.00718837	0.00710749	0.0102442
KMW0430*116	Citronellol	Terpenoids	C10H20O	106-22-9	0.218484	0.238948	0.22219	0.163299	0.165843	0.202352	0.324372	0.259618	0.33875	0.243537	0.282811	0.282837	0.163049	0.241623	0.167163
KMW0630*381	1,6,10-Dodecatrien-3-ol, 3,7,11-trimethyl-, (E)-	Terpenoids	C15H26O	40716-66-3	0.10931	0.120713	0.0925439	0.0753996	0.0802183	0.543819	0.19428	0.20479	0.208792	0.322048	0.338791	0.341651	0.391277	0.38367	0.421495
XMW0522	Pyridine, 3-propyl-	Heterocyclic compound	C8H11N	4673-31-8	0.669492	1.02934	1.04361	1.37379	1.38928	1.42308	0.871604	0.912379	0.872195	1.03256	1.04686	1.05533	0.784203	1.17513	0.797738
KMW0552	(-)-.beta.-Bourbonene	Terpenoids	C15H24	5208-59-3	0.618099	0.701562	0.626878	0.753136	0.757306	0.787846	0.711666	0.738259	0.709374	0.603644	0.655287	0.635408	0.840459	0.596125	0.627428
QWMW0908*302	2-Propenoic acid, 3-(3-hydroxyphenyl)-, (E)-	Acid	C9H8O3	14755-02-3	0.247718	0.277066	0.267029	0.201882	0.207046	0.212268	0.105903	0.158238	0.206979	0.170325	0.177271	0.184817	0.164047	0.159362	0.158441
NMW0106	Benzenamine, 2,4,6-trimethyl-	Amine	C9H13N	88-05-1	0.0239868	0.0273941	0.0247466	0.0242896	0.0245336	0.0185209	0.0513267	0.0358127	0.0366592	0.0587963	0.0606395	0.0578333	0.0405248	0.0293068	0.0293455
KMW0461	Nonanoic acid	Acid	C9H18O2	112-05-0	0.0123578	0.0134476	0.0118626	0.00852124	0.00662042	0.00888097	0.00679137	0.00889049	0.00560589	0.0145969	0.0103946	0.00922358	0.00756381	0.0111844	0.00742263
QWMW0564	Humulenol-II	Terpenoids	C15H24O	19888-00-7	0.166777	0.1843	0.224172	0.150196	0.151518	0.164233	0.0908769	0.0982846	0.10682	0.111329	0.107782	0.113931	0.163507	0.119994	0.188878
w45*353	2-Tetradecene, (E)-	Hydrocarbons	C14H28	35953-54-9	1.11827	1.20294	1.17212	1.18714	1.1955	1.23781	1.0056	1.05025	1.01186	1.16333	1.21449	1.21673	1.05232	1.11864	1.092
NMW0273	Phenol, 4-(3-hydroxy-1-propenyl)-	Phenol	C9H10O2	3690-05-9	0.0519578	0.0618732	0.0517135	0.0450825	0.067107	0.0468816	0.0456994	0.0498445	0.0459908	0.050376	0.046084	0.05147	0.0695483	0.0657367	0.0451375
D1346*198	Cyclohexanone, 2-methyl-	Ketone	C7H12O	583-60-8	0.155525	0.141332	0.17684	0.215137	0.217909	0.224885	0.162595	0.159734	0.15881	0.179793	0.181662	0.193125	0.206365	0.206738	0.211679
KMW0548*108	1H-Cycloprop[e]azulene, 1a,2,3,4,4a,5,6,7b-octahydro-1,1,4,7-tetramethyl-, [1aR-(1a.alpha.,4.alpha.,4a.beta.,7b.alpha.)]-	Terpenoids	C15H24	489-40-7	19.1234	20.2437	18.5142	20.0288	20.1426	20.6999	12.2572	12.4141	13.1687	15.2574	16.6973	16.3262	17.1998	17.0833	16.9449
WAMW0913	2,4-Dodecadienal, (E,E)-	Aldehyde	C12H20O	21662-16-8	0.128956	0.151536	0.189949	0.211856	0.160499	0.220732	0.113269	0.116817	0.121972	0.0900303	0.103116	0.0991369	0.175797	0.115599	0.171227
NMW0259	1,3,5-Benzenetriol	Phenol	C6H6O3	108-73-6	0.178267	0.218483	0.179125	0.19114	0.183926	0.202941	0.0728842	0.0849831	0.0787903	0.097852	0.11123	0.10779	0.183228	0.128155	0.132757
NMW0047*149	Phenol, 2-ethyl-	Phenol	C8H10O	90-00-6	0.00318759	0.00351111	0.00334483	0.0187629	0.0164936	0.0179551	0.0251486	0.0291232	0.0294071	0.0348945	0.0345382	0.0351738	0.0240346	0.0242012	0.0226498
NMW0003	2,6,9,11-Dodecatetraenal, 2,6,10-trimethyl-, (E,E,E)-	Terpenoids	C15H22O	17909-77-2	0.0424958	0.0298634	0.0287919	0.0323548	0.0149489	0.021023	0.0256312	0.0201635	0.0179146	0.019593	0.0208722	0.0195617	0.0288816	0.0209667	0.0338543
NMW0413	Noruron	Terpenoids	C13H22N2O	18530-56-8	0.00334143	0.00450077	0.00359837	0.00410124	0.00478002	0.00460578	0.0044118	0.00406798	0.00368147	0.00580457	0.00441506	0.00618825	0.00486961	0.00510435	0.00750654
XMW3286	3(2H)-Furanone, 5-methyl-2-octyl-	Ketone	C13H22O2	57877-72-2	0.274623	0.26535	0.282322	0.236218	0.303628	0.245142	0.195877	0.215061	0.219675	0.215266	0.209524	0.223585	0.198806	0.193952	0.29605
WMW0214	Nonane, 4,5-dimethyl-	Hydrocarbons	C11H24	17302-23-7	0.149291	0.0293101	0.0308748	0.041424	0.0380301	0.0423865	0.0423352	0.0275006	0.0286223	0.0425937	0.0430277	0.0436424	0.0411974	0.0463018	0.0282518
KMW0704*357	.alpha.-Calacorene	Terpenoids	C15H20	21391-99-1	0.096742	0.100212	0.0925113	0.0717212	0.0697345	0.0663858	0.0525904	0.051134	0.0523583	0.0570829	0.0542563	0.0611036	0.0769141	0.0573118	0.0516433
XMW0017	Hexadecanoic acid, methyl ester	Ester	C17H34O2	112-39-0	0.0224319	0.026059	0.021912	0.0070702	0.00438628	0.00807221	0.00442879	0.00642958	0.00585728	0.00557983	0.00448974	0.00429685	0.00665046	0.00917111	0.0114327
XMW0195	1H-Cycloprop[e]azulene, decahydro-1,1,4,7-tetramethyl-, [1aR-(1a.alpha.,4.beta.,4a.beta.,7.beta.,7a.beta.,7b.alpha.)]-	Terpenoids	C15H26	28580-43-0	0.827569	0.798521	0.863266	0.598016	0.64914	0.634502	0.593531	0.59658	0.677006	0.950538	0.94247	0.632631	0.562273	0.573786	0.867151
YZMW0204*305	Phenol, 2-(1,1-dimethylethyl)-4-methyl-	Phenol	C11H16O	2409-55-4	0.0925281	0.0911592	0.0953893	0.160144	0.171916	0.171663	0.10327	0.110077	0.112945	0.172154	0.178179	0.114345	0.105535	0.100852	0.0981803
BPMW003	3-Furancarboxylic acid	Acid	C5H4O3	488-93-7	0.0502132	0.0438766	0.0469529	0.043764	0.0434298	0.0387112	0.046353	0.0447599	0.046175	0.0397868	0.0418604	0.0432292	0.0588462	0.0428783	0.0395289
XMW0658	2-Heptenoic acid	Acid	C7H12O2	18999-28-5	0.0651939	0.0683456	0.063957	0.0381988	0.0381726	0.0384761	0.066723	0.0660062	0.0482673	0.0431791	0.0450538	0.0476657	0.0611014	0.0428916	0.0422091
WAMW1999	2-Ethylhexyl 2-ethylhexanoate	Ester	C16H32O2	7425-14-1	0.0149973	0.0141436	0.0154807	0.0130972	0.0131368	0.0132118	0.0124743	0.0115615	0.0130361	0.0123588	0.0111294	0.0111601	0.0096829	0.00985267	0.0149596
KMW0546	Acetic acid, decyl ester	Ester	C12H24O2	112-17-4	0.0404781	0.0489659	0.0472994	0.0443719	0.0461422	0.0758385	0.0272151	0.0264866	0.029935	0.0479824	0.0603546	0.0458911	0.0323771	0.039459	0.0542965
XMW0216*063	(2S,3S,6S)-6-Isopropyl-3-methyl-2-(prop-1-en-2-yl)-3-vinylcyclohexanone	Terpenoids	C15H24O	21698-44-2	0.167876	0.151134	0.155994	0.183969	0.180615	0.188886	0.143257	0.144559	0.145475	0.149319	0.141228	0.154907	0.152488	0.143898	0.137813
XMW0392	.alpha.-Corocalene	Terpenoids	C15H20	20129-39-9	0.0130525	0.0148484	0.0116484	0.0114069	0.0107609	0.010986	0.00705024	0.00716148	0.0077463	0.00784234	0.007234	0.00751095	0.0111576	0.00785051	0.00756193
D374	(-)-trans-Pinane	Terpenoids	C10H18	33626-25-4	0.00938511	0.0109942	0.0104879	0.0283702	0.0299653	0.0334545	0.0172741	0.0115867	0.0131796	0.00430982	0.00561941	0.00460361	0.0186349	0.0193268	0.0118319
NMW0254	Benzaldehyde, 3,4-dihydroxy-	Aldehyde	C7H6O3	139-85-5	1.13494	1.23125	1.18556	0.798146	0.826183	0.826018	0.60444	0.642798	0.602165	0.740916	0.814533	0.810731	0.663253	1.12416	1.14649
WAMW0650	Hexanoic acid, 2-ethyl-	Acid	C8H16O2	149-57-5	0.0237829	0.0271944	0.0245172	0.0224617	0.0224174	0.020749	0.0954387	0.0576645	0.0895554	0.0187692	0.0124194	0.012709	0.0275866	0.0426119	0.0490951
WAMW1674	Urea, methyl-	Nitrogen compounds	C2H6N2O	598-50-5	0.00833762	0.00680987	0.00653015	0.00523225	0.00510583	0.00879685	0.00839655	0.00604284	0.00645903	0.0106195	0.0104905	0.0109926	0.00586005	0.00916884	0.00581203
QWMW1277	3,5,5-Trimethylhexyl acetate	Ester	C11H22O2	58430-94-7	0.0151164	0.0189616	0.0151921	0.00976522	0.00826804	0.0108068	0.00910628	0.012388	0.0101681	0.0158283	0.0129734	0.0118818	0.00770643	0.0114014	0.0137517
XMW0748	4-Acetyl-3,5-dimethyl-2-pyrrolecarboxylic acid, methylester	Ester	C10H13NO3	89909-47-7	0.0236974	0.0390076	0.024529	0.0311352	0.0336886	0.0360423	0.0166601	0.0231844	0.0179906	0.0347058	0.040661	0.0374561	0.0231427	0.0253863	0.0376808
NMW0144*311	Neric acid	Terpenoids	C10H16O2	4613-38-1	0.651507	0.695117	0.618672	0.683762	0.692888	0.721635	0.554204	0.565278	0.563131	0.629627	0.645743	0.658017	0.587005	0.603428	0.603323
NMW0061	Benzene, 1-methyl-2-nitro-	Nitrogen compounds	C7H7NO2	88-72-2	0.0375662	0.0426739	0.040802	0.00229675	0.00240042	0.00233194	0.0195938	0.0183331	0.0197646	0.0017768	0.00176664	0.00206597	0.0186181	0.0118402	0.0192698
KMW0577	2H-Pyran-2-one, 5,6-dihydro-6-pentyl-	Ketone	C10H16O2	54814-64-1	0.202022	0.229068	0.188397	0.224654	0.218937	0.230175	0.209224	0.152158	0.169866	0.224328	0.216603	0.233312	0.221786	0.135784	0.209809
XMW0382*054	isoledene	Terpenoids	C15H24	95910-36-4	0.909011	1.01806	0.903001	1.19905	1.0453	1.24171	0.611713	0.655336	1.02347	0.790343	0.868812	0.857357	0.794662	0.790174	0.808214
YZMW0472	3-Thien-2-ylpropanoic acid	Acid	C7H8O2S	5928-51-8	0.0106913	0.0113586	0.0108418	0.0166498	0.0170939	0.0172895	0.00770985	0.012794	0.0127079	0.0119764	0.0123495	0.00931171	0.00702887	0.00677174	0.0108045
QWMW1268	Benzeneethanol, .alpha.-(2-methylpropyl)-	Alcohol	C12H18O	7779-78-4	1.17171	1.10137	1.1963	0.855623	0.934426	0.906929	0.81424	0.823532	0.916873	0.732841	1.29406	0.797811	0.782766	0.746879	1.19715
KMW0435	2-Decenal, (Z)-	Aldehyde	C10H18O	2497-25-8	0.0531192	0.0579516	0.054956	0.0227623	0.0188822	0.0188526	0.0614109	0.0775308	0.0715388	0.0438031	0.0288132	0.0439105	0.025236	0.0440766	0.0444925
XMW3112	Isophytol	Terpenoids	C20H40O	505-32-8	0.017578	0.0196372	0.0183717	0.0103936	0.0108716	0.0117195	0.00800607	0.00678417	0.00758294	0.00857524	0.0107939	0.00909681	0.00726369	0.0115277	0.0132946
KMW0581	Benzene, 1,2,3-trimethoxy-5-(2-propenyl)-	Ether	C12H16O3	487-11-6	0.0835541	0.0837825	0.0914138	0.0642592	0.0637617	0.0638676	0.0301083	0.032385	0.0335773	0.0357673	0.0376335	0.0381233	0.0665288	0.0453226	0.0436789
QWMW0676	Benzoic acid, 2-amino-, ethyl ester	Ester	C9H11NO2	87-25-2	6.01576	6.63166	5.82081	6.89228	6.78405	7.10011	4.16541	4.21748	3.90432	3.83291	3.93435	4.11422	6.10937	3.88015	4.33464
GMW0087	2-Decenal, (E)-	Aldehyde	C10H18O	3913-81-3	0.0837644	0.0884652	0.084576	0.0392908	0.0314707	0.0366488	0.0916439	0.112261	0.105607	0.0692811	0.0438346	0.0698975	0.0383829	0.0695167	0.0683396
XMW0138	Azulene, 1,4-dimethyl-7-(1-methylethyl)-	Terpenoids	C15H18	489-84-9	0.0703262	0.0586551	0.0624498	0.0457273	0.043452	0.0386004	0.0394023	0.0396891	0.0391595	0.0389609	0.0388402	0.026234	0.0607733	0.0541781	0.0354645
NMW0174	Mexiletine	Amine	C11H17NO	31828-71-4	0.777561	0.928151	0.870637	1.90705	2.16293	2.07052	0.957199	1.92684	0.895261	1.47096	1.03121	1.84368	1.36913	1.28172	0.795803
NMW0135	Thiocyanic acid, phenylmethyl ester	Sulfur compounds	C8H7NS	3012-37-1	0.413595	0.433343	0.433075	0.369234	0.382115	0.397531	0.1082	0.103002	0.105802	0.215027	0.227492	0.24139	0.388789	0.382314	0.228222
KMW0268*022	Pyrazine, 2-ethyl-3,5-dimethyl-	Heterocyclic compound	C8H12N2	13925-07-0	0.0182119	0.0189221	0.0184076	0.0189294	0.0192593	0.0203375	0.0162724	0.0219661	0.0217208	0.0192875	0.0201385	0.0199738	0.0181712	0.0180707	0.017789
XMW1326	2,6-Piperidinedione, 3-ethyl-	Ketone	C7H11NO2	25115-69-9	0.00717045	0.00769048	0.00759287	0.0155302	0.0152395	0.0134796	0.0102941	0.00968079	0.0106664	0.0136587	0.01433	0.0142	0.0082933	0.013108	0.00778968
XMW2295	10-Undecenoic acid, methyl ester	Ester	C12H22O2	111-81-9	0.0540046	0.0564222	0.0576262	0.0607141	0.0627235	0.0643987	0.0410946	0.0510763	0.0445423	0.0520539	0.060346	0.0555421	0.034314	0.0354632	0.0563369
XMW0800	2(1H)-Pyridinone, 3-acetyl-4-hydroxy-6-methyl-	Ketone	C8H9NO3	5501-39-3	0.0336757	0.0336435	0.0345824	0.0345325	0.0335458	0.0344481	0.0231254	0.0278986	0.0273846	0.0314308	0.0224013	0.0238236	0.0349043	0.020557	0.0353613
XMW3120	Butanoic acid, 2-methyl-, heptyl ester	Ester	C12H24O2	50862-12-9	0.0465421	0.0496097	0.050205	0.0401021	0.0428442	0.0446993	0.0206182	0.0210207	0.0123885	0.0230192	0.0253132	0.0274774	0.0452039	0.0449203	0.0258477
XMW0007	Dibutyl phthalate	Ester	C16H22O4	84-74-2	0.0561964	0.0626683	0.0438338	0.0880564	0.114511	0.0868315	0.0694725	0.0718029	0.0578412	0.0884416	0.0803017	0.0846541	0.0820343	0.0736421	0.0458382
YZMW0022	3-Ethylanisole	Ether	C9H12O	10568-38-4	0.0135466	0.0142584	0.0130124	0.00675676	0.00762834	0.00809433	0.0166829	0.0140001	0.0194596	0.00980862	0.0107722	0.00150094	0.0131351	0.0141411	0.0139326
KMW0354	2,6-Nonadien-1-ol	Alcohol	C9H16O	7786-44-9	0.0189786	0.00326074	0.0197459	0.0162544	0.0153174	0.0167517	0.0212732	0.0240455	0.0238516	0.0179229	0.0183851	0.0180428	0.0186779	0.0193179	0.0190441
XMW2233	2,6-Octadien-1-ol, 3,7-dimethyl-, propanoate, (Z)-	Ester	C13H22O2	105-91-9	1.94178	2.25253	2.13339	2.46448	2.48561	2.59579	2.15105	2.00355	2.11174	0.306393	0.0623227	2.01032	2.13327	2.23269	2.16424
YZMW0592	2-Ethylhexyl methacrylate	Ester	C12H22O2	688-84-6	0.155935	0.168737	0.168119	0.13673	0.134518	0.0279946	0.149494	0.169422	0.159716	0.188368	0.192979	0.188252	0.161383	0.163147	0.165122
XMW0199	Hexadecane, 4-methyl-	Hydrocarbons	C17H36	25117-26-4	0.194621	0.215811	0.191658	0.215476	0.219439	0.236719	0.112351	0.121544	0.0232469	0.191377	0.206208	0.211822	0.178971	0.189339	0.194867
QWMW0681	Octanoic acid, 2-hexenyl ester, (E)-	Ester	C14H26O2	85554-72-9	0.0162649	0.147405	0.112038	0.152046	0.154653	0.155616	0.0839934	0.0917275	0.0825768	0.122479	0.127095	0.126024	0.107809	0.112944	0.107044
KMW0098*186	3-Hexen-1-ol, (Z)-	Alcohol	C6H12O	928-96-1	0.0793374	0.0821935	0.0723394	0.03474	0.0355456	0.0361135	0.0060601	0.0332644	0.0313479	0.057035	0.0490994	0.0491776	0.0437792	0.0472166	0.0442733
XMW0268	1,2,3,3a,8,9,9a,9b-Octahydrocyclopenta[def]phenanthrene	Aromatics	C15H18	148145-44-2	0.000235659	0.00129789	0.00137497	0.024722	0.0248926	0.0263778	0.00229565	0.00351178	0.00268032	0.00227564	0.00278451	0.00265021	0.00972623	0.0105738	0.0108282
NMW0298	Hexanedioic acid, bis(2-methylpropyl) ester	Ester	C14H26O4	141-04-8	0.00166394	0.0124432	0.0121812	0.00926652	0.00860975	0.00906204	0.0116061	0.012575	0.0119381	0.0121157	0.0140552	0.0134042	0.0101539	0.0108677	0.0113082
WAMW1374	Benzofuran, 2,3-dihydro-	Heterocyclic compound	C8H8O	496-16-2	0.201974	0.213261	0.20183	0.155433	0.0307021	0.159736	0.258736	0.270389	0.262295	0.313831	0.321174	0.31488	0.241772	0.241884	0.237041
XMW1253	Butanoic acid, 1-methyloctyl ester	Ester	C13H26O2	69727-42-0	0.200445	0.167456	0.13889	0.100559	0.100492	0.0994832	0.246921	0.0145714	0.0741948	0.111271	0.103122	0.114195	0.0931969	0.104368	0.0976309
XMW1381	Bicyclo[3.2.1]oct-2-ene, 3-methyl-4-methylene-	Terpenoids	C10H14	49826-53-1	0.0499628	0.052093	0.0505082	0.00102818	0.00604498	0.00549288	0.0252321	0.0233551	0.0248166	0.00722773	0.00651547	0.00759009	0.0209628	0.0216387	0.0229617
NMW0242	Benzocaine	Ester	C9H11NO2	94-09-7	0.391061	0.444814	0.395984	0.53762	0.510919	0.54014	0.328899	0.368201	0.34067	0.0713397	0.484711	0.448767	0.381353	0.404063	0.425379
D767	Benzenepropanal, 4-(1,1-dimethylethyl)-	Aldehyde	C13H18O	18127-01-0	0.072544	0.53098	0.432058	0.530611	0.528784	0.607547	0.356	0.375067	0.376689	0.44748	0.421181	0.439804	0.376691	0.425742	0.398478
BPMW004	o-Isopropenyltoluene	Aromatics	C10H12	7399-49-7	0.0215299	0.00430729	0.0238131	0.0274884	0.0287983	0.0295505	0.0191898	0.0558685	0.0532626	0.0229478	0.0239998	0.0235042	0.0245298	0.0239548	0.0250287
KMW0129	2,4-Hexadienal, (E,E)-	Aldehyde	C6H8O	142-83-6	0.00550076	0.00121181	0.00632063	0.00919359	0.00896548	0.00885415	0.00544974	0.00553403	0.00571569	0.00600396	0.00681842	0.00714682	0.00840386	0.00815176	0.00862044
NMW0337	Dibutyl adipate	Ester	C14H26O4	105-99-7	0.029394	0.0342112	0.0301333	0.0243786	0.0230478	0.00450427	0.020527	0.0273975	0.0249946	0.0232114	0.0262521	0.0241686	0.0243044	0.0233404	0.0238381
KMW0650*382	β-CARYOPHYLLENE ALCOHOL	Terpenoids	C15H26O	472-97-9	0.138219	0.129653	0.137552	0.115663	0.118354	0.12304	0.0717127	0.0780655	0.0643286	0.0846834	0.0900977	0.0866717	0.101619	0.105376	0.103054
NMW0331	N-Nitrosonornicotine	Heterocyclic compound	C9H11N3O	16543-55-8	0.00648375	0.0087738	0.00331811	0.00303234	0.000522275	0.00271727	0.00389008	0.00616128	0.00458801	0.00646958	0.00698414	0.00342096	0.0056372	0.00543205	0.00585724
D345	(3aR,6R,8aR)-7,7-Dimethyl-8-methylenehexahydro-1H-3a,6-methanoazulen-3(2H)-one	Ketone	C14H20O	30557-76-7	0.146215	0.154369	0.145085	0.144746	0.148278	0.146561	0.0617525	0.0944438	0.0127774	0.0941968	0.105006	0.102789	0.105664	0.101964	0.101349
WAMW1907	Formamide, N,N-dimethyl-	Amine	C3H7NO	68-12-2	0.0382597	0.0416935	0.0364136	0.0087893	0.00168072	0.00874441	0.00935861	0.013117	0.00934974	0.0211364	0.0184043	0.0193237	0.0188209	0.0208491	0.0185899
XMW0091	3-Isopropylidene-5-methyl-hex-4-en-2-one	Ketone	C10H16O	64149-32-2	0.124107	0.097738	0.11117	0.00143112	0.028849	0.0294219	0.0579621	0.0573642	0.0587909	0.00896168	0.00768626	0.00999271	0.0484236	0.049829	0.0546909
YZMW0707*271	1-Naphthalenol	Phenol	C10H8O	90-15-3	0.208025	0.229947	0.218603	0.243707	0.234323	0.239651	0.123065	0.125014	0.128134	0.137761	0.150799	0.152813	0.171242	0.169176	0.169528
GMW0284	3-Nonenoic acid, methyl ester	Ester	C10H18O2	13481-87-3	0.0245163	0.0254551	0.0234328	0.0237478	0.00462195	0.0248509	0.0272157	0.0289058	0.0283704	0.0330694	0.0334654	0.0335128	0.0281933	0.0273427	0.025869
D14	Salicyl alcohol	Alcohol	C7H8O2	90-01-7	0.0601151	0.0662815	0.064219	0.0318208	0.0328817	0.0348303	0.0224317	0.0188992	0.00322925	0.0177241	0.0172143	0.0184151	0.0501704	0.0482424	0.0458197
KMW0574*322	2-Propenoic acid, 3-phenyl-, ethyl ester	Ester	C11H12O2	103-36-6	1.4988	1.61304	1.46978	1.39962	0.120842	1.49197	0.689855	1.03069	0.592847	2.11101	2.03822	2.15352	1.84941	1.74124	1.70886
XMW1225	Propane-1,1-diol diacetate	Ester	C7H12O4	33931-80-5	0.00348742	0.00137942	0.00258536	0.00757207	0.00762254	0.00764471	0.00477533	0.000161083	0.00493308	0.00085981	0.00135132	0.00178326	0.00557174	0.0053788	0.00619487
XMW1467	1H-Pyrazole, 1,3,5-trimethyl-	Heterocyclic compound	C6H10N2	1072-91-9	0.13353	0.158307	0.138175	0.131758	0.123752	0.146249	0.101104	0.104687	0.1046	0.0195467	0.0993989	0.171195	0.13307	0.131959	0.118771
KMW0591	Butanoic acid, 1,7,7-trimethylbicyclo[2.2.1]hept-2-yl ester, endo-	Ester	C14H24O2	13109-70-1	0.383878	2.6968	2.87257	2.71401	2.90539	2.93568	1.94837	2.01046	1.94895	2.34252	2.25122	2.35898	2.65039	2.60048	2.36068
D58	Butanoic acid, 3-methyl-, 3-phenylpropyl ester	Ester	C14H20O2	5452-07-3	0.373237	0.0528111	0.404979	0.321663	0.322559	0.354876	0.248354	0.284423	0.261726	0.25517	0.291137	0.281186	0.272327	0.271324	0.314645
QWMW1227	2H-1-Benzopyran-2-one, 6-methyl-	Ester	C10H8O2	92-48-8	0.0306326	0.0310146	0.025405	0.0206364	0.0201476	0.0237008	0.0107788	0.012208	0.00223029	0.0135641	0.0142776	0.014963	0.0178802	0.0177417	0.0158816
w41*229	3-Octen-2-one, (E)-	Ketone	C8H14O	18402-82-9	0.00598227	0.010663	0.00602943	0.017783	0.0155508	0.00123749	0.0277666	0.0368208	0.0333926	0.0147978	0.00885345	0.00986865	0.0100646	0.0123376	0.0122737
XMW0499*041	Undecane, 3,4-dimethyl-	Hydrocarbons	C13H28	17312-78-6	0.0194191	0.019899	0.0198281	0.0208491	0.0204297	0.0226057	0.0204567	0.0209583	0.0210737	0.0207787	0.0204958	0.0203781	0.0190611	0.0205944	0.0205546
XMW0178	Acetic acid, (1,2,3,4,5,6,7,8-octahydro-3,8,8-trimethylnaphth-2-yl)methyl ester	Ester	C16H26O2	314773-27-8	0.0201883	0.0219704	0.0212735	0.00318525	0.018622	0.017937	0.017841	0.0190364	0.0197168	0.0185893	0.0181154	0.019232	0.0200417	0.0165804	0.0181543
QWMW0666	Ethyl benzoylacetate	Ester	C11H12O3	94-02-0	0.0410691	0.00460205	0.036071	0.0336148	0.0356332	0.0364138	0.0230032	0.0229306	0.0212117	0.0290521	0.0333941	0.0325481	0.0305842	0.0276266	0.0249802
NMW0240	Benzoic acid, 4-hydroxy-	Acid	C7H6O3	99-96-7	0.0507092	0.054277	0.0627845	0.0310739	0.0271974	0.0307816	0.035662	0.0439473	0.0438395	0.0328604	0.00569023	0.0356488	0.0310379	0.0365906	0.0419264
NMW0246*391	trans-4-Methoxycinnamaldehyde	Aldehyde	C10H10O2	24680-50-0	1.01226	1.56512	1.6548	1.19308	1.21871	1.22831	0.846343	0.759174	0.87763	0.719006	0.786628	0.81303	1.14822	1.16642	1.17518
D1354	4-Octanol	Alcohol	C8H18O	589-62-8	0.0465449	0.0831865	0.0682727	0.0310915	0.0308701	0.0556187	0.0128489	0.00162263	0.00826216	0.188564	0.113746	0.13456	0.0384778	0.0505338	0.0534375
KMW0689	Benzyl Benzoate	Ester	C14H12O2	120-51-4	0.0246645	0.0252627	0.0234052	0.00356155	0.0182855	0.0215285	0.0195308	0.0226122	0.019546	0.0210203	0.0224998	0.0204423	0.0260694	0.0244774	0.0202074
XMW3506	cis-Hexenyl octyne carbonate	Ester	C15H24O2	68480-29-5	0.0156714	0.0253167	0.0246544	0.0155771	0.0201031	0.0160186	0.0112018	0.012625	0.0118806	0.00238992	0.0215485	0.0188968	0.0123544	0.0117789	0.0174938
XMW1476	1-Propanone, 1-(4-methoxyphenyl)-	Ketone	C10H12O2	121-97-1	0.025325	0.162157	0.18596	0.174566	0.185419	0.212699	0.171937	0.164897	0.142782	0.156924	0.225178	0.16949	0.126066	0.142203	0.195251
KMW0134	2-Furfurylthiol	Alcohol	C5H6OS	98-02-2	0.0155652	0.003429	0.0182707	0.0268002	0.0271108	0.0384392	0.0168606	0.0162241	0.0161545	0.0169283	0.0196763	0.0202944	0.0250999	0.0236827	0.0358925
QWMW1229	Ethyl 3-(2-hydroxyphenyl)propanoate	Ester	C11H14O3	20921-04-4	0.0183783	0.139936	0.147267	0.191416	0.188933	0.196976	0.0901887	0.0972283	0.104493	0.135741	0.160383	0.147976	0.170619	0.103854	0.1718
KMW0160	1-Propanol, 3-(methylthio)-	Alcohol	C4H10OS	505-10-2	0.0925045	0.136901	0.102883	0.307161	0.314123	0.31836	0.211522	0.20971	0.210336	0.0794326	0.0161572	0.0167067	0.228213	0.238479	0.235716
XMW0642	Cyclohexanol, 3,5-dimethyl-	Alcohol	C8H16O	5441-52-1	0.378682	0.389027	0.409723	0.868165	0.880086	0.889739	0.63433	0.634366	0.631129	0.230426	0.0468704	0.0484645	0.680405	0.71088	0.701124
GMW0074	Aspirin	Acid	C9H8O4	50-78-2	1.76067	1.89138	1.80963	0.210877	0.216534	2.28209	1.14675	1.09439	1.06231	1.90328	2.01311	1.99736	1.72035	1.81603	1.77394
WAMW1799*181	2-Pentenoic acid	Acid	C5H8O2	626-98-2	0.189231	0.190107	0.154426	0.0792089	0.0162668	0.0169264	0.11727	0.1773	0.129964	0.191917	0.1742	0.176842	0.117062	0.121503	0.117869
XMW1218	2-Nonanone, 3-(hydroxymethyl)-	Ketone	C10H20O2	67801-33-6	0.0164856	0.0181588	0.102085	0.0860567	0.0870029	0.0887607	0.104936	0.104399	0.107458	0.103466	0.105283	0.110965	0.0985805	0.100826	0.0984082
D307	Bicyclo[3.1.1]heptan-3-ol, 2,6,6-trimethyl-, (1.alpha.,2.beta.,3.alpha.,5.alpha.)-	Terpenoids	C10H18O	27779-29-9	0.368581	0.00636606	0.00606458	0.0291235	0.0321655	0.0340744	0.178375	0.173833	0.174883	0.0332164	0.0322653	0.0359547	0.141917	0.156761	0.153981
KMW0310	2-Cyclohexen-1-ol, 1-methyl-4-(1-methylethenyl)-, trans-	Alcohol	C10H16O	7212-40-0	0.00961861	0.00992603	0.00889937	0.00170947	0.0165378	0.0168179	0.0171923	0.0166524	0.0163423	0.00180549	0.0188955	0.0193484	0.0172545	0.0175473	0.0171192
NMW0779	Ethanol, 2,2'-oxybis-	Alcohol	C4H10O3	111-46-6	0.0167636	0.0171303	0.0182102	0.0393491	0.0407657	0.0410371	0.0279587	0.028404	0.0281978	0.0103171	0.00209858	0.00216996	0.0311242	0.0309739	0.0308005
XMW0780	2,6-Dimethyl-1,3,5,7-octatetraene, E,E-	Terpenoids	C10H14	460-01-5	0.0203365	0.0130983	0.0139975	0.0235442	0.0243584	0.0260916	0.0329393	0.0333334	0.0346317	0.00172197	0.00175131	0.00905436	0.0216644	0.0239109	0.0242582
D315	(R)-2-((4aS,8aR)-4a-Methyl-8-methylene-1,4,4a,5,6,7,8,8a-octahydronaphthalen-2-yl)propan-1-ol	Terpenoids	C15H24O	28102-68-3	0.000906033	0.00099799	0.00605946	0.00514172	0.00468809	0.00541674	0.00822092	0.00864287	0.00885844	0.00612733	0.00652361	0.00723754	0.00553904	0.00553431	0.00588891
QWMW0822	cis-3-Hexenyl phenyl acetate	Ester	C14H18O2	42436-07-7	0.0563182	0.0664288	0.0579964	0.0575754	0.0553005	0.060358	0.00572986	0.0291051	0.00592792	0.0344609	0.0403224	0.0382246	0.0418724	0.0412907	0.0440374
KMW0669	Pantolactone	Ester	C6H10O3	599-04-2	0.0040192	0.000828467	0.000789233	0.0117153	0.0108721	0.0132553	0.00392155	0.0037497	0.00395726	0.00847949	0.00829451	0.00814534	0.00511702	0.00487249	0.00526663
QWMW0267	Piperazine, 2-methyl-	Heterocyclic compound	C5H12N2	109-07-9	0.0354633	0.0364614	0.0358179	0.017618	0.00361813	0.00376485	0.0337366	0.0450329	0.0427568	0.0235703	0.0234991	0.0240739	0.023164	0.0263399	0.0272289
QWMW0741	Benzoic acid, 2-(methylamino)-, 2-methylpropyl ester	Ester	C12H17NO2	65505-24-0	0.015896	0.0175093	0.150339	0.109811	0.0936316	0.122481	0.0790798	0.0884323	0.0931218	0.0846009	0.0936255	0.0953454	0.0944994	0.10302	0.111046
WAMW1635	Pentanoic acid, butyl ester	Ester	C9H18O2	591-68-4	0.0128538	0.00583915	0.0132787	0.00942115	0.013554	0.0124067	0.00966051	0.000883918	0.00090015	0.00474289	0.00479847	0.00597487	0.0134388	0.012448	0.0125714
NMW0231	Phenol, 2-methoxy-4-(2-propenyl)-, acetate	Ester	C12H14O3	93-28-7	0.00461862	0.0152107	0.0125722	0.000924409	0.000949208	0.00854835	0.00790906	0.00917872	0.00893562	0.00488164	0.00509324	0.00573014	0.00524803	0.00603543	0.00519737
D282	Citronellyl tiglate	Terpenoids	C15H26O2	24717-85-9	0.0901591	0.091739	0.0959731	0.00837633	0.128989	0.00894983	0.0509394	0.0414355	0.0601531	0.0674301	0.0701922	0.0733787	0.0824474	0.0754568	0.08283
NMW0422	Phenol, 2,2'-methylenebis-	Phenol	C13H12O2	2467-02-9	0.0110728	0.0122625	0.010164	0.0114705	0.0108069	0.00499209	0.00993269	0.00876869	0.00820288	0.000986923	0.011004	0.00103788	0.00848559	0.00905232	0.0103982
D895	Pyrazine, (methylthio)-	Heterocyclic compound	C5H6N2S	21948-70-9	0.00494567	0.00103312	0.000984198	0.00586253	0.0056074	0.00603698	0.005735	0.0054946	0.00532729	0.0050526	0.00811117	0.00552494	0.00519175	0.00595942	0.00487546
XMW0650*163	2-Butenal, 3-methyl-	Aldehyde	C5H8O	107-86-8	0.00578723	0.00427402	0.000814323	0.00815556	0.00934922	0.00864613	0.00527187	0.00484749	0.00532728	0.0063767	0.000840115	0.00677462	0.00757183	0.00660432	0.00767866
NMW0201	Phenmetrazine	Heterocyclic compound	C11H15NO	134-49-6	0.23033	0.26415	0.264871	0.289506	0.296354	0.30582	0.339903	0.00925392	0.00942386	0.0493946	0.295124	0.325004	0.309367	0.343441	0.269248
D56	2-Buten-1-ol, 3-methyl-, benzoate	Ester	C12H14O2	5205-11-8	1.82475	2.04685	1.97548	2.44586	2.46216	2.56758	1.16945	0.0574018	0.0584559	0.306393	0.987732	1.21526	1.72201	1.69655	1.40843
GMW0163	1-Butanol, 3-methyl-, propanoate	Ester	C8H16O2	105-68-0	0.0148034	0.0160077	0.0162374	0.0184962	0.0179951	0.0193323	0.0137783	0.0147065	0.0147742	0.00325867	0.000662838	0.000685383	0.0124874	0.0165578	0.0173637
D1612	Oxiranecarboxylic acid, 3-methyl-3-phenyl-, ethyl ester	Aldehyde	C12H14O3	77-83-8	0.230852	0.239699	0.235037	0.017362	0.0178278	0.0927538	0.112014	0.119949	0.118418	0.132532	0.132729	0.149901	0.180944	0.168719	0.139773
XMW0740	3-Methyl-pyrrolo(2,3-b)pyrazine	Heterocyclic compound	C7H7N3	20321-99-7	0.351059	0.277686	0.37444	0.220819	0.263764	0.158856	0.126887	0.125781	0.149335	0.0268552	0.227073	0.0282418	0.293993	0.251328	0.355134
XMW0455	1,3-Benzenediol, 4,5-dimethyl-	Phenol	C8H10O2	527-55-9	0.00625676	0.00819271	0.0129301	0.00834786	0.0112762	0.00828725	0.00939158	0.0100104	0.00796303	0.00133198	0.0076945	0.00140075	0.00859714	0.0129901	0.00819746
YZMW0241	L-Pipecolinic acid	Acid	C6H11NO2	3105-95-1	0.0348851	0.0361906	0.0340859	0.0165997	0.0142169	0.0140873	0.0367839	0.00260883	0.00265674	0.0289974	0.0172448	0.0190084	0.0155425	0.0292922	0.0280495
XMW0574	4-Penten-1-ol, propanoate	Ester	C8H14O2	30563-30-5	0.350242	0.450901	0.3762	0.891345	0.897904	0.927167	0.0405086	0.0411531	0.0419088	0.219663	0.225727	0.239823	0.665935	0.698442	0.694336
XMW0152	Pentanoic acid, 2-hydroxy-3-methyl-, methyl ester	Ester	C7H14O3	41654-19-7	0.0625328	0.0721131	0.0725034	0.158847	0.15941	0.162545	0.0999046	0.101081	0.0994218	0.0133124	0.0135392	0.0139997	0.107405	0.114767	0.112156
XMW0066	Naphthalene, 1,2,3,4-tetrahydro-2,6-dimethyl-	Aromatics	C12H16	7524-63-2	0.209199	0.223876	0.214618	0.0245667	0.0252257	0.0262486	0.13367	0.129071	0.123756	0.226314	0.240226	0.238035	0.204199	0.216908	0.211295
KMW0501*351	Dihydrocarvyl acetate	Terpenoids	C12H20O2	20777-49-5	1.51952	1.63574	1.56633	0.190584	0.195696	0.203632	1.22342	0.98461	0.960079	1.63929	1.73221	1.71759	1.48756	1.55389	1.52389
XMW0533	3-Methylbenzothiophene	Heterocyclic compound	C9H8S	1455-18-1	3.00007	3.22193	3.09589	0.310548	0.318879	0.33181	1.51214	2.36713	1.93104	3.21705	3.41315	3.38697	2.94122	3.05232	2.99872
KMW0453	Linalyl acetate	Terpenoids	C12H20O2	115-95-7	0.0256777	0.00700654	0.00530266	0.0149711	0.0131303	0.0150862	0.0315867	0.0320501	0.0321447	0.00107579	0.00109412	0.00113134	0.0235611	0.0253484	0.0251597
QWMW1248	2(3H)-Furanone, 5-methyl-	Ketone	C5H6O2	591-12-8	0.181631	0.172577	0.154426	0.0228301	0.0234425	0.0243932	0.117115	0.177062	0.128661	0.183918	0.173962	0.176476	0.116449	0.121333	0.117752
XMW1273	1-(5-Dimethylethyl)pyrazin-2-yl-ethan-1-one	Ketone	C10H14N2O	182306-61-2	0.336122	0.358854	0.3437	0.0327825	0.033662	0.035027	0.159627	0.166228	0.173351	0.357512	0.379114	0.37547	0.328906	0.341394	0.332338
KMW0601	2-Butanone, 4-(4-hydroxyphenyl)-	Ketone	C10H12O2	5471-51-2	0.0125785	0.0130792	0.0135258	0.00123781	0.00127102	0.00132256	0.00658601	0.00765112	0.00796165	0.00675806	0.00712055	0.00687415	0.00713278	0.00777443	0.00748609
KMW0589	Humulene	Terpenoids	C15H24	6753-98-6	2.5209	2.77676	2.64526	13.9607	13.9394	14.4003	12.4742	13.252	13.2302	15.1264	14.3147	15.7728	12.723	13.225	13.5959
YZMW0705	Phenol, 4-chloro-5-methyl-2-(1-methylethyl)-	Phenol	C10H13ClO	89-68-9	4.00207	4.61992	3.7472	4.43444	4.54179	2.08489	0.380053	0.3861	0.393191	2.76181	3.00388	2.9711	3.31527	3.46054	3.55804
YZMW0677	4-Methyl-2-oxovaleric acid	Acid	C6H10O3	816-66-0	0.123319	0.13666	0.13472	0.220747	0.224919	0.232084	0.169506	0.170098	0.170572	0.0262529	0.0267002	0.0276084	0.181424	0.185644	0.182637
QWMW0682	Decanoic acid, 3-hexenyl ester, (Z)-	Ester	C16H30O2	85554-69-4	0.0220154	0.0302362	0.029513	0.0173041	0.0167313	0.0182592	0.015962	0.0183414	0.0167435	0.00344187	0.00350051	0.00361957	0.0181739	0.0184525	0.0184504
WAMW1263	2H-1-Benzopyran, 3,5,6,8a-tetrahydro-2,5,5,8a-tetramethyl-, trans-	Heterocyclic compound	C13H20O	41678-29-9	0.0897372	0.0957678	0.0917603	0.00870351	0.00893699	0.00929941	0.0423796	0.0440327	0.0463781	0.0953241	0.101361	0.0998897	0.08833	0.0902101	0.0889491
QWMW0987	Benzofuran, 2-ethenyl-	Heterocyclic compound	C10H8O	7522-79-4	0.00492617	0.00632825	0.00494448	0.000753177	0.00391595	0.00402372	0.000733482	0.00798797	0.000758837	0.00734363	0.0075135	0.00747619	0.00593911	0.00630401	0.00644762
XMW0218	Hexadecane, 7,9-dimethyl-	Hydrocarbons	C18H38	21164-95-4	0.0479388	0.0615577	0.0577434	0.0263167	0.026639	0.0309388	0.0359611	0.0310833	0.0372231	0.00509994	0.00518684	0.00536325	0.024234	0.0251354	0.026089
GGMW0050	Cyclohexanone, 4-methyl-	Ketone	C7H12O	589-92-4	0.0564156	0.0502425	0.0497798	0.00789106	0.00810274	0.00843133	0.0510438	0.0626088	0.0572181	0.0582472	0.0579685	0.0597052	0.0398098	0.041076	0.0429204
WAMW1769	Propanoic acid, pentyl ester	Ester	C8H16O2	624-54-4	0.0253627	0.0268727	0.0270932	0.159718	0.154384	0.167064	0.00370233	0.00376124	0.00383032	0.0206201	0.0207092	0.0211129	0.144976	0.154494	0.160426
XMW0627	Diethyl Phthalate	Ester	C12H14O4	84-66-2	0.325042	0.30716	0.319141	0.028961	0.029738	0.0309439	0.141019	0.15016	0.187642	0.333668	0.383424	0.377532	0.167468	0.171496	0.164327
XMW0675	2,6,6-Trimethylcyclohexa-1,4-dienecarbaldehyde	Aldehyde	C10H14O	162376-82-1	0.0997175	0.104704	0.101968	0.000998131	0.00102491	0.00106647	0.0280598	0.0339318	0.0284339	0.00527096	0.00591004	0.00570051	0.033906	0.0341094	0.0333537
GMW0072	Methylmalonic acid	Acid	C4H6O4	516-05-2	0.0622268	0.063498	0.0621656	0.0741584	0.0766973	0.0795912	0.0113158	0.0114959	0.011707	0.0702238	0.0713134	0.0713313	0.0676599	0.0678078	0.0664413
XMW0167	1-(2,3,4,5-Tetramethylphenyl)ethanone	Ketone	C12H16O	34764-71-1	0.0843852	0.0909816	0.0931432	0.0734913	0.071011	0.0736301	0.0106381	0.0108074	0.0110058	0.0576863	0.0640569	0.0624085	0.0640272	0.0628036	0.0632369
XMW0523*019	1H-Pyrrole-2-carbonitrile	Heterocyclic compound	C5H4N2	9513-94-4	0.115559	0.0939859	0.105413	0.00154562	0.00158708	0.00165144	0.0551847	0.0524075	0.0418744	0.00896064	0.00830121	0.0104833	0.0346428	0.0388452	0.0389679
XMW0873	1,4-Methanoazulene, 7-bromodecahydro-4,8,8-trimethyl-9-methylene-	Terpenoids	C15H23Br	24503-54-6	0.0913529	0.10292	0.0933988	0.0636946	0.0628471	0.0637111	0.0106111	0.0107799	0.0109779	0.0575399	0.061103	0.0605235	0.0658571	0.0640838	0.0644928
WMW0148	Spiro[4.5]dec-7-ene, 1,8-dimethyl-4-(1-methylethenyl)-, [1S-(1.alpha.,4.beta.,5.alpha.)]-	Terpenoids	C15H24	24048-44-0	1.4516	1.59893	1.52321	7.31479	8.33264	8.05975	12.4386	13.0809	13.1485	14.7048	15.1852	15.1265	11.7674	12.3662	11.3811
XMW0206	1H-Pyrazolo[3,4-d]pyrimidin-4-amine	Amine	C5H5N5	2380-63-4	0.0101832	0.0108321	0.0106877	0.000845167	0.00086784	0.000903032	0.00609683	0.00734728	0.00666701	0.00446318	0.00498267	0.00502666	0.0167206	0.0192294	0.0180694
KMW0276	1-Octanol	Alcohol	C8H18O	111-87-5	0.0206992	0.0277122	0.0253492	0.00192711	0.00197881	0.00205906	0.0360655	0.0562899	0.0395763	0.0117138	0.0103501	0.0114434	0.0136867	0.0155307	0.0141545
XMW0186*139	3,5-Octadien-2-one, (E,E)-	Ketone	C8H12O	30086-02-3	0.0264109	0.028923	0.0291015	0.00122206	0.00125484	0.00130573	0.0195867	0.0409299	0.0268109	0.0242221	0.0207816	0.0244776	0.00628421	0.00701305	0.00630306
GMW0162*149	Phenol, 2,4-dimethyl-	Phenol	C8H10O	105-67-9	0.00318759	0.00351111	0.00334483	0.0187629	0.0164936	0.0179551	0.0251486	0.0291232	0.0294071	0.0348945	0.0345382	0.0351738	0.0240346	0.0242012	0.0226498
YZMW0757	p-tert.-Butylcatechol	Phenol	C10H14O2	98-29-3	0.019564	0.0185264	0.0282999	0.0349382	0.0357796	0.0375155	0.00330154	0.00335407	0.00341567	0.028768	0.0301834	0.0297721	0.0222228	0.0245451	0.0258618
XMW1252	2(1H)-Naphthalenone, 3,4,5,6,7,8-hexahydro-	Ketone	C10H14O	13837-12-2	1.48503	1.52514	1.03352	1.49456	1.5139	1.5383	0.123916	0.125888	0.128199	0.67195	0.721814	0.744638	0.870882	0.849541	0.818392
KMW0696	Phenol, 2-methoxy-4-propyl-	Phenol	C10H14O2	2785-87-7	0.0589569	0.0706329	0.0661551	0.00163701	0.00168092	0.00174909	0.0507645	0.0187183	0.0207027	0.00878016	0.0094092	0.00909108	0.0384146	0.0370383	0.0361508
NMW0006	2-Cyclohexen-1-one, 3-methyl-6-(1-methylethylidene)-	Terpenoids	C10H14O	491-09-8	3.65024	3.79848	4.0987	5.47198	5.61214	5.74663	0.554242	0.56306	0.5734	3.00544	3.24473	3.32846	3.94065	3.8486	3.66768
NMW0305	Trinitrotoluene	Nitrogen compounds	C7H5N3O6	118-96-7	0.00319333	0.00351743	0.00335085	0.0190141	0.0186514	0.0199617	0.0191101	0.0176754	0.0190743	0.0182799	0.0211741	0.0194489	0.0178451	0.0167526	0.018137
D423	Benzyl tiglate	Ester	C12H14O2	37526-88-8	0.0116177	0.0127969	0.0121908	0.0608813	0.0601138	0.062743	0.0975325	0.0791615	0.0887255	0.111189	0.103859	0.116621	0.0696975	0.0663914	0.0639197
QWMW0413	Pyridine, 2-butyl-	Heterocyclic compound	C9H13N	5058-19-5	0.0109044	0.0113667	0.0141565	0.00639416	0.00638037	0.0065958	0.0155529	0.0121894	0.0149859	0.00130397	0.00132619	0.0013713	0.00973746	0.00942733	0.00885102
KMW0158	Benzaldehyde	Aldehyde	C7H6O	100-52-7	0.291488	0.329671	0.300449	0.0234225	0.0240508	0.0250261	0.443946	0.69102	0.579452	0.135683	0.125797	0.146584	0.190914	0.217271	0.233237
QWMW0350	2-Naphthalenethiol	Alcohol	C10H8S	91-60-1	0.00253262	0.0316247	0.0301294	0.00255244	0.0306514	0.0027272	0.0141645	0.0126263	0.0148616	0.0171709	0.0215289	0.0215127	0.0192708	0.0210578	0.0234443
XMW0584	2,5-Dibutoxy-2,5-dihydrofuran	Heterocyclic compound	C12H22O3	20295-23-2	0.0804435	0.0794366	0.0344111	0.0408224	0.00659385	0.0429435	0.00625366	0.0641344	0.00646984	0.036226	0.0358574	0.0392627	0.0372258	0.0354333	0.0331209
D19	2-Naphthyl methyl ketone	Ketone	C12H10O	93-08-3	0.00348696	0.00384087	0.00365898	0.0959276	0.100689	0.0187743	0.0787874	0.0895383	0.0972285	0.0754463	0.084876	0.0922238	0.0819891	0.0957717	0.1028
D380	3(2H)-Furanone, 2-hexyl-5-methyl-	Ketone	C11H18O2	33922-66-6	0.0787583	0.0760892	0.0685846	0.0075713	0.00777441	0.00808968	0.0386363	0.0374765	0.038141	0.048003	0.0493721	0.0453275	0.0677299	0.0606365	0.0575403
D382*124	cis-11-Tetradecen-1-ol	Alcohol	C14H28O	34010-15-6	0.0462976	0.0635832	0.0559317	0.0556543	0.0588789	0.0624674	0.0349766	0.0360759	0.0366309	0.0462058	0.0520589	0.0476221	0.0405037	0.0418733	0.0479367
WAMW2234	1-Propanone, 1-phenyl-	Ketone	C9H10O	93-55-0	0.00071111	0.000783283	0.000746189	0.00824843	0.00616437	0.00674985	0.00467657	0.0035452	0.00406814	0.00425085	0.00514409	0.00552952	0.00493247	0.00642959	0.00629183
D281	Avocadynofuran	Heterocyclic compound	C17H26O	24708-33-6	0.0091873	0.0126874	0.010364	0.00124784	0.00640657	0.00679093	0.00680171	0.0102227	0.00835419	0.00131792	0.00134038	0.00913626	0.00643031	0.00824426	0.00673096
D406	2,7-Octadien-4-ol, 2-methyl-6-methylene-, (S)-	Terpenoids	C10H16O	35628-00-3	0.0187953	0.0202199	0.0201438	0.00229438	0.00235593	0.00245147	0.0183778	0.0241818	0.0234514	0.0138082	0.0136121	0.013705	0.0113325	0.0147598	0.0152936
XMW0663	3,5-Dimethyl-1-butylpyrazole	Heterocyclic compound	C9H16N2	2655-37-0	0.236853	0.253684	0.268533	0.003969	0.00407547	0.00424074	0.123245	0.113851	0.122787	0.0217248	0.0213167	0.0242145	0.0809643	0.104863	0.114127
D1713	.beta.-Resorcylic acid	Acid	C7H6O4	89-86-1	0.0639775	0.0625925	0.0655189	0.00624927	0.00641691	0.00667713	0.0304293	0.0378599	0.0344684	0.0352061	0.0439601	0.0401759	0.0583874	0.0515217	0.0445623
XMW1429	1-(2-Hydroxyethyl)-1,2,4-triazole	Alcohol	C4H7N3O	3273-14-1	0.0214583	0.0244237	0.0504251	0.00300529	0.00308592	0.00321106	0.0387363	0.0495125	0.0477322	0.0166144	0.0161408	0.0170237	0.0239844	0.0185544	0.0187059
XMW0964	Petasitene	Terpenoids	C15H24	443124-67-2	0.00802485	0.0090442	0.00943491	0.0139012	0.0140707	0.0153752	0.00131422	0.00133514	0.00135965	0.0134632	0.0129549	0.00876221	0.00715893	0.00994215	0.00696044
XMW0643	Butyramide, 2-cyano-2-ethyl-	Amine	C7H12N2O	18705-38-9	0.00756375	0.00746082	0.00489357	0.0025587	0.00259546	0.00256374	0.0104167	0.0125901	0.0112742	0.000506845	0.000515481	0.000533014	0.00703144	0.00597521	0.00500098
XMW0276	4-Hexen-3-one, 5-methyl-	Ketone	C7H12O	13905-10-7	0.000280124	0.000308555	0.000293942	0.00402601	0.00630645	0.00565837	0.00414933	0.00139654	0.0017309	0.0038816	0.00394356	0.00464124	0.00746692	0.00573888	0.00555221
QWMW1256	3-Buten-2-one, 4-(2-furanyl)-	Ketone	C8H8O2	623-15-4	0.00722715	0.00743824	0.00803077	0.00475548	0.00484302	0.00512805	0.00927974	0.0090578	0.00961008	0.00099628	0.00101325	0.00104772	0.00642291	0.00679408	0.00948655
D143	Benzenepropanoic acid, methyl ester	Ester	C10H12O2	103-25-3	0.118666	0.135795	0.129096	0.0278863	0.0279197	0.0279324	0.0593974	0.0987748	0.0671118	0.00552217	0.00561626	0.00580728	0.0719118	0.0476027	0.0729803
GGMW0183	3,4-Dimethyl-2-(propyldisulfanyl)thiophene	Heterocyclic compound	C9H14S3	126876-33-3	0.0222928	0.0206483	0.0220742	0.0211834	0.0200527	0.0207255	0.00246245	0.00250163	0.00254757	0.0211741	0.0254449	0.0233787	0.0124893	0.0235395	0.0192745
XMW1098	Butanoic acid, octyl ester	Ester	C12H24O2	110-39-4	0.0941815	0.0732255	0.0898221	0.0579849	0.0586451	0.0577558	0.0105283	0.0106958	0.0108922	0.114739	0.103122	0.118825	0.0548533	0.0604784	0.0936994
YZMW0453	Barbital	Ketone	C8H12N2O3	57-44-3	0.033184	0.00956782	0.0166192	0.0312369	0.0330448	0.0329993	0.00490005	0.000995604	0.00101389	0.00106285	0.0374117	0.00111772	0.0352002	0.0370746	0.0370656
YZMW0550	Butane, 1-nitro-	Nitrogen compounds	C4H9NO2	627-05-4	0.0406405	0.042067	0.042575	0.0195404	0.0183797	0.00382501	0.0034863	0.00354177	0.00360681	0.0238407	0.0258889	0.0248841	0.0251809	0.0263927	0.0257745
D185	4-Aminobenzoic acid	Acid	C7H7NO2	150-13-0	0.0206155	0.0207974	0.0220208	0.016395	0.0162013	0.0159921	0.0018939	0.00192403	0.00195936	0.0107434	0.00208897	0.0108001	0.0110653	0.0119688	0.0117646
KMW0474	2-Undecanone	Ketone	C11H22O	112-12-9	0.00693995	0.00686162	0.00650325	0.00532223	0.000911584	0.00546985	0.00435849	0.00439155	0.00459165	0.00093763	0.000953605	0.00098604	0.00522338	0.00542945	0.00559583
NMW0054	Propanoic acid, 3-(methylthio)-	Acid	C4H8O2S	646-01-5	0.00137414	0.00798048	0.00720965	0.00772679	0.00806572	0.00827039	0.00134868	0.00137014	0.0013953	0.00836423	0.00837392	0.00808648	0.00754723	0.00763738	0.00765053
D268	Tetrasulfide, di-2-propenyl	Sulfur compounds	C6H10S4	2444-49-7	0.00402574	0.00443433	0.00422434	0.0772266	0.0733858	0.0843859	0.0244939	0.0330984	0.0246106	0.00428513	0.0217907	0.0236769	0.0374855	0.0378493	0.0384362
XMW0576	Benzeneethanamine	Amine	C8H11N	64-04-0	0.0836567	0.08666	0.0832044	0.0120015	0.0623418	0.0641159	0.0679477	0.0747669	0.0704099	0.0126755	0.0128915	0.01333	0.0739524	0.0756483	0.0733124
KMW0161	3-Octanone	Ketone	C8H16O	106-68-3	0.000641633	0.00510284	0.00546049	0.00815598	0.00841259	0.00876098	0.00469259	0.000639765	0.000651514	0.000682974	0.00347305	0.00375537	0.00753221	0.00754506	0.00750198
XMW0289	2-Acetyl-5-methylfuran	Heterocyclic compound	C7H8O2	1193-79-9	0.111505	0.0463073	0.113693	0.101935	0.102317	0.00905407	0.08227	0.0846327	0.0835741	0.00894983	0.00910232	0.00941191	0.100206	0.100001	0.100146
WAMW1816	Acetic acid, methoxy-, methyl ester	Ester	C4H8O3	6290-49-9	0.00926214	0.00126865	0.00120857	0.0357441	0.0372281	0.0419064	0.027326	0.0271706	0.0273399	0.00612981	0.00124685	0.00128926	0.0303706	0.0309381	0.0327668
D244	(3S,3aR,3bR,4S,7R,7aR)-4-Isopropyl-3,7-dimethyloctahydro-1H-cyclopenta[1,3]cyclopropa[1,2]benzen-3-ol	Terpenoids	C15H26O	23445-02-5	0.00341272	0.0221237	0.0179054	0.00343943	0.0035317	0.00367492	0.0352939	0.0358794	0.0306122	0.0711749	0.075026	0.0739292	0.0192997	0.0189017	0.0194382
D318	.beta.-Oplopenone	Terpenoids	C15H24O	28305-60-4	0.0428954	0.0474445	0.0468153	0.0377899	0.00505974	0.0394327	0.0339483	0.0378223	0.0248229	0.00520431	0.00529298	0.00547301	0.0285673	0.0324075	0.032148
XMW0972	Khusimyl methyl ether	Ether	C16H26O	300349-20-6	0.0502063	0.0707563	0.00925235	0.0583891	0.0619253	0.0609687	0.00865402	0.00879172	0.00895317	0.0469275	0.0577347	0.0582169	0.0538459	0.0543109	0.0511769
WAMW0698	6-Methyl-3,5-heptadiene-2-one	Ketone	C8H12O	1604-28-0	0.277564	0.293687	0.293763	0.0512174	0.0525914	0.0547241	0.0498782	0.282066	0.300685	0.272677	0.286247	0.302048	0.275413	0.266684	0.264167
XMW1439	Benzene, (1-nitropropyl)-	Nitrogen compounds	C9H11NO2	5279-14-1	0.128445	0.12733	0.112079	0.128921	0.130252	0.128552	0.00973686	0.00989179	0.0100734	0.0105599	0.0644801	0.0555253	0.0821518	0.0794015	0.0789055
YZMW0401	Butanoic acid, 2,3-dimethyl-, ethyl ester	Ester	C8H16O2	54004-42-1	0.0306685	0.0292093	0.000797466	0.00382962	0.00434654	0.00479244	0.000745895	0.0147985	0.000771679	0.00796915	0.000822725	0.00627218	0.0156685	0.0181017	0.0181016
XMW1421	3,4-Hexanedione, 1-(phenylmethoxy)-	Ketone	C13H16O3	118006-73-8	0.0705678	0.0877989	0.0783848	0.0595968	0.0531153	0.0616834	0.010075	0.0616111	0.0104233	0.0109266	0.0111128	0.0637625	0.0582186	0.0573291	0.0634009
NMW0154	Nitroglycerin	Nitrogen compounds	C3H5N3O9	55-63-0	0.000828235	0.0187295	0.0175358	0.000834716	0.000857108	0.000891866	0.00863151	0.0046522	0.00519889	0.00452931	0.0044831	0.00476252	0.0108737	0.0135383	0.0125585
XMW0754	Methanol, (cyclohexyl)(2,3-dimethylphenyl)-	Alcohol	C15H22O	349498-47-1	0.0104977	0.0137356	0.0121541	0.0074926	0.00735147	0.00820561	0.00112972	0.0011477	0.00584387	0.00122521	0.00124609	0.00696101	0.00781596	0.00883652	0.00730055
XMW0464	Benzoic acid, 2-(methylamino)-, methyl ester	Ester	C9H11NO2	85-91-6	0.0227539	0.0310441	0.0210077	0.0235434	0.0232451	0.0242134	0.00378739	0.00384765	0.00391831	0.00410751	0.0244239	0.0253568	0.0192092	0.0249662	0.0245244
D167	1,7,7-Trimethylbicyclo[2.2.1]heptan-2-ol	Terpenoids	C10H18O	10385-78-1	0.0158974	0.0175109	0.0166816	0.159399	0.138076	0.150005	0.0892227	0.0158511	0.0868012	0.0914948	0.0900473	0.0889765	0.136761	0.128482	0.111543
D1401	Piperidine, 1-methyl-	Heterocyclic compound	C6H13N	626-67-5	0.0392908	0.0364196	0.0395373	0.00515919	0.00105952	0.00110248	0.00100486	0.00102084	0.0206005	0.00930469	0.0280522	0.0086303	0.00823565	0.00707507	0.0069655
XMW1346	4-Tridecanone	Ketone	C13H26O	26215-90-7	0.0072193	0.00849461	0.00702755	0.00829872	0.00957793	0.00990302	0.00421422	0.000856255	0.000871979	0.000914085	0.00831259	0.000961279	0.00664066	0.00774547	0.00927159
XMW0247	Benzene, 1-methyl-4-(1,2,2-trimethylcyclopentyl)-, (R)-	Terpenoids	C15H22	16982-00-6	1.01544	1.09468	1.08668	1.02202	1.0448	1.10512	0.16315	0.165746	0.168789	0.17694	0.899773	0.186075	0.948133	0.966121	0.969004
XMW0957	Silphiperfol-5-ene	Terpenoids	C15H24	138752-24-6	0.01924	0.0211928	0.100946	0.0193906	0.0199108	0.0207182	0.19462	0.195445	0.189913	0.226429	0.239564	0.238815	0.217929	0.216125	0.216623
D187	Resorcinol	Phenol	C6H6O2	108-46-3	0.0356748	0.0452307	0.0373121	0.0113994	0.0115403	0.0129585	0.00938065	0.00190598	0.00194098	0.00203471	0.00206938	0.00213976	0.0212298	0.0207235	0.0193789
KMW0128	Hexanoic acid	Acid	C6H12O2	142-62-1	0.0158462	0.0232752	0.0276381	0.021146	0.0235595	0.00284816	0.0140567	0.00263726	0.0134284	0.00281537	0.00286334	0.00296073	0.0207619	0.027047	0.0283561
XMW0637	Cyclobutanone, 2,2,3-trimethyl-	Ketone	C7H12O	1449-49-6	0.144374	0.141654	0.148253	0.102599	0.0179844	0.0187137	0.0170565	0.0173279	0.0176461	0.0929659	0.094067	0.121059	0.0980117	0.100229	0.128969
XMW0496	Hydrazine, (4-methoxyphenyl)-	Nitrogen compounds	C7H10N2O	3471-32-7	0.0260019	0.0316488	0.0294109	0.0321074	0.0351345	0.0360569	0.00318723	0.00323794	0.0186011	0.00345663	0.00351552	0.0036351	0.0218072	0.0206066	0.0168803
QWMW1094	Hexane, 1,1'-[ethylidenebis(oxy)]bis-	Ether	C14H30O2	5405-58-3	0.00830626	0.00914929	0.0513903	0.00837126	0.00859583	0.00894441	0.0485911	0.047044	0.0596798	0.0456268	0.0688193	0.0481289	0.061887	0.0435756	0.0481395
YZMW0175	4-Methyl-3-nitrophenol	Phenol	C7H7NO3	2042-14-0	0.370972	0.408624	0.389272	0.373875	0.383905	0.399473	3.26617	3.27535	1.88342	3.96769	4.49231	4.46618	4.60079	4.84275	4.8488
XMW2311	Benzene, butoxy-	Ether	C10H14O	1126-79-0	0.190003	0.19201	0.190069	0.00149229	0.00153232	0.00159446	0.171174	0.00147639	0.179621	0.00157611	0.00801481	0.00165748	0.125742	0.134499	0.132188
WAMW0403*178	Cyclopentanone, 2-methyl-	Ketone	C6H10O	1120-72-5	0.131328	0.14296	0.137821	0.01168	0.0119934	0.0124797	0.0113746	0.0115556	0.0117678	0.0624567	0.0655922	0.0648648	0.0646379	0.0686322	0.0688647
XMW0022	Iridomyrmecin	Terpenoids	C10H16O2	485-43-8	1.36186	1.50008	1.42904	1.37251	1.40933	1.46648	7.29443	7.11248	7.51346	7.248	7.68412	7.82524	8.18619	8.7461	8.82704
KMW0046*185	2-Hexanone	Ketone	C6H12O	591-78-6	0.010383	0.012255	0.0102344	0.00342737	0.00371663	0.00355643	0.000648301	0.000658616	0.000670711	0.000703098	0.000715077	0.000739399	0.00695446	0.00710828	0.00705628
D170*325	p-Tolyl isobutyrate	Ester	C11H14O2	103-93-5	0.00424408	0.00425779	0.00430713	0.000779143	0.000800044	0.000832488	0.00390805	0.00447366	0.00411399	0.000822904	0.000836924	0.00086539	0.00487101	0.0049917	0.00492995
w20	.delta.-Nonalactone	Ester	C9H16O2	3301-94-8	0.00315567	0.00347596	0.00331134	0.00318037	0.00326569	0.00339812	0.025657	0.0230322	0.0236493	0.016795	0.0214993	0.0180116	0.0188054	0.0209131	0.0208866
QWMW1066	2-Propenoic acid, 3-phenyl-, cyclohexyl ester	Ester	C15H18O2	7779-17-1	0.00089978	0.000991102	0.000944167	0.00554337	0.00504106	0.00607436	0.000883109	0.00493397	0.000913636	0.00478877	0.000974072	0.0061395	0.00478945	0.00525985	0.00534487
XMW1396	2,6-Dimethoxyamphetamine	Amine	C11H17NO2	23690-14-4	0.00594506	0.00695812	0.00759644	0.0073969	0.00732391	0.00844339	0.00106195	0.00107885	0.00109866	0.00115171	0.00117133	0.00121117	0.00593487	0.00567629	0.00585991
XMW0287	Benzoic acid, 2-methylpropyl ester	Ester	C11H14O2	120-50-3	0.208208	0.204384	0.187411	0.203418	0.208599	0.203217	0.0248319	0.025227	0.0256903	0.0269308	0.0273897	0.0283213	0.137963	0.13305	0.131516
NMW0285	Cinnamaldehyde, .alpha.-pentyl-	Aldehyde	C14H18O	122-40-7	0.0284884	0.0311837	0.0375176	0.020697	0.0197557	0.0207452	0.0037473	0.00380693	0.00387684	0.00406404	0.00413329	0.00427387	0.0229179	0.0214562	0.0225892
KMW0278	Ethanone, 1-(2-thienyl)-	Ketone	C6H6OS	88-15-3	0.0185695	0.0203041	0.0194361	0.00246903	0.00253526	0.00263807	0.014984	0.0141486	0.0145876	0.0026077	0.00265213	0.00274233	0.0137355	0.0134035	0.0127346
YZMW0145	3,5-Heptadien-2-one, 6-methyl-, (E)-	Ketone	C8H12O	16647-04-4	0.0135466	0.0142584	0.0130124	0.0016896	0.00173493	0.00180529	0.0123515	0.0140001	0.0130974	0.0017845	0.00181491	0.00187664	0.00834538	0.00980887	0.00877949
KMW0680	Butanedioic acid, hydroxy-, diethyl ester	Ester	C8H14O5	7554-12-3	0.0584946	0.066513	0.0633115	0.0140035	0.0141289	0.015657	0.00268	0.00272265	0.00277264	0.00290653	0.00295605	0.00305659	0.0356375	0.0343961	0.0326171
D138	Triacetin	Ester	C9H14O6	102-76-1	0.0527336	0.0551765	0.0563631	0.0456039	0.0493474	0.0495855	0.00888229	0.00902362	0.00918933	0.00963306	0.00979719	0.0101304	0.0521071	0.0497828	0.0471637
YZMW0243	4-Benzylpiperidine	Heterocyclic compound	C12H17N	31252-42-3	0.0137363	0.0148977	0.0128189	0.0146047	0.0148941	0.0149881	0.00219507	0.00223	0.00227095	0.00238061	0.00242117	0.00250352	0.0128918	0.0121487	0.0116256
NMW0137	4H-Pyran-4-one, 5-hydroxy-2-(hydroxymethyl)-	Ketone	C6H6O4	501-30-4	0.0313604	0.0172979	0.0324957	0.0299981	0.0317455	0.0328939	0.00308262	0.00313167	0.00318918	0.00334318	0.00340014	0.00351579	0.0210342	0.0217929	0.025194
XMW1351*361	(3aS,8aS)-6,8a-Dimethyl-3-(propan-2-ylidene)-1,2,3,3a,4,5,8,8a-octahydroazulene	Terpenoids	C15H24	395070-76-5	0.00169859	0.00187099	0.00178238	0.00171188	0.00175781	0.00182909	0.0119248	0.0135046	0.0125419	0.00904015	0.0104608	0.0106899	0.0162348	0.0156639	0.0142308
w21	2H-Pyran-2-one, 6-pentyl-	Ketone	C10H14O2	27593-23-3	0.260511	0.426665	0.422471	0.370062	0.411465	0.376726	0.0511369	0.0519505	0.0529045	0.0554592	0.0564041	0.0583225	0.340154	0.308834	0.360616
QWMW1252	Octanoic acid, 2-phenylethyl ester	Ester	C16H24O2	5457-70-5	0.000934134	0.00658686	0.00576569	0.000941444	0.000966699	0.0010059	0.000916826	0.00465707	0.00552599	0.0049766	0.00101126	0.00557307	0.00661717	0.00689395	0.00805531
D193*131	p-Mentha-1,8-dien-7-ol	Terpenoids	C10H16O	536-59-4	0.361823	0.396679	0.38162	0.418799	0.427418	0.430508	0.281682	0.285658	0.271108	0.355904	0.384597	0.370454	0.334164	0.356873	0.3567
GMW0120	S-Methyl methanethiosulfinate	Ester	C2H6OS2	13882-12-7	0.00158036	0.00174076	0.00165832	0.0110063	0.0127978	0.0140326	0.0077554	0.00811536	0.00804734	0.00168218	0.00171084	0.00176903	0.0103436	0.01252	0.0138435
QWMW0165	Pentanedioic acid, 2-hydroxy, 1,5-diethyl ester	Ester	C9H16O5	69134-53-8	0.00808851	0.0136948	0.0105951	0.00163036	0.0159852	0.00174199	0.00158773	0.00161299	0.00164261	0.00172193	0.0141829	0.0134416	0.0109486	0.0135747	0.0104676
YZMW0483	3-Pentanol, 3-ethyl-	Alcohol	C7H16O	597-49-9	0.00130855	0.00144136	0.0013731	0.00817728	0.00845139	0.00866097	0.00744597	0.0068854	0.00759692	0.00139286	0.00141659	0.00146478	0.00857314	0.00686482	0.00823081
YZMW0369*344	Benzoic acid, 2,4-dichloro-	Acid	C7H4Cl2O2	50-84-0	0.0495569	0.0726306	0.051788	0.0584527	0.0591942	0.0601015	0.0445541	0.0307874	0.0328763	0.0336617	0.0378684	0.0357961	0.0517195	0.0519227	0.0489263
KMW0386*281	cis-Dihydrocarvone	Terpenoids	C10H16O	3792-53-8	0.0135718	0.0136551	0.0126138	0.00242297	0.00248797	0.00258886	0.0138053	0.0120339	0.0138348	0.00255905	0.00260266	0.00269118	0.0177926	0.013455	0.013548
D227	Phenol, (1,1-dimethylethyl)-4-methoxy- (CAS)	Phenol	C11H16O2	25013-16-5	0.10942	0.0989884	0.0774213	0.0103355	0.0106127	0.0110431	0.0100652	0.0102254	0.0104132	0.085751	0.0748486	0.0896152	0.0510496	0.0586249	0.0785191
QWMW1070	Phenol, 4-ethoxy-	Phenol	C8H10O2	622-62-8	0.0290794	0.0320308	0.0305139	0.0293069	0.0300931	0.0313135	0.16766	0.171288	0.147636	0.306623	0.314421	0.344391	0.354649	0.358774	0.524805
KMW0066	Hexanal	Aldehyde	C6H12O	66-25-1	1.73071	1.738	1.72323	0.20361	0.209072	0.21755	0.198286	0.201441	0.20514	1.07523	1.09561	0.226148	1.11555	1.12272	1.11142
QWMW1244	Phenol, 2-ethoxy-5-(1-propenyl)-	Phenol	C11H14O2	94-86-0	0.0747001	0.0822817	0.0783851	0.875049	0.506298	0.418553	0.423678	0.420258	0.0758504	0.079513	0.0808678	0.0836183	0.391178	0.411595	0.388299
XMW0162	3-Penten-2-one, 4-(acetyloxy)-, (Z)-	Ketone	C7H10O3	38365-58-1	0.0028373	0.0189137	0.00297726	0.0028595	0.0147833	0.0152764	0.0191717	0.00282904	0.0183571	0.00302011	0.00307156	0.00317603	0.0170027	0.0177253	0.0164884
XMW0690	Cyclohexene, 2,4-dimethyl-1-(1-methylethenyl)-	Hydrocarbons	C11H18	56763-60-1	0.00747426	0.0066654	0.00715131	0.00121972	0.00125244	0.00130323	0.00118782	0.00768139	0.00122888	0.00128822	0.00131017	0.00135473	0.00690946	0.00701743	0.00665911
YZMW0708	Sparteine	Heterocyclic compound	C15H26N2	90-39-1	0.00139811	0.00154001	0.00146708	0.0176284	0.0141866	0.0180311	0.00137221	0.00139404	0.00141964	0.00148819	0.00151355	0.00156503	0.00717633	0.00733467	0.00731007
KMW0537*371	Cyclohexane, 1-ethenyl-1-methyl-2,4-bis(1-methylethenyl)-, (1.alpha.,2.beta.,4.beta.)-	Terpenoids	C15H24	33880-83-0	6.8285	7.50331	7.04256	8.00384	8.15585	8.33991	6.17366	6.26841	5.89808	6.73482	7.21155	6.90632	6.56269	6.93632	6.83909
YZMW0662*206	2-Thiophenethiol	Alcohol	C4H4S2	7774-74-5	3.69202	4.71902	3.94994	7.90953	8.09732	9.3324	6.39826	6.4166	6.37818	2.34397	2.39921	2.54189	6.8204	7.14521	7.07329
NMW0126*047	2-Propen-1-ol, 3-phenyl-, (E)-	Alcohol	C9H10O	4407-36-7	1.1036	1.05006	1.13341	1.36402	1.39138	1.43102	0.711372	0.713425	0.717617	1.18408	1.24939	1.24314	1.07565	1.13932	1.11952
XMW0234*366	cis-.alpha.-Bergamotene	Terpenoids	C15H24	18252-46-5	14.9146	15.9853	15.4859	15.6615	16.2628	16.8674	11.7468	11.9248	12.4093	14.3421	14.7618	15.1624	13.417	13.9821	13.9414
XMW0825*366	Bicyclo[3.1.1]heptane, 6-methyl-2-methylene-6-(4-methyl-3-pentenyl)-, [1R-(1.alpha.,5.alpha.,6.beta.)]-	Terpenoids	C15H24	55123-21-2	14.9146	15.9853	15.4859	15.6615	16.2628	16.8674	11.7468	11.9248	12.4093	14.3421	14.7618	15.1624	13.417	13.9821	13.9414
KMW0573*147	(E)-.beta.-Farnesene	Terpenoids	C15H24	18794-84-8	2.69297	2.74331	2.55354	2.47003	2.43682	2.50441	2.42276	2.47698	2.49302	2.69949	2.83261	2.75818	2.36707	2.52489	2.49219
KMW0616*152	Naphthalene, 1,2,3,4,4a,5,6,8a-octahydro-7-methyl-4-methylene-1-(1-methylethyl)-, (1.alpha.,4a.beta.,8a.alpha.)-	Terpenoids	C15H24	39029-41-9	18.7569	20.9392	17.7261	20.2277	20.6649	21.2801	9.96682	9.95864	9.90128	12.5202	13.6825	13.4206	15.0715	15.9524	15.6121
w38*056	1H-3a,7-Methanoazulene, octahydro-3,8,8-trimethyl-6-methylene-, [3R-(3.alpha.,3a.beta.,7.beta.,8a.alpha.)]-	Terpenoids	C15H24	546-28-1	87.3493	94.9703	90.3022	92.9005	92.9224	96.6334	58.5231	71.4867	63.07	80.4284	84.1638	83.674	76.8658	80.9698	79.3605
XMW0822*056	(1R,2S,6S,7S,8S)-8-Isopropyl-1-methyl-3-methylenetricyclo[4.4.0.02,7]decane-rel-	Terpenoids	C15H24	18252-44-3	87.3493	94.9703	90.3022	92.9005	92.9224	96.6334	58.5231	71.4867	63.07	80.4284	84.1638	83.674	76.8658	80.9698	79.3605
XMW0142*056	3a,7-Methano-3aH-cyclopentacyclooctene, 1,4,5,6,7,8,9,9a-octahydro-1,1,7-trimethyl-, [3aR-(3a.alpha.,7.alpha.,9a.beta.)]-	Terpenoids	C15H24	469-92-1	87.3493	94.9703	90.3022	92.9005	92.9224	96.6334	58.5231	71.4867	63.07	80.4284	84.1638	83.674	76.8658	80.9698	79.3605
XMW0743*056	(-)-Aristolene	Terpenoids	C15H24	6831-16-9	87.3493	94.9703	90.3022	92.9005	92.9224	96.6334	58.5231	71.4867	63.07	80.4284	84.1638	83.674	76.8658	80.9698	79.3605
XMW0023*256	Bicyclo[3.1.0]hex-2-ene, 4-methyl-1-(1-methylethyl)-	Terpenoids	C10H16	28634-89-1	3.29908	3.57156	3.56629	6.35738	6.48305	6.6905	4.81291	4.82636	4.83438	2.1061	2.11741	2.20315	5.09536	5.30905	5.23716
XMW0285*222	Benzaldehyde, 4-hydroxy-	Aldehyde	C7H6O2	123-08-0	11.3954	12.2621	11.7414	14.7199	14.9552	14.5859	9.25663	7.23164	6.97502	12.3016	12.98	12.9081	11.1382	11.7086	11.4461
XMW0693*050	2,6-Octadienoic acid, 3,7-dimethyl-, methyl ester	Ester	C11H18O2	2349-14-6	0.950798	1.02165	0.976386	1.1955	1.21345	1.25253	0.679307	0.68208	0.678525	1.05022	1.10341	1.09877	0.937717	1.00288	0.97737
NMW0756*003	1,3-Butanediol	Alcohol	C4H10O2	107-88-0	0.477224	0.483161	0.46774	0.191157	0.176616	0.184858	0.189828	0.207238	0.211352	0.269421	0.264479	0.254695	0.29467	0.314318	0.313612
KMW0303*301	2-Propenoic acid, 3-phenyl-, methyl ester	Ester	C10H10O2	103-26-4	0.499171	0.532564	0.511369	0.645419	0.656262	0.633408	0.27345	0.316116	0.308827	0.534783	0.564563	0.563115	0.485447	0.506832	0.497221
GMW0311*234	3-Hexenoic acid, methyl ester, (E)-	Ester	C7H12O2	13894-61-6	0.132212	0.14578	0.155688	0.193503	0.196938	0.204788	0.145489	0.142912	0.142755	0.154719	0.157654	0.163215	0.179193	0.185416	0.187013
WMW0210*079	2-Hexen-1-ol, acetate, (E)-	Ester	C8H14O2	2497-18-9	0.0407096	0.0294192	0.0423214	0.0403542	0.0394846	0.0402508	0.04248	0.0450594	0.0442085	0.0445713	0.0458047	0.0460998	0.0406254	0.0427038	0.0431318
D353*059	(S,1Z,6Z)-8-Isopropyl-1-methyl-5-methylenecyclodeca-1,6-diene	Terpenoids	C15H24	317819-80-0	32.7339	32.8309	32.1882	3.77063	3.07612	3.23039	24.7882	25.5598	25.5819	29.6949	31.6261	31.2261	28.9931	30.3425	29.595
KMW0596*059	Alloaromadendrene	Terpenoids	C15H24	25246-27-9	32.7339	32.8309	32.1882	3.77063	3.07612	3.23039	24.7882	25.5598	25.5819	29.6949	31.6261	31.2261	28.9931	30.3425	29.595
XMW2429*059	Patchoulene	Terpenoids	C15H24	1405-16-9	32.7339	32.8309	32.1882	3.77063	3.07612	3.23039	24.7882	25.5598	25.5819	29.6949	31.6261	31.2261	28.9931	30.3425	29.595
XMW1165*059	1-Isopropyl-4,7-dimethyl-1,2,3,5,6,8a-hexahydronaphthalene	Terpenoids	C15H24	16729-01-4	32.7339	32.8309	32.1882	3.77063	3.07612	3.23039	24.7882	25.5598	25.5819	29.6949	31.6261	31.2261	28.9931	30.3425	29.595
QWMW0813*339	2-Dodecenal	Aldehyde	C12H22O	4826-62-4	0.183122	0.20744	0.20112	0.212988	0.219373	0.22662	0.183426	0.181841	0.185863	0.181667	0.188843	0.192078	0.184498	0.198034	0.196927
XMW0004*119	Bicyclo[3.1.1]heptane, 6,6-dimethyl-2-methylene-, (1S)-	Terpenoids	C10H16	18172-67-3	1.7899	1.98828	1.93317	3.24185	3.29784	3.43263	2.44213	2.45165	2.45729	1.20362	1.23449	1.28714	2.59382	2.68873	2.64754
D440*290	Cyclohexanol, 1-methyl-4-(1-methylethyl)-, cis-	Terpenoids	C10H20O	3901-95-9	0.0233808	0.0291259	0.0229676	0.0091775	0.00937997	0.00943039	0.0169837	0.0141811	0.0149087	0.0113681	0.0108806	0.0109361	0.0147443	0.0153249	0.0150317
WAMW1749*218	Benzene, 1-ethyl-4-methyl-	Aromatics	C9H12	622-96-8	0.588862	0.576148	0.421236	1.27639	1.29395	1.31571	0.882419	0.879793	0.882173	0.333561	0.342809	0.359058	0.934059	0.96238	0.954982
XMW0301*218	Mesitylene	Aromatics	C9H12	108-67-8	0.588862	0.576148	0.421236	1.27639	1.29395	1.31571	0.882419	0.879793	0.882173	0.333561	0.342809	0.359058	0.934059	0.96238	0.954982
NMW0782*402	2-Butenoic acid, 2-methyl-, ethyl ester	Ester	C7H12O2	55514-48-2	0.270303	0.298415	0.315153	0.391334	0.397086	0.406768	0.285987	0.284174	0.284808	0.325584	0.328804	0.341958	0.369519	0.378328	0.380387
YZMW0167*239	3-Hexanol, 2,5-dimethyl-	Alcohol	C8H18O	19550-07-3	0.513619	0.544233	0.585163	0.703568	0.717512	0.73828	0.54678	0.540922	0.544885	0.578595	0.598541	0.620325	0.665172	0.682336	0.677855
XMW0084*030	2,4,6-Octatriene, 2,6-dimethyl-	Terpenoids	C10H16	673-84-7	0.00222282	0.00235982	0.00213052	0.0109631	0.0109715	0.0113079	0.00293093	0.00379183	0.00308723	0.00775783	0.00780747	0.00816229	0.0063274	0.00657226	0.0067123
XMW0453*030	2,4,6-Octatriene, 2,6-dimethyl-, (E,Z)-	Terpenoids	C10H16	7216-56-0	0.00222282	0.00235982	0.00213052	0.0109631	0.0109715	0.0113079	0.00293093	0.00379183	0.00308723	0.00775783	0.00780747	0.00816229	0.0063274	0.00657226	0.0067123
XMW1310*106	Isobutyl isovalerate	Ester	C9H18O2	589-59-3	0.176956	0.215263	0.181392	0.0957124	0.0835989	0.0907252	0.165978	0.227496	0.213868	0.129257	0.122469	0.130194	0.126003	0.136991	0.1333
XMW0937*348	(1R,5S,6R)-2,7,7-Trimethylbicyclo[3.1.1]hept-2-en-6-yl acetate	Ester	C12H18O2	67999-48-8	1.76007	1.91829	1.92957	1.94	1.94771	2.08411	1.80944	2.02944	1.49104	1.42689	1.47749	1.47255	1.84257	1.89773	1.8644
XMW0602*041	Undecane, 5,7-dimethyl-	Hydrocarbons	C13H28	17312-83-3	0.0194191	0.019899	0.0198281	0.0208491	0.0204297	0.0226057	0.0204567	0.0209583	0.0210737	0.0207787	0.0204958	0.0203781	0.0190611	0.0205944	0.0205546
XMW0415*041	Undecane, 6,6-dimethyl-	Hydrocarbons	C13H28	17312-76-4	0.0194191	0.019899	0.0198281	0.0208491	0.0204297	0.0226057	0.0204567	0.0209583	0.0210737	0.0207787	0.0204958	0.0203781	0.0190611	0.0205944	0.0205546
XMW0612*041	Undecane, 4,7-dimethyl-	Hydrocarbons	C13H28	17301-32-5	0.0194191	0.019899	0.0198281	0.0208491	0.0204297	0.0226057	0.0204567	0.0209583	0.0210737	0.0207787	0.0204958	0.0203781	0.0190611	0.0205944	0.0205546
XMW0943*041	Undecane, 3,5-dimethyl-	Hydrocarbons	C13H28	17312-81-1	0.0194191	0.019899	0.0198281	0.0208491	0.0204297	0.0226057	0.0204567	0.0209583	0.0210737	0.0207787	0.0204958	0.0203781	0.0190611	0.0205944	0.0205546
XMW0367*041	Undecane, 2,4-dimethyl-	Hydrocarbons	C13H28	17312-80-0	0.0194191	0.019899	0.0198281	0.0208491	0.0204297	0.0226057	0.0204567	0.0209583	0.0210737	0.0207787	0.0204958	0.0203781	0.0190611	0.0205944	0.0205546
XMW0243*041	Undecane, 2,5-dimethyl-	Hydrocarbons	C13H28	17301-22-3	0.0194191	0.019899	0.0198281	0.0208491	0.0204297	0.0226057	0.0204567	0.0209583	0.0210737	0.0207787	0.0204958	0.0203781	0.0190611	0.0205944	0.0205546
XMW0414*041	Undecane, 2,6-dimethyl-	Hydrocarbons	C13H28	17301-23-4	0.0194191	0.019899	0.0198281	0.0208491	0.0204297	0.0226057	0.0204567	0.0209583	0.0210737	0.0207787	0.0204958	0.0203781	0.0190611	0.0205944	0.0205546
XMW0609*041	Undecane, 3,6-dimethyl-	Hydrocarbons	C13H28	17301-28-9	0.0194191	0.019899	0.0198281	0.0208491	0.0204297	0.0226057	0.0204567	0.0209583	0.0210737	0.0207787	0.0204958	0.0203781	0.0190611	0.0205944	0.0205546
XMW0241*041	Undecane, 4,8-dimethyl-	Hydrocarbons	C13H28	17301-33-6	0.0194191	0.019899	0.0198281	0.0208491	0.0204297	0.0226057	0.0204567	0.0209583	0.0210737	0.0207787	0.0204958	0.0203781	0.0190611	0.0205944	0.0205546
XMW1403*042	cis-3-Hexenyl isovalerate	Ester	C11H20O2	35154-45-1	0.154026	0.167255	0.153453	0.149198	0.153415	0.159436	0.113165	0.12778	0.120177	0.170544	0.173167	0.170689	0.145688	0.153894	0.147635
NMW0184*055	Ionone	Terpenoids	C13H20O	8013-90-9	0.360754	0.378109	0.417941	0.28432	0.285872	0.292703	0.380827	0.380776	0.248503	0.378977	0.413451	0.385573	0.340441	0.359658	0.367478
KMW0452*080	Benzaldehyde, 4-(1-methylethyl)-	Terpenoids	C10H12O	122-03-2	0.394505	0.428748	0.391652	0.429678	0.431371	0.417055	0.370691	0.459187	0.376093	0.360637	0.375225	0.37248	0.409589	0.423823	0.412092
XMW0926*080	Ethanone, 1-(2,4-dimethylphenyl)-	Ketone	C10H12O	89-74-7	0.394505	0.428748	0.391652	0.429678	0.431371	0.417055	0.370691	0.459187	0.376093	0.360637	0.375225	0.37248	0.409589	0.423823	0.412092
D339*367	cis-.alpha.-Bisabolene	Terpenoids	C15H24	29837-07-8	31.0134	34.0561	29.8257	32.5531	33.1506	34.3293	15.9141	15.9832	15.3664	20.5842	21.667	22.2194	23.8878	26.0254	25.7703
XMW1332*115	2,2'-Bifuran, octahydro-	Heterocyclic compound	C8H14O2	1592-33-2	0.0216594	0.021735	0.022368	0.0218829	0.0217536	0.0231789	0.0211812	0.0216725	0.0214812	0.0210027	0.0211789	0.0210968	0.0211766	0.0221204	0.0213166
NMW0787*208	Pentanoic acid, 4-methyl-	Acid	C6H12O2	646-07-1	0.00718393	0.00811966	0.00832355	0.0104111	0.0105412	0.0107202	0.0076139	0.00734603	0.00742753	0.00830705	0.00864741	0.00900614	0.00984382	0.0100947	0.0103839
NMW0107*238	Isoquinoline	Heterocyclic compound	C9H7N	119-65-3	0.0542837	0.0595365	0.0599821	0.0601811	0.0602255	0.0642458	0.0562514	0.0625438	0.0578892	0.0560195	0.0569794	0.057278	0.0569441	0.0580681	0.0574548
KMW0617*378	Cyclohexanemethanol, 4-ethenyl-.alpha.,.alpha.,4-trimethyl-3-(1-methylethenyl)-, [1R-(1.alpha.,3.alpha.,4.beta.)]-	Terpenoids	C15H26O	639-99-6	0.00972693	0.00526223	0.0066202	0.00775347	0.00513548	0.00440066	0.00456715	0.00519077	0.00555845	0.0060919	0.00683183	0.00630769	0.0054071	0.00558381	0.00542612
XMW0098*043	1,4-Benzenedicarboxaldehyde	Aldehyde	C8H6O2	623-27-8	0.91243	0.98202	1.00488	1.00306	1.00726	1.07701	0.934112	1.05345	0.971382	0.938062	0.939784	0.956893	0.95458	0.973577	0.960475
NMW0082*282	(-)-trans-Isopiperitenol	Terpenoids	C10H16O	74410-00-7	0.0373026	0.0381124	0.0387587	0.0387583	0.0395743	0.0414113	0.0536913	0.0481496	0.056205	0.0423916	0.0424358	0.0437622	0.0402004	0.0424469	0.0405211
D186*282	trans-Carveol	Terpenoids	C10H16O	1197-07-5	0.0373026	0.0381124	0.0387587	0.0387583	0.0395743	0.0414113	0.0536913	0.0481496	0.056205	0.0423916	0.0424358	0.0437622	0.0402004	0.0424469	0.0405211
XMW0725*282	(-)-cis-Isopiperitenol	Terpenoids	C10H16O	96555-02-1	0.0373026	0.0381124	0.0387587	0.0387583	0.0395743	0.0414113	0.0536913	0.0481496	0.056205	0.0423916	0.0424358	0.0437622	0.0402004	0.0424469	0.0405211
YZMW0048*207	Maleic acid	Acid	C4H4O4	110-16-7	0.00938147	0.0104387	0.0101088	0.0104205	0.0103371	0.0109819	0.00956951	0.0102795	0.00983808	0.00917302	0.0097413	0.00968987	0.00988256	0.0101032	0.00990357
GMW0247*278	m-Cresyl acetate	Ester	C9H10O2	122-46-3	0.456358	0.506295	0.498194	0.0921297	0.0942794	0.100079	0.29006	0.315672	0.289832	0.0746043	0.0741912	0.08033	0.251635	0.266792	0.273505
NMW0027*217	Benzaldehyde, 3-methyl-	Aldehyde	C8H8O	620-23-5	0.0333006	0.0341824	0.0343288	0.041441	0.0410127	0.0485021	0.0308589	0.0355139	0.0349923	0.0264758	0.0281551	0.0278472	0.0357978	0.0370725	0.0357931
XMW0015*217	Benzaldehyde, 4-methyl-	Aldehyde	C8H8O	104-87-0	0.0333006	0.0341824	0.0343288	0.041441	0.0410127	0.0485021	0.0308589	0.0355139	0.0349923	0.0264758	0.0281551	0.0278472	0.0357978	0.0370725	0.0357931
NMW0093*140	D-Verbenone	Terpenoids	C10H14O	18309-32-5	1.991	2.1928	2.17399	2.14904	2.21736	2.32153	2.01275	2.24823	2.08081	1.44004	1.39605	1.45786	2.06978	2.10435	2.07741
YZMW0553*209	1-Hexanol, 5-methyl-	Alcohol	C7H16O	627-98-5	0.0188187	0.0178218	0.0191804	0.0275477	0.0274992	0.0279316	0.0122808	0.0124988	0.0120451	0.0220861	0.0230446	0.0226994	0.0254801	0.0263546	0.0254571
QWMW0717*249	Malic Acid	Acid	C4H6O5	6915-15-7	0.0296553	0.036976	0.0270791	0.131331	0.134824	0.13947	0.0810318	0.0850509	0.0873234	0.104035	0.112453	0.114588	0.11006	0.118698	0.120207
XMW1094*324	Megastigma-4,6(Z),8(E)-triene	Hydrocarbons	C13H20	51468-85-0	3.19168	4.45364	2.61147	4.3534	4.4478	4.73536	3.4663	2.88876	3.39756	2.93033	3.20305	3.21114	2.84155	2.86252	2.90428
XMW1170*142	Butanoic acid, 2-methyl-, 3,7-dimethyl-2,6-octadienyl ester, (Z)-	Terpenoids	C15H26O2	51117-19-2	0.165404	0.19968	0.791108	0.149805	0.146574	0.101489	0.542474	0.572959	0.5446	0.114429	0.129205	0.135114	0.667119	0.702585	0.724964
XMW0938*028	3-Nonen-5-yne, 4-ethyl-, (E)-	Hydrocarbons	C11H18	74744-60-8	0.112124	0.112992	0.107807	0.167088	0.172327	0.177587	0.11437	0.119605	0.114002	0.133292	0.134138	0.132102	0.135964	0.138818	0.135527
KMW0528*355	Hexanoic acid, 3-hexenyl ester, (Z)-	Ester	C12H22O2	31501-11-8	0.274357	0.14065	0.195237	0.28063	0.289165	0.297774	0.139638	0.148243	0.135154	0.178778	0.193427	0.189311	0.176469	0.176806	0.179955
NMW0794*250	Benzene, (1-methylpropyl)-	Aromatics	C10H14	135-98-8	2.40218	2.56945	2.6631	2.54019	2.59133	3.01681	2.35194	2.1204	2.18732	1.36797	1.47518	1.61499	2.63311	2.66277	2.62606
WAMW0630*257	Cyclohexene, 1-methyl-5-(1-methylethenyl)-, (R)-	Terpenoids	C10H16	1461-27-4	2.69113	2.76246	2.84525	3.87803	3.94698	4.04618	2.4595	2.52901	2.4575	2.70389	2.74577	2.80351	3.25031	3.25995	3.27578
KMW0247*257	.beta.-Phellandrene	Terpenoids	C10H16	555-10-2	2.69113	2.76246	2.84525	3.87803	3.94698	4.04618	2.4595	2.52901	2.4575	2.70389	2.74577	2.80351	3.25031	3.25995	3.27578
WMW0042*153	Bicyclo[3.1.1]heptan-3-ol, 6,6-dimethyl-2-methylene-	Terpenoids	C10H16O	5947-36-4	0.0269717	0.0272549	0.0273964	0.0325251	0.033257	0.0355777	0.045521	0.0467534	0.0469205	0.00914222	0.0103382	0.0119448	0.0293953	0.0310498	0.0321842
KMW0366*313	Butanoic acid, 3-hexenyl ester, (Z)-	Ester	C10H18O2	16491-36-4	0.0650047	0.0752783	0.0644375	0.0510171	0.0517536	0.0636474	0.0683158	0.0678256	0.0683135	0.0738356	0.0749751	0.0773409	0.0675618	0.0686399	0.066953
WAMW0211*399	Benzene, 1-methoxy-4-methyl-	Ether	C8H10O	104-93-8	0.74328	0.768618	0.788966	1.08899	1.11093	1.12766	0.690561	0.702917	0.678159	0.733302	0.755619	0.769192	0.903283	0.905429	0.904755
KMW0226*017	Limonene	Terpenoids	C10H16	138-86-3	2.55161	2.56044	2.66133	3.50674	3.56871	3.61865	2.23379	2.367	2.30679	2.69093	2.70194	2.75307	3.03616	3.02935	3.05905
NMW0015*017	Cyclohexene, 1-methyl-4-(1-methylethenyl)-, (S)-	Terpenoids	C10H16	5989-54-8	2.55161	2.56044	2.66133	3.50674	3.56871	3.61865	2.23379	2.367	2.30679	2.69093	2.70194	2.75307	3.03616	3.02935	3.05905
KMW0395*091	Estragole	Ether	C10H12O	140-67-0	0.0516958	0.0516634	0.0511999	0.063394	0.0621336	0.0640887	0.0510169	0.0520886	0.0524237	0.0716503	0.0741987	0.0737327	0.05941	0.0591639	0.0608857
XMW1182*054	Di-epi-.alpha.-cedrene-(I)	Terpenoids	C15H24	21996-77-0	0.909011	1.01806	0.903001	1.19905	1.0453	1.24171	0.611713	0.655336	1.02347	0.790343	0.868812	0.857357	0.794662	0.790174	0.808214
XMW1412*054	2-Epi-.alpha.-funebrene	Terpenoids	C15H24	65354-33-8	0.909011	1.01806	0.903001	1.19905	1.0453	1.24171	0.611713	0.655336	1.02347	0.790343	0.868812	0.857357	0.794662	0.790174	0.808214
XMW0661*252	4-Hydroxy-2-methylbenzaldehyde	Aldehyde	C8H8O2	41438-18-0	0.0559319	0.057671	0.0635133	0.0629863	0.0380701	0.0680116	0.0562799	0.0566424	0.0591507	0.0693766	0.0707955	0.0732867	0.0636257	0.0662098	0.0627609
XMW0461*076	cis-3-Hexenyl cis-3-hexenoate	Ester	C12H20O2	61444-38-0	0.0400537	0.0348764	0.0373454	0.0311782	0.0335672	0.0335725	0.0235189	0.0284685	0.0278333	0.0387916	0.0385759	0.0409969	0.0363599	0.0360611	0.0365213
NMW0141*052	2,7-Octadiene-1,6-diol, 2,6-dimethyl-, (E)-	Terpenoids	C10H18O2	75991-61-6	0.0957417	0.100536	0.092955	0.105312	0.106201	0.108917	0.0919094	0.0934417	0.0939338	0.102858	0.103745	0.106364	0.0863203	0.0966109	0.0917794
w18*052	2,7-Octadiene-1,6-diol, 2,6-dimethyl-, (Z)-	Alcohol	C10H18O2	103619-06-3	0.0957417	0.100536	0.092955	0.105312	0.106201	0.108917	0.0919094	0.0934417	0.0939338	0.102858	0.103745	0.106364	0.0863203	0.0966109	0.0917794
XMW0438*013	Furan, 2-(1-pentenyl)-, (E)-	Heterocyclic compound	C9H12O	20992-69-2	0.34645	0.44082	0.390419	0.411226	0.418196	0.422353	0.335186	0.300917	0.313996	0.22781	0.247174	0.271267	0.37858	0.376759	0.375295
KMW0343*263	2-Nonenal	Aldehyde	C9H16O	2463-53-8	0.277827	0.297928	0.286055	0.162983	0.140553	0.158735	0.260241	0.331503	0.313684	0.207023	0.204878	0.213285	0.205804	0.226555	0.22927
KMW0338*263	2-Nonenal, (E)-	Aldehyde	C9H16O	18829-56-6	0.277827	0.297928	0.286055	0.162983	0.140553	0.158735	0.260241	0.331503	0.313684	0.207023	0.204878	0.213285	0.205804	0.226555	0.22927
D300*369	Aristolochene	Terpenoids	C15H24	26620-71-3	7.02841	7.63001	7.26918	8.3773	8.30548	8.577	6.02637	6.34243	6.21186	9.01703	8.7729	9.37837	6.70206	6.62878	6.67088
XMW0108*356	2,4-Dimethyldodecane	Hydrocarbons	C14H30	6117-99-3	0.0851161	0.0758364	0.0820229	0.0757312	0.0730341	0.0733647	0.0853203	0.0815806	0.0819559	0.0904329	0.0915582	0.074917	0.0741605	0.0835434	0.0799589
XMW0422*356	3,5-Dimethyldodecane	Hydrocarbons	C14H30	107770-99-0	0.0851161	0.0758364	0.0820229	0.0757312	0.0730341	0.0733647	0.0853203	0.0815806	0.0819559	0.0904329	0.0915582	0.074917	0.0741605	0.0835434	0.0799589
XMW0463*110	Pentanoic acid, phenylmethyl ester	Ester	C12H16O2	10361-39-4	6.85684	7.79446	7.57133	7.31083	8.39792	8.5881	8.02417	8.23917	7.8707	6.22355	8.61315	6.60373	5.79573	6.30868	6.47094
NMW0114*259	3-Methoxybenzyl alcohol	Alcohol	C8H10O2	6971-51-3	0.00720204	0.007604	0.00751148	0.00594505	0.00597393	0.00581145	0.00745771	0.00736326	0.00778479	0.00451457	0.0052193	0.00756573	0.00528899	0.00595387	0.00564562
QWMW0269*255	Pyrazine, 2-methyl-6-propyl-	Heterocyclic compound	C8H12N2	29444-46-0	0.120329	0.109956	0.121996	0.0450287	0.0479348	0.0494682	0.0562506	0.056457	0.0579907	0.0562593	0.055194	0.0593353	0.054905	0.0569668	0.0536583
XMW0634*039	1,5-Cyclohexadiene-1-methanol, 4-(1-methylethyl)-	Terpenoids	C10H16O	19876-45-0	0.430195	0.452286	0.482663	0.201643	0.209661	0.219881	0.533861	0.519226	0.555625	0.214455	0.207968	0.214597	0.365601	0.383631	0.404326
XMW0465*060	1-Isopropyl-4,7-dimethyl-1,2,3,4,5,6-hexahydronaphthalene	Terpenoids	C15H24	16729-00-3	1.63351	1.84229	2.23507	1.85202	1.77032	1.87703	1.56583	1.64854	1.70356	1.66005	2.1021	1.8066	1.60057	1.60809	1.56264
XMW0112*060	Naphthalene, 1,2,4a,5,8,8a-hexahydro-4,7-dimethyl-1-(1-methylethyl)-, (1.alpha.,4a.beta.,8a.alpha.)-(.+/-.)-	Terpenoids	C15H24	5951-61-1	1.63351	1.84229	2.23507	1.85202	1.77032	1.87703	1.56583	1.64854	1.70356	1.66005	2.1021	1.8066	1.60057	1.60809	1.56264
KMW0449*337	Bicyclo[2.2.1]heptan-2-ol, 1,7,7-trimethyl-, formate, endo-	Ester	C11H18O2	7492-41-3	0.105382	0.104918	0.103722	0.127662	0.13014	0.134567	0.103582	0.110501	0.109726	0.125352	0.12549	0.124273	0.114849	0.115062	0.112244
YZMW0569*197	1,4-Cyclohexanedione	Ketone	C6H8O2	637-88-7	0.125124	0.130043	0.132837	0.206182	0.206824	0.209168	0.116975	0.123775	0.119052	0.152185	0.15306	0.15715	0.161298	0.160538	0.158262
XMW0249*066	Naphthalene, 1,2,3,4,4a,7-hexahydro-1,6-dimethyl-4-(1-methylethyl)-	Terpenoids	C15H24	16728-99-7	1.92803	2.5842	1.97718	2.23667	2.15128	2.19957	1.10138	1.12139	1.15443	1.26054	1.41248	1.35204	1.81789	1.85671	1.76982
KMW0523*317	1-Undecanol	Alcohol	C11H24O	112-42-5	0.577286	0.618768	0.605403	0.640849	0.748676	0.672671	0.237874	0.58562	0.229879	0.600092	0.619547	0.648444	0.588459	0.58713	0.575857
KMW0374*286	4-Hexen-1-ol, 5-methyl-2-(1-methylethenyl)-, (R)-	Terpenoids	C10H18O	498-16-8	0.0302237	0.0315393	0.0316122	0.030582	0.0312753	0.0404036	0.0307765	0.0333215	0.031964	0.0376766	0.0392938	0.0410297	0.0329765	0.032584	0.0325333
KMW0264*022	Pyrazine, 3-ethyl-2,5-dimethyl-	Heterocyclic compound	C8H12N2	13360-65-1	0.0182119	0.0189221	0.0184076	0.0189294	0.0192593	0.0203375	0.0162724	0.0219661	0.0217208	0.0192875	0.0201385	0.0199738	0.0181712	0.0180707	0.017789
WAMW0550*022	Pyrazine, 2,6-diethyl-	Heterocyclic compound	C8H12N2	13067-27-1	0.0182119	0.0189221	0.0184076	0.0189294	0.0192593	0.0203375	0.0162724	0.0219661	0.0217208	0.0192875	0.0201385	0.0199738	0.0181712	0.0180707	0.017789
NMW0227*137	(Z)-1-Methyl-4-(6-methylhept-5-en-2-ylidene)cyclohex-1-ene	Terpenoids	C15H24	13062-00-5	0.322682	0.621752	0.515518	0.581366	0.625419	0.610867	0.451478	0.430511	0.441835	0.208777	0.410638	0.227472	0.450068	0.464662	0.438005
XMW0853*379	Neointermedeol	Terpenoids	C15H26O	5945-72-2	0.280581	0.354908	0.28725	0.331948	0.296707	0.352294	0.191429	0.198914	0.188085	0.2918	0.322246	0.340514	0.262299	0.276501	0.291922
XMW0569*393	2-Hexanol, (R)-	Alcohol	C6H14O	26549-24-6	0.0795803	0.0913468	0.0802155	0.0345618	0.0316797	0.0337201	0.0416765	0.0416119	0.0437667	0.0478038	0.0463584	0.0461334	0.0542811	0.0603005	0.060949
CY_077*289	Naphthalene, 2,7-dimethyl-	Aromatics	C12H12	582-16-1	0.181277	0.192198	0.182412	0.230934	0.230181	0.240868	0.229365	0.241321	0.240133	0.302228	0.311984	0.313238	0.23596	0.236137	0.229056
YC_1381*289	Naphthalene, 1,3-dimethyl-	Aromatics	C12H12	575-41-7	0.181277	0.192198	0.182412	0.230934	0.230181	0.240868	0.229365	0.241321	0.240133	0.302228	0.311984	0.313238	0.23596	0.236137	0.229056
QWMW1164*289	Naphthalene, 1,5-dimethyl-	Aromatics	C12H12	571-61-9	0.181277	0.192198	0.182412	0.230934	0.230181	0.240868	0.229365	0.241321	0.240133	0.302228	0.311984	0.313238	0.23596	0.236137	0.229056
NMW0198*289	Naphthalene, 1,2-dimethyl-	Ether	C12H12	573-98-8	0.181277	0.192198	0.182412	0.230934	0.230181	0.240868	0.229365	0.241321	0.240133	0.302228	0.311984	0.313238	0.23596	0.236137	0.229056
NMW0207*289	Naphthalene, 1,8-dimethyl-	Aromatics	C12H12	569-41-5	0.181277	0.192198	0.182412	0.230934	0.230181	0.240868	0.229365	0.241321	0.240133	0.302228	0.311984	0.313238	0.23596	0.236137	0.229056
XMW0003*298	Phenol, 2,4-dichloro-	Phenol	C6H4Cl2O	120-83-2	0.0122259	0.0135244	0.0120905	0.0118842	0.0119811	0.0120467	0.0130179	0.0124131	0.0129507	0.0139661	0.0143162	0.0141933	0.0127038	0.0128431	0.0122877
YC_1276*298	Phenol, 2,6-dichloro-	Phenol	C6H4Cl2O	87-65-0	0.0122259	0.0135244	0.0120905	0.0118842	0.0119811	0.0120467	0.0130179	0.0124131	0.0129507	0.0139661	0.0143162	0.0141933	0.0127038	0.0128431	0.0122877
WMW0066*270	6-Nonen-1-ol, (E)-	Alcohol	C9H18O	31502-19-9	0.312628	0.332389	0.309477	0.251936	0.254402	0.262908	0.263574	0.28705	0.271603	0.368911	0.384066	0.403094	0.306581	0.305861	0.297504
KMW0392*095	Cyclohexanol, 5-methyl-2-(1-methylethyl)-, (1.alpha.,2.alpha.,5.alpha.)-	Terpenoids	C10H20O	491-02-1	0.0222687	0.0234349	0.0267222	0.0236966	0.0222496	0.0255201	0.0348699	0.0428079	0.0403587	0.0277365	0.0266967	0.0272658	0.0229647	0.0255151	0.0259386
QWMW0297*095	d-Menthol	Alcohol	C10H20O	15356-60-2	0.0222687	0.0234349	0.0267222	0.0236966	0.0222496	0.0255201	0.0348699	0.0428079	0.0403587	0.0277365	0.0266967	0.0272658	0.0229647	0.0255151	0.0259386
KMW0095*005	2-Hexenal	Aldehyde	C6H10O	505-57-7	3.22704	2.79225	3.17131	3.06246	2.98228	2.94001	3.08807	2.7162	2.64668	2.83478	2.71856	3.03556	2.78269	3.18131	3.02413
QWMW0670*284	Isopulegol	Terpenoids	C10H18O	89-79-2	0.0371584	0.0399938	0.036729	0.0220216	0.0187499	0.0211781	0.0329412	0.0555008	0.039527	0.0273195	0.0266574	0.0277411	0.0268028	0.0301875	0.0301993
XMW0312*006	Ethylbenzene	Aromatics	C8H10	100-41-4	0.0191277	0.0214513	0.0209236	0.051318	0.0514738	0.0488009	0.0230819	0.0234716	0.0223347	0.030199	0.0340784	0.0351655	0.0364698	0.0352901	0.036447
XMW0307*006	p-Xylene	Aromatics	C8H10	106-42-3	0.0191277	0.0214513	0.0209236	0.051318	0.0514738	0.0488009	0.0230819	0.0234716	0.0223347	0.030199	0.0340784	0.0351655	0.0364698	0.0352901	0.036447
KMW0597*061	.gamma.-Muurolene	Terpenoids	C15H24	30021-74-0	0.816267	1.8876	1.76882	2.18107	2.0915	2.20928	0.881094	1.24567	1.43174	2.04969	1.95067	2.15374	1.77147	1.73138	1.85067
KMW0603*061	Germacrene D	Terpenoids	C15H24	23986-74-5	0.816267	1.8876	1.76882	2.18107	2.0915	2.20928	0.881094	1.24567	1.43174	2.04969	1.95067	2.15374	1.77147	1.73138	1.85067
WMW0012*061	(+)-epi-Bicyclosesquiphellandrene	Terpenoids	C15H24	54274-73-6	0.816267	1.8876	1.76882	2.18107	2.0915	2.20928	0.881094	1.24567	1.43174	2.04969	1.95067	2.15374	1.77147	1.73138	1.85067
XMW0176*061	Naphthalene, 1,2,4a,5,6,8a-hexahydro-4,7-dimethyl-1-(1-methylethyl)-, (1.alpha.,4a.alpha.,8a.alpha.)-	Terpenoids	C15H24	31983-22-9	0.816267	1.8876	1.76882	2.18107	2.0915	2.20928	0.881094	1.24567	1.43174	2.04969	1.95067	2.15374	1.77147	1.73138	1.85067
YZMW0120*190	Butanoic acid, 2-amino-, (S)-	Acid	C4H9NO2	1492-24-6	0.0119191	0.0120631	0.0117625	0.0178597	0.017706	0.0185547	0.00830183	0.0142473	0.0132594	0.018855	0.0196698	0.0200012	0.0116753	0.0115843	0.0112242
YZMW0215*190	Butanoic acid, 2-amino-, (R)-	Acid	C4H9NO2	2623-91-8	0.0119191	0.0120631	0.0117625	0.0178597	0.017706	0.0185547	0.00830183	0.0142473	0.0132594	0.018855	0.0196698	0.0200012	0.0116753	0.0115843	0.0112242
w08*082	Naphthalene, 1-methyl-	Aromatics	C11H10	90-12-0	0.72088	0.757304	0.692209	1.15116	1.16068	1.1693	0.763813	0.85575	0.793393	1.54624	1.58802	1.57059	1.02993	1.01522	0.991423
XMW1035*118	(-)-Spathulenol	Terpenoids	C15H24O	77171-55-2	2.77811	2.92261	3.12284	2.22451	2.28429	2.28837	1.41913	1.33122	1.49544	1.41878	1.8879	2.02417	2.1266	2.12842	2.30347
XMW0746*118	(1R,2R,4S,6S,7S,8S)-8-Isopropyl-1-methyl-3-methylenetricyclo[4.4.0.02,7]decan-4-ol	Terpenoids	C15H24O	124753-76-0	2.77811	2.92261	3.12284	2.22451	2.28429	2.28837	1.41913	1.33122	1.49544	1.41878	1.8879	2.02417	2.1266	2.12842	2.30347
NMW0306*099	(Z)-epi-.beta.-Santalol	Terpenoids	C15H24O	79081-90-6	0.0329811	0.101142	0.0922197	0.0361438	0.0371597	0.0602453	0.0198433	0.023883	0.0217612	0.0379581	0.0995061	0.0813164	0.0449963	0.0434421	0.0457324
XMW0556*064	(2S,4aR,8aR)-4a,8-Dimethyl-2-(prop-1-en-2-yl)-1,2,3,4,4a,5,6,8a-octahydronaphthalene	Terpenoids	C15H24	123123-37-5	1.19208	0.923798	0.988756	1.23425	1.24212	1.28844	0.526069	0.542482	0.407787	0.650838	0.699595	0.691059	0.638292	0.642256	0.609599
XMW0009*064	Naphthalene, 1,2,4a,5,8,8a-hexahydro-4,7-dimethyl-1-(1-methylethyl)-, [1S-(1.alpha.,4a.beta.,8a.alpha.)]-	Terpenoids	C15H24	523-47-7	1.19208	0.923798	0.988756	1.23425	1.24212	1.28844	0.526069	0.542482	0.407787	0.650838	0.699595	0.691059	0.638292	0.642256	0.609599
XMW0012*064	Naphthalene, 1,2,4a,5,6,8a-hexahydro-4,7-dimethyl-1-(1-methylethyl)-, [1S-(1.alpha.,4a.beta.,8a.alpha.)]-	Terpenoids	C15H24	24406-05-1	1.19208	0.923798	0.988756	1.23425	1.24212	1.28844	0.526069	0.542482	0.407787	0.650838	0.699595	0.691059	0.638292	0.642256	0.609599
KMW0634*103	Benzene, 1,2,3-trimethoxy-5-(1-propenyl)-, (E)-	Ether	C12H16O3	5273-85-8	0.359108	0.524253	0.366455	0.52268	0.552933	0.565994	0.410104	0.426366	0.435072	0.458231	0.508222	0.483502	0.465468	0.448573	0.467441
KMW0255*020	3-Methoxy-2,5-dimethylpyrazine	Heterocyclic compound	C7H10N2O	19846-22-1	0.00587302	0.00691142	0.00641097	0.00620545	0.0054235	0.00598621	0.0053625	0.005896	0.00554372	0.00523211	0.00575424	0.00590895	0.00558186	0.00643708	0.00605257
XMW0548*368	Bicyclo[7.2.0]undecane, 10,10-dimethyl-2,6-bis(methylene)-, [1S-(1R*,9S*)]-	Terpenoids	C15H24	136296-38-3	2.86952	3.05161	3.03458	3.31848	3.37981	3.51652	2.13525	2.15588	1.38238	2.94873	3.31238	3.10066	2.67413	2.74906	2.98124
NMW0091*117	8-Azabicyclo[3.2.1]octan-3-ol, 8-methyl-, endo-	Alcohol	C8H15NO	120-29-6	0.0445689	0.0447928	0.0437498	0.0532544	0.0536981	0.0565866	0.0449654	0.0468339	0.0483749	0.0528663	0.052895	0.0527475	0.0492369	0.0483947	0.046915
KMW0123*199	4-Heptenal, (Z)-	Aldehyde	C7H12O	6728-31-0	0.485797	0.510965	0.501637	0.101781	0.09788	0.102849	0.255875	0.255711	0.275104	0.141237	0.138799	0.147228	0.256807	0.282843	0.295723
XMW0980*143	(1R,3aR,4aR,8aR)-1,4,4,6-Tetramethyl-1,2,3,3a,4,4a,7,8-octahydrocyclopenta[1,4]cyclobuta[1,2]benzene	Terpenoids	C15H24	94482-89-0	2.8521	3.34085	2.89937	3.92728	4.83167	4.98827	3.1316	3.31377	3.05751	3.9354	4.44371	4.13148	3.50651	3.90622	4.04453
XMW0131*143	Di-epi-.alpha.-cedrene	Terpenoids	C15H24	50894-66-1	2.8521	3.34085	2.89937	3.92728	4.83167	4.98827	3.1316	3.31377	3.05751	3.9354	4.44371	4.13148	3.50651	3.90622	4.04453
XMW0033*143	(1R,3aS,4aS,8aS)-1,4,4,6-Tetramethyl-1,2,3,3a,4,4a,7,8-octahydrocyclopenta[1,4]cyclobuta[1,2]benzene	Terpenoids	C15H24	94535-52-1	2.8521	3.34085	2.89937	3.92728	4.83167	4.98827	3.1316	3.31377	3.05751	3.9354	4.44371	4.13148	3.50651	3.90622	4.04453
D370*114	(Z)-2,2-Dimethyl-3-(3-methylpenta-2,4-dien-1-yl)oxirane	Terpenoids	C10H16O	33281-83-3	0.00675427	0.00720642	0.00984915	0.0127393	0.0121848	0.0136702	0.0129373	0.0128957	0.0133513	0.00498307	0.00472465	0.00506942	0.0107323	0.0114025	0.0103078
NMW0261*318	Naphthalene, 1-nitro-	Nitrogen compounds	C10H7NO2	86-57-7	0.06735	0.0649592	0.0685097	0.061155	0.0632264	0.0591508	0.047035	0.0460071	0.0524253	0.0515067	0.0589074	0.0532993	0.0571399	0.0548956	0.0592043
WMW0094*032	2,6-Nonadienal, (E,E)-	Aldehyde	C9H14O	17587-33-6	0.345959	0.369848	0.362303	0.201839	0.174006	0.192762	0.33245	0.421957	0.402387	0.260756	0.252392	0.26184	0.249515	0.284	0.287145
WAMW1251*306	Pyrazine, 3-butyl-2,5-dimethyl-	Heterocyclic compound	C10H16N2	40790-29-2	0.0380552	0.0416147	0.038854	0.0330239	0.0334396	0.0344445	0.0404502	0.0395477	0.0409435	0.0408868	0.0408322	0.0428845	0.0391462	0.0387134	0.0369127
WMW0043*381	Nerolidol	Terpenoids	C15H26O	142-50-7	0.10931	0.120713	0.0925439	0.0753996	0.0802183	0.543819	0.19428	0.20479	0.208792	0.322048	0.338791	0.341651	0.391277	0.38367	0.421495
WMW0015*120	Terpinen-4-ol	Terpenoids	C10H18O	562-74-3	0.0107003	0.0113158	0.0124249	0.0157039	0.0151438	0.0164716	0.0181205	0.0212326	0.0208683	0.0153623	0.0146903	0.014998	0.0123374	0.013418	0.0142735
XMW0443*038	(E)-2,6-Dimethylocta-3,7-diene-2,6-diol	Alcohol	C10H18O2	51276-34-7	0.0951105	0.0982478	0.096573	0.0314317	0.0289046	0.0290041	0.0950896	0.09965	0.0962178	0.0228303	0.0229477	0.0238006	0.080134	0.0845033	0.0761865
XMW0885*009	Santolina triene	Hydrocarbons	C10H16	2153-66-4	0.141244	0.187929	0.168169	0.244643	0.243398	0.232929	0.163406	0.155344	0.156874	0.162375	0.177731	0.187569	0.241653	0.230218	0.232324
WMW0023*011	(1R)-2,6,6-Trimethylbicyclo[3.1.1]hept-2-ene	Terpenoids	C10H16	7785-70-8	22.8563	25.7298	26.891	30.2408	30.6466	35.5581	25.0217	24.6608	24.7416	26.8954	27.2525	28.3502	28.2857	32.1993	28.6698
NMW0783*011	(1S)-2,6,6-Trimethylbicyclo[3.1.1]hept-2-ene	Terpenoids	C10H16	7785-26-4	22.8563	25.7298	26.891	30.2408	30.6466	35.5581	25.0217	24.6608	24.7416	26.8954	27.2525	28.3502	28.2857	32.1993	28.6698
WAMW1895*260	2,4-Nonadienal	Aldehyde	C9H14O	6750-03-4	0.229587	0.243748	0.240137	0.149071	0.123931	0.145535	0.214709	0.295942	0.26471	0.210053	0.194668	0.195045	0.1761	0.194883	0.205666
WAMW0558*309	2,4-Undecadienal	Aldehyde	C11H18O	13162-46-4	1.3493	1.42543	1.54571	1.6881	1.76193	1.78909	0.904608	0.89133	1.21625	1.42027	1.31494	1.55727	1.25805	1.27446	1.17326
WMW0179*400	L-Fenchone	Terpenoids	C10H16O	7787-20-4	0.347792	0.364651	0.355458	0.0326606	0.0329641	0.0336525	0.0626033	0.0618899	0.0617395	0.036811	0.0385439	0.0400982	0.0537349	0.0533055	0.0500708
QWMW1013*400	D-Fenchone	Terpenoids	C10H16O	4695-62-9	0.347792	0.364651	0.355458	0.0326606	0.0329641	0.0336525	0.0626033	0.0618899	0.0617395	0.036811	0.0385439	0.0400982	0.0537349	0.0533055	0.0500708
D272*145	Butanoic acid, 3-methyl-, 2-methylbutyl ester	Ester	C10H20O2	2445-77-4	0.0142419	0.0142983	0.0140078	0.0145297	0.0131959	0.0140687	0.0178966	0.0158198	0.0166958	0.0149032	0.0148678	0.0156384	0.0148055	0.0168351	0.0149234
D289*145	n-Amyl isovalerate	Ester	C10H20O2	25415-62-7	0.0142419	0.0142983	0.0140078	0.0145297	0.0131959	0.0140687	0.0178966	0.0158198	0.0166958	0.0149032	0.0148678	0.0156384	0.0148055	0.0168351	0.0149234
XMW3574*314	Ethyl (E)-2-octenoate	Ester	C10H18O2	7367-82-0	0.20531	0.169587	0.205513	0.178179	0.18167	0.182199	0.209264	0.209499	0.212617	0.211996	0.220973	0.226728	0.20778	0.202656	0.193275
KMW0444*279	Carvone	Terpenoids	C10H14O	99-49-0	0.104681	0.089565	0.105768	0.0912458	0.0931791	0.0930047	0.108229	0.106745	0.108369	0.108513	0.113024	0.116266	0.107031	0.104102	0.0996073
KMW0448*279	D-Carvone	Terpenoids	C10H14O	2244-16-8	0.104681	0.089565	0.105768	0.0912458	0.0931791	0.0930047	0.108229	0.106745	0.108369	0.108513	0.113024	0.116266	0.107031	0.104102	0.0996073
XMW2700*146	1,2,4-Metheno-1H-indene, octahydro-1,7a-dimethyl-5-(1-methylethyl)-, [1S-(1.alpha.,2.alpha.,3a.beta.,4.alpha.,5.alpha.,7a.beta.,8S*)]-	Terpenoids	C15H24	22469-52-9	0.46957	0.466798	0.476813	0.379575	0.407478	0.399768	0.355163	0.36297	0.397618	0.337279	0.32517	0.361737	0.348315	0.339839	0.323622
XMW0528*262	Thiophene, 2-butyl-	Heterocyclic compound	C8H12S	1455-20-5	0.0314552	0.0336262	0.0346888	0.0220299	0.0206175	0.0241477	0.0268436	0.030946	0.031834	0.028932	0.0288462	0.0284809	0.0253995	0.0277059	0.0298663
NMW0104*285	2,6-Octadien-1-ol, 3,7-dimethyl-	Terpenoids	C10H18O	624-15-7	0.145993	0.161779	0.145117	0.125489	0.126575	0.126955	0.144442	0.145762	0.147563	0.148773	0.157904	0.162876	0.150758	0.146733	0.139024
NMW0071*144	L-.alpha.-Terpineol	Terpenoids	C10H18O	10482-56-1	0.0362259	0.0346101	0.0427612	0.0198621	0.0194755	0.0206457	0.0301888	0.032748	0.0332286	0.0125258	0.0125731	0.0132077	0.0272618	0.0252971	0.026769
XMW0948*363	Valerena-4,7(11)-diene	Terpenoids	C15H24	351222-66-7	7.38114	8.19968	9.86384	7.7963	7.08702	7.8723	14.8056	15.4366	15.2141	17.5805	17.9878	18.2197	13.3758	13.9348	12.3873
WMW0048*264	6-Nonenal, (E)-	Aldehyde	C9H16O	2277-20-5	0.0161413	0.0257188	0.0156382	0.0149648	0.0146969	0.015182	0.016346	0.021109	0.0208619	0.0220642	0.00569427	0.0170115	0.00525665	0.00549392	0.00486208
NMW0316*383	Amobarbital	Heterocyclic compound	C11H18N2O3	57-43-2	0.00185632	0.00213226	0.00199844	0.0224102	0.022391	0.0239579	0.00325545	0.00434818	0.00317258	0.00306469	0.00380446	0.0035795	0.0103494	0.0098132	0.00957264
KMW0486*328	Pyrazine, 2,5-dimethyl-3-(3-methylbutyl)-	Heterocyclic compound	C11H18N2	18433-98-2	0.836582	0.844214	0.551409	0.781912	0.802861	0.816493	0.219245	0.20857	0.207079	0.246032	0.224022	0.26871	0.540995	0.521795	0.495281
XMW0126*016	Benzene, 1-methyl-3-(1-methylethyl)-	Terpenoids	C10H14	535-77-3	0.13077	0.123398	0.133603	0.161514	0.162157	0.159824	0.127702	0.137007	0.136006	0.142945	0.136103	0.144202	0.159721	0.148126	0.151259
XMW0127*016	o-Cymene	Terpenoids	C10H14	527-84-4	0.13077	0.123398	0.133603	0.161514	0.162157	0.159824	0.127702	0.137007	0.136006	0.142945	0.136103	0.144202	0.159721	0.148126	0.151259
QWMW0575*227	2-Hydroxy-3,5-dimethylcyclopent-2-en-1-one	Ketone	C7H10O2	21834-98-0	0.456808	0.428056	0.406917	0.338742	0.340615	0.338833	0.2026	0.18824	0.202509	0.317384	0.343273	0.343959	0.187877	0.175078	0.176263
GMW0285*227	3,4-Dimethyl-1,2-cyclopentadione	Ketone	C7H10O2	13494-06-9	0.456808	0.428056	0.406917	0.338742	0.340615	0.338833	0.2026	0.18824	0.202509	0.317384	0.343273	0.343959	0.187877	0.175078	0.176263
NMW0075*093	Cyclohexanol, 1-methyl-4-(1-methylethylidene)-	Terpenoids	C10H18O	586-81-2	0.0801836	0.102768	0.0865679	0.0221343	0.0233858	0.0250405	0.0228549	0.0120341	0.0110486	0.0113107	0.0111449	0.0121417	0.0503809	0.0477126	0.0464895
WMW0040*154	trans-.beta.-Ocimene	Terpenoids	C10H16	3779-61-1	0.0743486	0.0793561	0.0817514	0.0890934	0.0929213	0.0905322	0.0781732	0.0788099	0.0785878	0.0743314	0.0757308	0.0763079	0.0800071	0.07364	0.0764474
KMW0259*154	.gamma.-Terpinene	Terpenoids	C10H16	99-85-4	0.0743486	0.0793561	0.0817514	0.0890934	0.0929213	0.0905322	0.0781732	0.0788099	0.0785878	0.0743314	0.0757308	0.0763079	0.0800071	0.07364	0.0764474
YZMW0362*203	3-Pentenoic acid, 4-methyl-	Acid	C6H10O2	504-85-8	0.244339	0.152782	0.248831	0.146286	0.11775	0.128002	0.314303	0.305704	0.289492	0.158636	0.159692	0.165682	0.159319	0.188763	0.190357
D326*087	Pyrazine, 2-methyl-6-(methylthio)-	Heterocyclic compound	C6H8N2S	2884-13-1	0.00710164	0.00209495	0.00192092	0.00340069	0.00337036	0.0021111	0.00783704	0.00355808	0.0063625	0.0086535	0.00681716	0.00908594	0.00714094	0.00697168	0.00646206
XMW0469*083	(1R,3aS,8aS)-7-Isopropyl-1,4-dimethyl-1,2,3,3a,6,8a-hexahydroazulene	Terpenoids	C15H24	36577-33-0	1.33648	2.33932	1.74922	2.3895	1.52125	1.60964	2.39267	2.44873	1.98434	1.53327	2.54321	2.63621	1.75406	1.67265	1.59131
YZMW0343*254	Phenol, 2,4,5-trimethyl-	Phenol	C9H12O	496-78-6	0.17422	0.193328	0.161086	0.187632	0.191523	0.174323	0.153934	0.17039	0.156891	0.151303	0.157252	0.155742	0.179434	0.163822	0.18139
KMW0458*351	p-Menth-8-en-3-ol, acetate	Ester	C12H20O2	89-49-6	1.51952	1.63574	1.56633	0.190584	0.195696	0.203632	1.22342	0.98461	0.960079	1.63929	1.73221	1.71759	1.48756	1.55389	1.52389
KMW0194*240	2-Octanol	Alcohol	C8H18O	123-96-6	0.360373	0.376328	0.370017	0.218731	0.174415	0.195679	0.342883	0.463015	0.437513	0.304322	0.232605	0.307963	0.290646	0.266189	0.271059
WMW0018*380	.tau.-Cadinol	Terpenoids	C15H26O	5937-11-1	0.894902	0.968505	1.0173	0.739695	0.76157	0.813096	0.327154	0.389909	0.389913	0.407207	0.459552	0.469127	0.636865	0.618116	0.713988
XMW2462*380	Agarospirol	Terpenoids	C15H26O	1460-73-7	0.894902	0.968505	1.0173	0.739695	0.76157	0.813096	0.327154	0.389909	0.389913	0.407207	0.459552	0.469127	0.636865	0.618116	0.713988
KMW0673*380	.alpha.-Cadinol	Terpenoids	C15H26O	481-34-5	0.894902	0.968505	1.0173	0.739695	0.76157	0.813096	0.327154	0.389909	0.389913	0.407207	0.459552	0.469127	0.636865	0.618116	0.713988
D399*124	cis-9-Tetradecen-1-ol	Alcohol	C14H28O	35153-15-2	0.0462976	0.0635832	0.0559317	0.0556543	0.0588789	0.0624674	0.0349766	0.0360759	0.0366309	0.0462058	0.0520589	0.0476221	0.0405037	0.0418733	0.0479367
XMW0848*129	Phenol, 2-(1,1-dimethylethyl)-4-(1-methylpropyl)-	Phenol	C14H22O	52184-13-1	0.0347188	0.0277517	0.0339328	0.0129369	0.011555	0.024834	0.0174356	0.0220046	0.025037	0.015294	0.0264637	0.026982	0.0212263	0.0247679	0.026078
NMW0109*224	1,2-Benzenediol, 3-methyl-	Alcohol	C7H8O2	488-17-5	0.156877	0.161128	0.166865	0.0381385	0.0395396	0.0419957	0.0269103	0.0060473	0.00495267	0.0159595	0.017697	0.0186982	0.0967881	0.0920808	0.0861707
KMW0243*230	2-Octenal, (E)-	Aldehyde	C8H14O	2548-87-0	0.125105	0.17931	0.191191	0.0839205	0.0783334	0.0936767	0.143285	0.119026	0.168756	0.108962	0.110559	0.108889	0.0956412	0.106063	0.117372
XMW0201*179	4-Hexen-3-one	Ketone	C6H10O	2497-21-4	0.0204171	0.016007	0.0180717	0.0198587	0.0191526	0.0176207	0.0199193	0.0177333	0.0201171	0.0161436	0.0161896	0.0183071	0.0211006	0.0193916	0.0187707
D310*359	(8R,8aS)-8,8a-Dimethyl-2-(propan-2-ylidene)-1,2,3,7,8,8a-hexahydronaphthalene	Terpenoids	C15H22	27840-40-0	0.0378948	0.0393852	0.0346442	0.037043	0.0362169	0.0375954	0.0131377	0.013544	0.0137879	0.0184604	0.0214376	0.0207077	0.0316946	0.029166	0.0278834
WMW0064*269	2-Nonen-1-ol, (E)-	Alcohol	C9H18O	31502-14-4	0.101993	0.0950114	0.114859	0.023308	0.0285772	0.0291038	0.0802407	0.0697785	0.0671614	0.0164639	0.0184087	0.0207212	0.0541083	0.0615577	0.0688512
XMW0170*138	Benzaldehyde, 3-ethyl-	Aldehyde	C9H10O	34246-54-3	0.00400043	0.00452987	0.0035475	0.00271223	0.00244863	0.00427697	0.00519548	0.00599051	0.00621484	0.00792706	0.0065374	0.00517668	0.00597831	0.00546576	0.00511371
KMW0361*138	Benzaldehyde, 4-ethyl-	Aldehyde	C9H10O	4748-78-1	0.00400043	0.00452987	0.0035475	0.00271223	0.00244863	0.00427697	0.00519548	0.00599051	0.00621484	0.00792706	0.0065374	0.00517668	0.00597831	0.00546576	0.00511371
KMW0106*008	1-Butanol, 2-methyl-, acetate	Ester	C7H14O2	624-41-9	0.248595	0.261626	0.254049	0.0568099	0.0634481	0.0677236	0.14188	0.126579	0.145347	0.0647377	0.0645213	0.0685536	0.154802	0.18161	0.199747
XMW0981*126	Butanoic acid, 3-methyl-, 2-phenylethyl ester	Ester	C13H18O2	140-26-1	0.11383	0.121706	0.0972332	0.143485	0.12021	0.147319	0.104643	0.101202	0.0988503	0.124685	0.435389	0.12993	0.0887831	0.0964932	0.112506
XMW0705*403	2-Naphthalenemethanol, 1,2,3,4,4a,5,6,8a-octahydro-.alpha.,.alpha.,4a,8-tetramethyl-, [2R-(2.alpha.,4a.alpha.,8a.beta.)]-	Terpenoids	C15H26O	473-16-5	0.0126765	0.0225302	0.0182514	0.00619694	0.00601971	0.00637656	0.00643182	0.00985287	0.00996983	0.00560073	0.00613104	0.00609384	0.00856165	0.00883191	0.0106269
KMW0301*155	Bicyclo[3.1.0]hexan-2-ol, 2-methyl-5-(1-methylethyl)-, (1.alpha.,2.alpha.,5.alpha.)-	Terpenoids	C10H18O	17699-16-0	0.0278946	0.0283815	0.0290649	0.0487463	0.0485559	0.0473292	0.0310779	0.0302054	0.0293156	0.0274051	0.0285168	0.0280891	0.0423846	0.0372584	0.0364264
XMW3198*155	5-Isopropyl-2-methylbicyclo[3.1.0]hexan-2-ol	Terpenoids	C10H18O	546-79-2	0.0278946	0.0283815	0.0290649	0.0487463	0.0485559	0.0473292	0.0310779	0.0302054	0.0293156	0.0274051	0.0285168	0.0280891	0.0423846	0.0372584	0.0364264
WAMW2239*241	1H-Indole, 2-methyl-	Heterocyclic compound	C9H9N	95-20-5	0.0118984	0.0146804	0.0124818	0.0164813	0.0221337	0.0203138	0.0270107	0.027282	0.0126864	0.0157445	0.0125193	0.0201351	0.0146007	0.0138271	0.012088
XMW0676*036	Ethanone, 1-(3-methylphenyl)-	Ketone	C9H10O	585-74-0	0.0571484	0.0597306	0.0580419	0.00720397	0.00733862	0.00526955	0.00939907	0.0105807	0.0119216	0.00815486	0.00787599	0.00892993	0.00785034	0.0104627	0.00879937
KMW0378*036	Ethanone, 1-(4-methylphenyl)-	Ketone	C9H10O	122-00-9	0.0571484	0.0597306	0.0580419	0.00720397	0.00733862	0.00526955	0.00939907	0.0105807	0.0119216	0.00815486	0.00787599	0.00892993	0.00785034	0.0104627	0.00879937
QWMW1238*308	Carvone oxide, cis-	Terpenoids	C10H14O2	18383-49-8	0.0123341	0.0135943	0.0141457	0.00588785	0.00617514	0.00578917	0.0158924	0.0228187	0.0208651	0.00966483	0.00918784	0.0100012	0.00770421	0.00976524	0.0102629
WMW0013*151	Bicyclosesquiphellandrene	Terpenoids	C15H24	54324-03-7	1.00095	1.09383	1.03988	1.0063	1.06643	1.06498	1.89731	1.83907	0.980433	1.44105	1.1463	2.01315	1.1967	1.14519	0.972978
KMW0058*035	2H-Pyran-3-ol, 6-ethenyltetrahydro-2,2,6-trimethyl-	Alcohol	C10H18O2	14049-11-7	0.0967553	0.163811	0.140468	0.116938	0.121919	0.125697	0.0905602	0.126809	0.0819964	0.155282	0.149543	0.15534	0.082554	0.0856569	0.0679254
XMW0454*035	(3R,6S)-2,2,6-Trimethyl-6-vinyltetrahydro-2H-pyran-3-ol	Heterocyclic compound	C10H18O2	39028-58-5	0.0967553	0.163811	0.140468	0.116938	0.121919	0.125697	0.0905602	0.126809	0.0819964	0.155282	0.149543	0.15534	0.082554	0.0856569	0.0679254
KMW0157*012	2-Heptenal, (E)-	Aldehyde	C7H12O	18829-55-5	0.206275	0.237227	0.234771	0.348591	0.350589	0.354342	0.208751	0.249814	0.212797	0.231622	0.237067	0.247644	0.335731	0.269254	0.335221
XMW1142*040	.alpha.-Thujenal	Aldehyde	C10H14O	57129-54-1	0.043993	0.0460468	0.0605589	0.0543504	0.0536524	0.0569672	0.0657976	0.0672398	0.0692294	0.0322106	0.0303127	0.0392504	0.0476967	0.0502782	0.0635307
NMW0073*040	Bicyclo[3.1.1]hept-2-ene-2-carboxaldehyde, 6,6-dimethyl-	Terpenoids	C10H14O	564-94-3	0.043993	0.0460468	0.0605589	0.0543504	0.0536524	0.0569672	0.0657976	0.0672398	0.0692294	0.0322106	0.0303127	0.0392504	0.0476967	0.0502782	0.0635307
XMW0534*040	Bicyclo[3.1.1]hept-3-en-2-one, 4,6,6-trimethyl-, (1S)-	Terpenoids	C10H14O	1196-01-6	0.043993	0.0460468	0.0605589	0.0543504	0.0536524	0.0569672	0.0657976	0.0672398	0.0692294	0.0322106	0.0303127	0.0392504	0.0476967	0.0502782	0.0635307
D397*067	11-Dodecen-1-yl acetate	Ester	C14H26O2	35153-10-7	0.390018	0.413641	0.399865	0.404767	0.416219	0.41983	0.228412	0.238762	0.232968	0.26516	0.280054	0.283083	0.28694	0.29774	0.379157
XMW0447*021	Benzene, (2-methyl-1-propenyl)-	Aromatics	C10H12	768-49-0	0.0206281	0.0194399	0.0203004	0.0289891	0.0298593	0.0297788	0.0282889	0.0274152	0.0280241	0.0342189	0.0335913	0.0329178	0.033566	0.0282487	0.0270278
QWMW1295*211	2-Heptanol, (S)-	Alcohol	C7H16O	6033-23-4	5.77988	5.95144	5.92636	0.860112	0.830483	0.955755	2.14353	2.80661	3.0897	0.899297	1.30993	1.39809	2.98618	2.4608	2.44065
w09*261	2,6-Octadiene, 2,6-dimethyl-	Terpenoids	C10H18	2792-39-4	0.314057	0.304721	0.302445	0.151287	0.133984	0.146359	0.275913	0.377894	0.358712	0.210511	0.244964	0.256321	0.203098	0.278539	0.219552
XMW0902*261	2,6-Dimethyl-2-trans-6-octadiene	Terpenoids	C10H18	2609-23-6	0.314057	0.304721	0.302445	0.151287	0.133984	0.146359	0.275913	0.377894	0.358712	0.210511	0.244964	0.256321	0.203098	0.278539	0.219552
NMW0024*193	Aniline, N-methyl-	Amine	C7H9N	100-61-8	0.00764761	0.00763968	0.00763996	0.00273499	0.00287096	0.00274805	0.00273353	0.00265254	0.00282729	0.00254079	0.00280883	0.00239023	0.00640399	0.00486687	0.00599085
XMW0295*246	Benzene, 1-methyl-3-(1-methylethenyl)-	Aromatics	C10H12	1124-20-5	0.0310373	0.0291808	0.0236075	0.0415452	0.0380721	0.0379036	0.0418256	0.0410587	0.0426972	0.0479096	0.0372354	0.0465535	0.0473589	0.0384156	0.0370343
GMW0294*336	Butanoic acid, 3-methyl-, 2-furanylmethyl ester	Ester	C10H14O3	13678-60-9	0.0027248	0.00251212	0.00433318	0.00353989	0.00376344	0.0035011	0.00638214	0.00639514	0.0132875	0.00656262	0.00697835	0.00663613	0.00512546	0.00722811	0.00534501
XMW0890*228	1-Hepten-6-one, 2-methyl-	Ketone	C8H14O	10408-15-8	0.0788933	0.0749439	0.0844238	0.0661118	0.0665689	0.0715875	0.0594795	0.0542344	0.058	0.0395728	0.0448445	0.0497196	0.0868889	0.0854297	0.0639439
YZMW0165*248	1H-Indol-5-ol	Alcohol	C8H7NO	1953-54-4	0.31825	0.348727	0.364539	0.261371	0.205175	0.199394	0.185804	0.17715	0.19263	0.179576	0.178853	0.207105	0.18309	0.259769	0.271485
QWMW1175*149	Phenol, 2,5-dimethyl-	Phenol	C8H10O	95-87-4	0.00318759	0.00351111	0.00334483	0.0187629	0.0164936	0.0179551	0.0251486	0.0291232	0.0294071	0.0348945	0.0345382	0.0351738	0.0240346	0.0242012	0.0226498
KMW0703*149	Phenol, 4-ethyl-	Phenol	C8H10O	123-07-9	0.00318759	0.00351111	0.00334483	0.0187629	0.0164936	0.0179551	0.0251486	0.0291232	0.0294071	0.0348945	0.0345382	0.0351738	0.0240346	0.0242012	0.0226498
XMW0300*149	Phenol, 3,5-dimethyl-	Phenol	C8H10O	108-68-9	0.00318759	0.00351111	0.00334483	0.0187629	0.0164936	0.0179551	0.0251486	0.0291232	0.0294071	0.0348945	0.0345382	0.0351738	0.0240346	0.0242012	0.0226498
WAMW1443*149	Phenol, 2,3-dimethyl-	Phenol	C8H10O	526-75-0	0.00318759	0.00351111	0.00334483	0.0187629	0.0164936	0.0179551	0.0251486	0.0291232	0.0294071	0.0348945	0.0345382	0.0351738	0.0240346	0.0242012	0.0226498
QWMW1206*149	Phenol, 3,4-dimethyl-	Phenol	C8H10O	95-65-8	0.00318759	0.00351111	0.00334483	0.0187629	0.0164936	0.0179551	0.0251486	0.0291232	0.0294071	0.0348945	0.0345382	0.0351738	0.0240346	0.0242012	0.0226498
NMW0017*180	2-Pyrrolidinone, 1-methyl-	Ketone	C5H9NO	872-50-4	0.0097875	0.00881779	0.00798191	0.00722815	0.0071102	0.00725038	0.00973048	0.0075749	0.00727439	0.00890287	0.0110445	0.0115404	0.00742137	0.0105915	0.00745581
NMW0120*045	Phenol, p-tert-butyl-	Phenol	C10H14O	98-54-4	0.033192	0.0355195	0.0346804	0.0130435	0.0147729	0.0148122	0.0324304	0.0331289	0.0328442	0.0208174	0.0213638	0.0222904	0.0179775	0.0272123	0.0272989
XMW0615*045	Phenol, m-tert-butyl-	Phenol	C10H14O	585-34-2	0.033192	0.0355195	0.0346804	0.0130435	0.0147729	0.0148122	0.0324304	0.0331289	0.0328442	0.0208174	0.0213638	0.0222904	0.0179775	0.0272123	0.0272989
NMW0121*045	Phenol, 2-methyl-5-(1-methylethyl)-	Terpenoids	C10H14O	499-75-2	0.033192	0.0355195	0.0346804	0.0130435	0.0147729	0.0148122	0.0324304	0.0331289	0.0328442	0.0208174	0.0213638	0.0222904	0.0179775	0.0272123	0.0272989
KMW0626*065	Naphthalene, 1,2,3,4-tetrahydro-1,6-dimethyl-4-(1-methylethyl)-, (1S-cis)-	Terpenoids	C15H22	483-77-2	0.348488	0.343414	0.434602	0.2645	0.257012	0.356474	0.282722	0.177485	0.27647	0.266858	0.284191	0.291349	0.246463	0.185261	0.183401
XMW0386*065	cis-Calamenene	Terpenoids	C15H22	72937-55-4	0.348488	0.343414	0.434602	0.2645	0.257012	0.356474	0.282722	0.177485	0.27647	0.266858	0.284191	0.291349	0.246463	0.185261	0.183401
NMW0089*116	6-Octen-1-ol, 3,7-dimethyl-, (R)-	Terpenoids	C10H20O	1117-61-9	0.218484	0.238948	0.22219	0.163299	0.165843	0.202352	0.324372	0.259618	0.33875	0.243537	0.282811	0.282837	0.163049	0.241623	0.167163
XMW0136*357	4-Isopropyl-6-methyl-1-methylene-1,2,3,4-tetrahydronaphthalene	Terpenoids	C15H20	50277-34-4	0.096742	0.100212	0.0925113	0.0717212	0.0697345	0.0663858	0.0525904	0.051134	0.0523583	0.0570829	0.0542563	0.0611036	0.0769141	0.0573118	0.0516433
KMW0225*186	3-Hexen-1-ol, (E)-	Alcohol	C6H12O	928-97-2	0.0793374	0.0821935	0.0723394	0.03474	0.0355456	0.0361135	0.0060601	0.0332644	0.0313479	0.057035	0.0490994	0.0491776	0.0437792	0.0472166	0.0442733
KMW0686*322	2-Propenoic acid, 3-phenyl-, ethyl ester, (E)-	Ester	C11H12O2	4192-77-2	1.4988	1.61304	1.46978	1.39962	0.120842	1.49197	0.689855	1.03069	0.592847	2.11101	2.03822	2.15352	1.84941	1.74124	1.70886
KMW0230*229	3-Octen-2-one	Ketone	C8H14O	1669-44-9	0.00598227	0.010663	0.00602943	0.017783	0.0155508	0.00123749	0.0277666	0.0368208	0.0333926	0.0147978	0.00885345	0.00986865	0.0100646	0.0123376	0.0122737
D1362*181	4-Pentenoic acid	Acid	C5H8O2	591-80-0	0.189231	0.190107	0.154426	0.0792089	0.0162668	0.0169264	0.11727	0.1773	0.129964	0.191917	0.1742	0.176842	0.117062	0.121503	0.117869
WMW0199*163	2-Butenal, 2-methyl-, (E)-	Aldehyde	C5H8O	497-03-0	0.00578723	0.00427402	0.000814323	0.00815556	0.00934922	0.00864613	0.00527187	0.00484749	0.00532728	0.0063767	0.000840115	0.00677462	0.00757183	0.00660432	0.00767866
KMW0047*163	2-Butenal, 2-methyl-	Aldehyde	C5H8O	1115-11-3	0.00578723	0.00427402	0.000814323	0.00815556	0.00934922	0.00864613	0.00527187	0.00484749	0.00532728	0.0063767	0.000840115	0.00677462	0.00757183	0.00660432	0.00767866
XMW0076*019	1H-Pyrrole-3-carbonitrile	Heterocyclic compound	C5H4N2	7126-38-7	0.115559	0.0939859	0.105413	0.00154562	0.00158708	0.00165144	0.0551847	0.0524075	0.0418744	0.00896064	0.00830121	0.0104833	0.0346428	0.0388452	0.0389679
KMW0280*139	3,5-Octadien-2-one	Ketone	C8H12O	38284-27-4	0.0264109	0.028923	0.0291015	0.00122206	0.00125484	0.00130573	0.0195867	0.0409299	0.0268109	0.0242221	0.0207816	0.0244776	0.00628421	0.00701305	0.00630306
WAMW0788*178	Cyclopentanone, 3-methyl-	Ketone	C6H10O	1757-42-2	0.131328	0.14296	0.137821	0.01168	0.0119934	0.0124797	0.0113746	0.0115556	0.0117678	0.0624567	0.0655922	0.0648648	0.0646379	0.0686322	0.0688647
D145*325	Propanoic acid, 2-methyl-, phenylmethyl ester	Ester	C11H14O2	103-28-6	0.00424408	0.00425779	0.00430713	0.000779143	0.000800044	0.000832488	0.00390805	0.00447366	0.00411399	0.000822904	0.000836924	0.00086539	0.00487101	0.0049917	0.00492995
XMW0967*361	(1R,5S)-1,8-Dimethyl-4-(propan-2-ylidene)spiro[4.5]dec-7-ene	Terpenoids	C15H24	28400-12-6	0.00169859	0.00187099	0.00178238	0.00171188	0.00175781	0.00182909	0.0119248	0.0135046	0.0125419	0.00904015	0.0104608	0.0106899	0.0162348	0.0156639	0.0142308
WAMW1520*281	(+)-Dihydrocarvone	Terpenoids	C10H16O	5524-05-0	0.0135718	0.0136551	0.0126138	0.00242297	0.00248797	0.00258886	0.0138053	0.0120339	0.0138348	0.00255905	0.00260266	0.00269118	0.0177926	0.013455	0.013548
