# Supplementary material for: Exploring the Effects of Nitrogen and Potassium on the Aromatic Characteristics of Ginseng Roots Using Non-Targeted Metabolomics Based on GC-MS and Multivariate Analysis
Source: Foods. 2025 Aug 26;14(17):2981. doi: 10.3390/foods14172981 (PMC12427790; doi:10.3390/foods14172981)
Supplement: Supplementary file 1 [file foods-14-02981-s001.zip › Table S2. Peak area of ginseng root metabolites.xlsx]

## Sheet: Sheet1
Index	Quantitative ion	Qualitative ion	Molecular weight (Da)	Formula	Compounds	Class I	CAS	NIST_RI	Odor	Threshold	cpd_ID	CK-1	CK-2	CK-3	LN-1	LN-2	LN-3	LK-1	LK-2	LK-3	LNLK-1	LNLK-2	LNLK-3	QC01	QC02	QC03	kegg_map
IS-04	59	45	104.18	C6H8D4O	3-Hexanone-2,2,4,4-d4	Ketone	24588-54-3	780.600103466115	-	-	-	349955	321908	336288	336537	328299	313856	348901	335960	333836	322700	321034	311640	351986	341221	337876	-
QWMW0901	41	84	198.162	C12H22O2	2-Oxepanone, 7-hexyl-	Ketone	16429-21-3	1587	peach, apricot, milky, fatty	-	-	225294	229396	220860	229613	221853	221047	725835	750239	763647	735907	768908	764356	802356	799772	800640	-
WMW0010*371	68	81	204.188	C15H24	Cyclohexane, 1-ethenyl-1-methyl-2,4-bis(1-methylethenyl)-, [1S-(1.alpha.,2.beta.,4.beta.)]-	Terpenoids	515-13-9	1391	sweet	-	C17094	5.8996e+06	5.8853e+06	5.7985e+06	6.86136e+06	6.80902e+06	6.69133e+06	5.43453e+06	5.43152e+06	5.01847e+06	5.46646e+06	5.75535e+06	5.33046e+06	5.69512e+06	5.71162e+06	5.68356e+06	-
GMW0252	57	77	178.099	C11H14O2	Propanoic acid, 2-phenylethyl ester	Ester	122-70-3	1350	floral, red rose, fruity, honey, balsamic, storax	18	-	87444	83657.4	90350.1	105295	103771	104272	80049.6	78112.4	80358.4	93573.8	93735.7	92646.3	90003	90032.7	90404.1	-
WAMW1086	70	41	112.125	C8H16	Cyclooctane	Hydrocarbons	292-64-8	927	-	3.6	-	14277.5	13666	15440.1	20298.2	19798.3	20123.1	15671.8	15398.7	15301.8	15733.1	15515	15495.4	19408.4	19354.4	19302	-
YZMW0312	62	59	117.079	C5H11NO2	tert-Butyl carbamate	Ester	4248-19-5	922	-	11700	-	41424.3	40421.3	45425.8	59691.6	59354.2	58259.4	45385.2	43870.6	44087.3	45080.4	46108.2	45412.9	55981.1	55664.1	55792	-
XMW0019	136	121	136.052	C8H8O2	Acetophenone, 4'-hydroxy-	Ketone	99-93-4	1455	mild, sweet, hawthorn, balsamic, mimosa	5.5	C10700	713862	737029	727864	789100	758015	781762	908300	925909	888703	898807	889432	858648	828501	833269	832050	ko01100,ko01120
GMW0341	55	95	138.141	C10H18	Bicyclo[3.1.1]heptane, 2,6,6-trimethyl-, (1.alpha.,2.beta.,5.alpha.)-	Terpenoids	6876-13-7	982	fresh, pine, balsamic, herbal	-	-	476634	470578	498851	918280	894295	882127	695002	683253	673126	223163	303617	306733	720438	716614	716812	-
KMW0717	76	104	206.079	C8H14O6	(+)-Diethyl L-tartrate	Ester	87-91-2	1355	mild, fruity, wine, caramel	-	-	30865.2	30609.8	29930.6	58395.8	57245.6	58945.5	84437.4	23299.1	22721.8	32214.4	28602.1	33058.6	28255.7	28428	28386	-
KMW0233	105	77	120.058	C8H8O	Acetophenone	Ketone	98-86-2	1067.82283884738	sweet, pungent, hawthorn, mimosa, almond, acacia	0.065	C07113	23965.9	23233.5	22128.1	24074.4	23156.3	24422.4	25339.7	26582.7	24824.9	25423.5	25530.7	25228.3	23177.7	23258.4	23327.7	ko01120,ko01220
NMW0209	124	96	184.146	C11H20O2	Undecylenic acid	Acid	112-38-9	1456.20354488279	sweet, woody	2.3	C13910	98500.1	98436.5	102759	113224	116536	111705	103148	103139	107410	101377	103333	103249	102473	101825	102281	-
D239	103	70	172.11	C9H16O3	Acetoacetic acid isoamyl ester	Ester	2308-18-1	1197	ethereal, sweet, wine, green, fermented	-	-	10792.9	9262.2	10836.5	5228.85	5131.5	5211.62	13951.6	11367.9	11934.8	5851.58	4405.43	6131.97	8467.43	8425.21	8477.62	-
XMW0598	118	117	118.078	C9H10	.alpha.-Methylstyrene	Aromatics	98-83-9	983.694530443757	-	2.2	-	6925	8882.81	6538.08	21573.9	21382.7	21476.8	11700.3	11275.4	11505.5	5398.25	4074.83	3979.76	12048.3	12073	12127.3	-
D125	136	91	192.115	C12H16O2	Benzeneacetic acid, 2-methylpropyl ester	Ester	102-13-6	1393	sweet, floral, honey, chocolate, amber	-	-	377424	367057	352855	333970	398104	395133	305238	305722	308073	403649	352439	390550	397210	397487	394954	-
KMW0163*206	69	115	115.975	C4H4S2	3-Thiophenethiol	Alcohol	7774-73-4	979	cooked meat, garlic	0.005	-	3.18978e+06	3.70141e+06	3.25219e+06	6.78052e+06	6.76015e+06	7.48764e+06	5.63225e+06	5.55992e+06	5.42697e+06	1.90254e+06	1.91475e+06	1.96189e+06	5.91877e+06	5.88362e+06	5.87819e+06	-
D354	79	136	210.162	C13H22O2	3-Cyclohexene-1-carboxaldehyde, 4-(4-hydroxy-4-methylpentyl)-	Aldehyde	31906-04-4	1687	floral, muguet, cyclamen, rhubarb, woody	-	C74637	43330.3	49680.7	33818.1	41516.3	37012.5	26352.3	34446.3	38343.4	35172.7	25261.2	35436.3	34377.1	26174.5	26376.3	26324.1	-
KMW0487*047	92	91	134.073	C9H10O	2-Propen-1-ol, 3-phenyl-	Alcohol	104-54-1	1310	sweet, balsamic, hyacinth, spicy, green, powdery, cinnamon	1	C02394	953474	823625	933197	1.16932e+06	1.16161e+06	1.14814e+06	626205	618176	610596	961081	997109	959481	933451	938154	930365	ko01110
WMW0007	107	93	204.188	C15H24	Azulene, 1,2,3,5,6,7,8,8a-octahydro-1,4-dimethyl-7-(1-methylethenyl)-, [1S-(1.alpha.,7.alpha.,8a.beta.)]-	Terpenoids	3691-11-0	1505	-	-	C20174	2.2866e+07	2.24733e+07	2.10891e+07	2.34948e+07	2.33057e+07	2.31874e+07	1.16524e+07	1.17831e+07	1.11105e+07	1.42596e+07	1.47828e+07	1.45908e+07	1.8103e+07	1.81681e+07	1.8258e+07	-
XMW1100	177	192	192.151	C13H20O	2-Buten-1-one, 1-(2,6,6-trimethyl-1-cyclohexen-1-yl)-	Ketone	35044-68-9	1419	fruity, floral, black currant, currant, plum, rose, honey, tobacco	-	-	15620.6	10913.6	13765.7	12713.3	12281	12407.8	9293.45	8708.81	12399.5	9232.01	12106	9192.14	11377.5	11452	11358.9	-
NMW0129	93	68	196.146	C12H20O2	Cyclohexanol, 1-methyl-4-(1-methylethenyl)-, acetate	Ester	10198-23-9	1317	-	-	-	5.91289e+06	5.81126e+06	5.81059e+06	7.22735e+06	7.16311e+06	7.10674e+06	3.83914e+06	3.81139e+06	3.77285e+06	6.01245e+06	6.22995e+06	5.99607e+06	5.81884e+06	5.83402e+06	5.78327e+06	-
XMW0280	94	77	180.079	C10H12O3	Carbonic acid, phenyl propyl ester	Ester	13183-16-9	1316	-	-	-	1.29552e+06	1.27385e+06	1.27346e+06	1.6157e+06	1.60084e+06	1.58812e+06	860235	847446	837933	1.33279e+06	1.38101e+06	1.32856e+06	1.2846e+06	1.28835e+06	1.27672e+06	-
NMW0313	77	137	180.079	C10H12O3	Phenol, 4-(3-hydroxy-1-propenyl)-2-methoxy-	Phenol	458-35-5	1485	-	-	C00590	1.87659e+06	1.92266e+06	2.26919e+06	1.68149e+06	1.75452e+06	1.59435e+06	2.30776e+06	2.2599e+06	2.50235e+06	2.05569e+06	2.22004e+06	2.03286e+06	2.29427e+06	2.30393e+06	2.28182e+06	ko00999,ko01100,ko01110
QWMW0325	82	81	128.03	C6H8OS	Furan, 2-[(methylthio)methyl]-	Heterocyclic compound	1438-91-1	978	coffee	-	-	174447	159880	180438	380674	377919	365684	301787	296030	291150	103367	103577	105666	316980	314570	314041	-
GMW0403	69	109	168.079	C9H12O3	Benzene, 1,3,5-trimethoxy-	Ether	621-23-8	1413.59223300971	-	-	-	615259	470773	609867	546748	530769	526471	441348	432575	385589	499700	523941	490621	538863	533593	537201	-
NMW0792	104	77	104.037	C6H4N2	4-Pyridinecarbonitrile	Heterocyclic compound	100-48-1	978	-	-	C02234	30675.6	42063.8	45220.2	100682	99714.4	98780.3	72061.6	70943.4	69762.9	24510.7	25482	25849.7	75953.9	75621.8	75188.1	-
D154	105	104	192.115	C12H16O2	.beta.-Phenylethyl butyrate	Ester	103-52-6	1444	musty, sweet, floral, yeasty, strawberry	0.376	-	1.3973e+07	1.32224e+07	1.36695e+07	1.42301e+07	1.44778e+07	1.42985e+07	1.18876e+07	1.2057e+07	1.1116e+07	1.22294e+07	1.25312e+07	1.22723e+07	1.24612e+07	1.23467e+07	1.23472e+07	-
XMW0571	76	42	203.069	C7H13ClF3N	Propylamine, 3-chloro-2,2,3-trifluoro-N,N,1,1-tetramethyl-	Amine	32786-66-6	930	-	-	-	74196.9	74993.2	84127.6	112824	111811	111346	84922.7	81856.1	81115.4	83309.6	83854	83980.2	103666	104481	104731	-
QWMW0701	65	93	182.131	C11H18O2	3-6-Nonadien-1-yl-acetate	Ester	76649-26-8	1303	mild, fresh, green, melon, fruity, pear	0.011	-	615230	613410	603492	766325	755129	739595	492301	486488	455791	618411	642601	618916	590356	589671	584504	-
XMW0448	112	42	112.05	C2H4N6	1,2,4,5-Tetrazine-3,6-diamine	Heterocyclic compound	19617-90-4	1480	-	-	-	32754	32694.1	32484.9	23617.3	21718.1	21852.5	29520.9	29641.8	36224.9	39020.2	30290.1	38961.9	31632.6	31457.3	31809.1	-
KMW0555*366	119	93	204.188	C15H24	trans-.alpha.-Bergamotene	Terpenoids	13474-59-4	1435	woody, warm, tea	-	C20811	1.28857e+07	1.25383e+07	1.27503e+07	1.3426e+07	1.35772e+07	1.35332e+07	1.03405e+07	1.03327e+07	1.05586e+07	1.16411e+07	1.1781e+07	1.17027e+07	1.16433e+07	1.15134e+07	1.15858e+07	-
QWMW0598	80	86	113.03	C5H7NS	Isothiazole, 4,5-dimethyl-	Heterocyclic compound	27330-47-8	974	sesame	-	-	1.59837e+06	1.78478e+06	1.64021e+06	3.45467e+06	3.65954e+06	3.62271e+06	2.73645e+06	2.69519e+06	2.64068e+06	945189	951855	969024	2.86746e+06	2.84175e+06	2.83687e+06	-
WAMW0624	55	69	170.131	C10H18O2	9-Decenoic acid	Acid	14436-32-9	1360.29817780232	waxy, green, fruity, fatty, soapy	4.3	-	1.59899e+06	1.58152e+06	1.58702e+06	985757	973499	975140	557434	814398	803226	853004	858948	846251	406543	410187	410993	-
KMW0631	59	161	222.198	C15H26O	Guaiol	Terpenoids	489-86-1	1596	woody, balsamic	-	C09676	27918.2	17402.3	27066.4	26133.3	26380.6	26924.1	10961.1	12059.6	10918.2	17458.3	17468.9	16875.9	18109.9	18257.1	18317.5	-
NMW0211	67	68	166.099	C10H14O2	1-Cyclohexene-1-carboxylic acid, 4-(1-methylethenyl)-	Terpenoids	7694-45-3	1484	-	-	C11924	2.07218e+06	2.09913e+06	2.35591e+06	2.09146e+06	2.12556e+06	1.92421e+06	2.36378e+06	2.47437e+06	2.52145e+06	2.21445e+06	2.44385e+06	2.1937e+06	2.4202e+06	2.44793e+06	2.42701e+06	-
YZMW0581	53	109	153.043	C7H7NO3	Aminosalicylic Acid	Acid	65-49-6	1309	-	2300	-	681905	681555	667743	857257	844718	826540	544350	538852	575341	665258	717117	668169	648157	652359	644431	-
KMW0478*147	69	41	204.188	C15H24	cis-.beta.-Farnesene	Terpenoids	28973-97-9	1444	citrus, green	0.087	-	2.32664e+06	2.15175e+06	2.10246e+06	2.11746e+06	2.03441e+06	2.00936e+06	2.1327e+06	2.14628e+06	2.12122e+06	2.1911e+06	2.26064e+06	2.12882e+06	2.05415e+06	2.07909e+06	2.07111e+06	-
D356	107	109	138.068	C8H10O2	3-Methoxy-5-methylphenol	Phenol	3209-13-0	1318	oakmoss, fruity, iodine, woody, hay	-	-	5.06124e+06	4.93368e+06	4.97929e+06	6.18898e+06	6.1053e+06	6.06648e+06	3.29115e+06	3.11959e+06	3.05819e+06	5.13462e+06	5.33269e+06	5.12527e+06	4.96559e+06	4.97414e+06	4.91742e+06	-
XMW0264*152	204	161	204.188	C15H24	Bicyclo[4.4.0]dec-1-ene, 2-isopropyl-5-methyl-9-methylene-	Terpenoids	150320-52-8	1507	-	-	-	1.62053e+07	1.64239e+07	1.45948e+07	1.73404e+07	1.72523e+07	1.70736e+07	8.77357e+06	8.62907e+06	8.42466e+06	1.01623e+07	1.09197e+07	1.03583e+07	1.30791e+07	1.31357e+07	1.29743e+07	-
WMW0228	78	108	108.058	C7H8O	Anisole	Ether	100-66-3	921	phenol, gasoline, ethereal, anisic	0.1525	C01403	667232	673080	745467	974363	964840	964304	742095	717701	713544	735988	737856	739834	912279	900952	904737	-
NMW0125	63	92	138.032	C7H6O3	Salicylic acid	Acid	69-72-7	1303	faint, phenol, nutty	90	C00805	89702.3	88378	88679.1	108340	106977	103519	75852.8	75289.9	70838.6	91478.9	96767	92048.9	89236.1	89320.6	88299.6	ko00626,ko01100,ko01110,ko01120,ko01220
WMW0146*056	161	105	204.188	C15H24	.alpha.-Maaliene	Terpenoids	489-28-1	1443	-	-	-	7.5467e+07	7.44909e+07	7.43505e+07	7.96399e+07	7.75775e+07	7.75316e+07	5.15166e+07	6.19426e+07	5.36641e+07	6.52815e+07	6.71689e+07	6.45815e+07	6.67044e+07	6.66734e+07	6.59518e+07	-
GMW0166	68	91	210.162	C13H22O2	Geranyl propionate	Ester	105-90-8	1475	floral, fresh, waxy, fruity, rose, tropical	0.01	-	826470	823558	864780	902628	925710	872402	768682	764819	818775	892317	926226	882888	855734	845752	846664	-
XMW0784	162	147	162.141	C12H18	Benzene, 1,2-diethyl-3,4-dimethyl-	Aromatics	54410-75-2	1231	-	-	-	5499.58	8240.31	5168.38	9270.06	9098.73	5004.12	5093.69	5624.53	4966.41	4692.95	4465.75	4589.55	5128.35	5129.7	5071.33	-
WAMW1778	93	66	93.058	C6H7N	Aniline	Amine	62-53-3	978.689370485036	-	46	C00292	1.5564e+07	1.45403e+07	1.59688e+07	3.30965e+07	3.27716e+07	3.20026e+07	2.55354e+07	2.51518e+07	2.46457e+07	9.11824e+06	9.22993e+06	9.33752e+06	2.67686e+07	2.66018e+07	2.64205e+07	ko00627,ko01120
KMW0102	56	43	102.104	C6H14O	1-Hexanol	Alcohol	111-27-3	869.208770257388	ethereal, fusel, oily, fruity, alcoholic, sweet, green	0.0056	C00854	364560	308676	291102	163670	219368	161133	239710	334560	261753	350143	314109	327640	236612	234310	237290	ko00930,ko01120,ko01220
XMW0424	43	41	166.136	C11H18O	2,6-Dimethyl-1-nonen-3-yn-5-ol	Alcohol	19780-98-4	1300	-	-	-	30203.6	20658.7	30882.1	24669.6	23322.7	22716.2	24618.4	26395.8	24162.9	24172.8	26372.8	22543.6	26106.9	25776.8	25846.7	-
WAMW1042	81	96	96.058	C6H8O	2-Cyclopenten-1-one, 3-methyl-	Ketone	2758-18-1	973	sweet, fruity, fatty	-	-	346892	315438	355673	760406	760012	828117	604329	596028	582296	202782	203966	209486	638264	631305	630538	-
KMW0485	88	101	214.193	C13H26O2	Undecanoic acid, ethyl ester	Ester	627-90-7	1494	soapy, waxy, fatty, cognac, coconut	1	-	18690.2	19336.4	19101.4	18125.7	17837.7	17357.5	9049.84	13267.1	11988.2	20588.1	20058.9	22135.9	18531.2	18785.9	18643	-
YZMW0001	123	65	139.027	C6H5NO3	Phenol, 4-nitro-	Phenol	100-02-7	1545	-	2.3	C00870	423047	171978	194702	411215	399120	404528	189366	191278	196043	238781	260193	247685	309860	310948	314017	ko00627,ko01120
D249	101	57	194.094	C11H14O3	Ethanol, 2-phenoxy-, propanoate	Ester	23495-12-7	1442	resinous, fruity, myrrh, opoponax, lavender, hay	-	-	30182.4	28590.6	28877.3	29725.5	30169.9	28663.6	24570.2	25994.8	24147.3	25263	26511.8	25775	26088.7	26384.5	26055.2	-
XMW1118	94	55	112.089	C7H12O	Cyclohexanecarboxaldehyde	Aldehyde	2043-61-0	963	-	-	-	2.1559e+06	2.00704e+06	2.21649e+06	4.74446e+06	4.72638e+06	4.64045e+06	3.62985e+06	3.57058e+06	3.49906e+06	1.23823e+06	1.26126e+06	1.27935e+06	3.82539e+06	3.79138e+06	3.77192e+06	-
QWMW1251	117	133	190.099	C12H14O2	2-Propen-1-ol, 3-phenyl-, propanoate	Ester	103-56-0	1555	sweet, spicy, fruity, balsamic, grape	-	-	15793.9	14963.4	16319.9	12573.2	12004	11649.9	7190.66	7503.99	7368.34	7596.52	7684.88	7611.7	8854.27	8826.04	8948.72	-
D350*202	67	69	114.068	C6H10O2	2-Pentenoic acid, 2-methyl-	Acid	3142-72-1	974	dry acid, sweaty, strawberry, woody, fruity, jammy	-	-	1.0527e+06	1.22545e+06	1.07318e+06	2.57723e+06	2.52942e+06	2.50852e+06	1.87636e+06	1.84528e+06	1.80713e+06	617421	626841	645796	1.97876e+06	1.95267e+06	1.9557e+06	-
WAMW0240	85	114	114.104	C7H14O	3-Heptanone	Ketone	106-35-4	887	powerful, green, fatty, fruity	0.0075	-	16096.9	15783.6	16756.1	9517.83	8298.75	8392.19	11379.7	13055.1	13266.1	8993.84	8778.56	9203.97	13622.1	13639.9	13804.2	-
KMW0132	67	108	108.069	C6H8N2	Pyrazine, 2,3-dimethyl-	Heterocyclic compound	5910-89-4	920	nutty, nut skin, cocoa, peanut, buttery, coffee, walnut, caramel, roasted	0.1	-	1.13062e+06	1.12766e+06	1.25858e+06	1.63298e+06	1.61959e+06	1.61648e+06	1.26225e+06	1.22325e+06	1.20426e+06	1.24006e+06	1.24711e+06	1.25273e+06	1.5284e+06	1.50728e+06	1.52506e+06	-
WAMW0399*353	83	97	196.219	C14H28	1-Tetradecene	Hydrocarbons	1120-36-1	1392	mild pleasant	2	-	966153	943538	965071	1.01769e+06	998077	993131	885205	910029	860954	944239	969254	939100	913204	921130	907499	-
WAMW2166	104	76	148.016	C8H4O3	Phthalic anhydride	Ester	85-44-9	1313	-	0.32	-	197576	191323	191863	244498	242000	240341	125071	120539	118656	199906	208093	199781	191746	193747	190889	-
NMW0247*377	69	81	218.167	C15H22O	Furan, 3-(4,8-dimethyl-3,7-nonadienyl)-, (E)-	Terpenoids	23262-34-2	1574	-	-	C16779	84444.5	93636.8	82440.4	115135	110653	109818	69536.1	78388.6	67569.6	81970	80705.1	78180.9	83959.1	84508.6	83228.5	-
GMW0253	91	92	178.136	C12H18O	Benzyl isopentyl ether	Ether	122-73-6	1310	green, beany, gardenia, jasmin, fruity, weedy, green, pea	-	-	4.35459e+06	4.28754e+06	4.28462e+06	5.34114e+06	5.28498e+06	5.21408e+06	2.84011e+06	2.82437e+06	2.79254e+06	4.42023e+06	4.59053e+06	4.41345e+06	4.29519e+06	4.29014e+06	4.23564e+06	-
XMW0473	123	105	206.131	C13H18O2	Benzoic acid, hexyl ester	Ester	6789-88-4	1580	fresh, balsamic, sappy, woody	0.073	C14716	349007	357253	333605	514335	502913	525157	261165	286038	251974	383891	413888	390391	406499	403573	409894	-
XMW3798	91	120	137.048	C7H7NO2	Benzoic acid, 3-amino-	Acid	99-05-8	1510	-	1100	-	1.28415e+07	1.28447e+07	1.1644e+07	1.33687e+07	1.32725e+07	5.10494e+06	6.73527e+06	6.65166e+06	6.25444e+06	7.84837e+06	8.1085e+06	8.06732e+06	1.02321e+07	1.01275e+07	1.02861e+07	-
GMW0214	39	54	212.178	C13H24O2	10-Undecen-1-yl acetate	Ester	112-19-6	1511	fresh, clean, laundered cloth, cloth, rose	-	-	84747	193975	177160	198426	197634	193660	102833	100876	95709.7	116097	124781	121386	151327	152703	153738	-
XMW1391	93	106	163.136	C11H17N	Pyridine, 2-hexyl-	Heterocyclic compound	1129-69-7	1292	green, fatty, mutton	-	-	23836.9	22932.6	26967.6	16120.2	15957	16831.6	16497.3	17103.5	16851.2	15005.5	15864	14278	18594.7	18789.8	18497.8	-
WAMW0737	83	55	126.141	C9H18	Cyclohexane, propyl-	Hydrocarbons	1678-92-8	931	boiled, meaty, buttery, sweet	-	-	10440	10485.6	11889.9	15867.4	15564.2	15940.9	11536.8	11451.7	11605.5	11563.5	11896.8	12043.4	14713.3	14740.5	14524.5	-
XMW0640	105	121	204.188	C15H24	Panaxene	Terpenoids	871660-95-6	1314	-	-	-	5.17212e+06	5.04467e+06	5.08924e+06	6.28375e+06	6.20652e+06	6.15382e+06	3.33129e+06	3.15302e+06	3.1224e+06	5.22995e+06	5.43398e+06	5.22188e+06	5.06354e+06	5.07138e+06	4.99707e+06	-
XMW0214	81	109	168.115	C10H16O2	1(2H)-Naphthalenone, octahydro-4-hydroxy-, trans-	Ketone	21766-50-7	1529	-	-	-	169430	154039	156867	134922	131636	128629	45332.1	43202.4	43404	58671.7	65317.1	63633.7	74273.4	74453.2	75401.9	-
WMW0017*256	77	93	136.125	C10H16	Bicyclo[2.2.1]heptane, 2,2-dimethyl-3-methylene-, (1S)-	Terpenoids	5794-04-7	964	fresh, woody, fir, terpene	1.98	-	2.8503e+06	2.80139e+06	2.93631e+06	5.44992e+06	5.41246e+06	5.36797e+06	4.23669e+06	4.18199e+06	4.11341e+06	1.70946e+06	1.68985e+06	1.70044e+06	4.42176e+06	4.37166e+06	4.35229e+06	-
XMW2972	119	93	204.188	C15H24	1H-Benzocycloheptene, 2,4a,5,6,7,8,9,9a-octahydro-3,5,5-trimethyl-9-methylene-, (4aS-cis)-	Terpenoids	3853-83-6	1448	-	-	-	1.35728e+07	1.27981e+07	1.30957e+07	1.37118e+07	1.38762e+07	1.37807e+07	1.03405e+07	1.14111e+07	1.05586e+07	1.15861e+07	1.19186e+07	1.16438e+07	1.19116e+07	1.17274e+07	1.17681e+07	-
D217	93	121	220.183	C15H24O	.beta.-Santalol	Terpenoids	77-42-9	1718	woody	-	C09720	22896.8	24140.1	25966.3	27782.5	28106.7	28749.8	37263.8	40438.2	39066.6	25194.4	36312.1	30220.1	27438.7	27031.2	27398	-
XMW0045	189	175	204.188	C15H24	(1R,4R,4aS,8aR)-4,7-Dimethyl-1-(prop-1-en-2-yl)-1,2,3,4,4a,5,6,8a-octahydronaphthalene	Terpenoids	92692-39-2	1458	-	-	-	3.06336e+07	2.96771e+07	1.82936e+07	2.40115e+07	2.27892e+07	2.36122e+07	2.49653e+07	2.61651e+07	2.5719e+07	2.97587e+07	3.07644e+07	2.90943e+07	2.76883e+07	2.77694e+07	2.81271e+07	-
YZMW0115	108	107	178.099	C11H14O2	Butanoic acid, 2-methylphenyl ester	Ester	14617-90-4	1323	-	12	-	1.06226e+06	1.05383e+06	1.03856e+06	1.32638e+06	1.31017e+06	1.2968e+06	694391	655559	654885	1.0869e+06	1.12913e+06	1.08516e+06	1.04211e+06	1.04762e+06	1.03044e+06	-
NMW0136*222	121	122	122.037	C7H6O2	Benzaldehyde, 3-hydroxy-	Aldehyde	100-83-4	1304.80397570403	-	0.03	C03067	9.84525e+06	9.61792e+06	9.66727e+06	1.26188e+07	1.24856e+07	1.17027e+07	8.1484e+06	6.26615e+06	5.9348e+06	9.98487e+06	1.0359e+07	9.96276e+06	9.6658e+06	9.6413e+06	9.51214e+06	ko00623,ko01120,ko01220
NMW0225	104	163	163.1	C10H13NO	Acetamide, N-(2-phenylethyl)-	Amine	877-95-2	1512	-	-	C06746	676605	662818	614996	668856	662867	664824	408703	390585	377381	438759	472417	456347	530345	532735	539370	-
KMW0457	135	120	135.068	C8H9NO	Ethanone, 1-(2-aminophenyl)-	Ketone	551-93-9	1308	grape, sweet	0.00027	-	1.4204e+06	1.33962e+06	1.38453e+06	1.80164e+06	1.77853e+06	1.7462e+06	1.13761e+06	911603	869551	1.41107e+06	1.46553e+06	1.406e+06	1.37502e+06	1.3599e+06	1.35095e+06	-
KMW0564	147	162	204.188	C15H24	.alpha.-Guaiene	Terpenoids	3691-12-1	1437	sweet, woody, balsamic, peppery	-	-	9.67037e+06	9.27208e+06	9.54642e+06	1.02749e+07	1.01054e+07	1.01224e+07	7.54783e+06	7.69757e+06	7.55183e+06	7.60726e+06	8.43691e+06	7.64272e+06	8.34653e+06	8.34778e+06	8.21721e+06	-
KMW0480*050	69	41	182.131	C11H18O2	trans-Geranic acid methyl ester	Terpenoids	1189-09-9	1322	flowery, green, fruity	-	-	821459	801339	803909	1.02485e+06	1.01307e+06	1.00494e+06	597979	591016	577333	852437	880602	848052	813754	825807	812234	-
GGMW0071	77	150	150.104	C10H14O	Phenol, 2,3,5,6-tetramethyl-	Phenol	527-35-5	1319	-	0.01	-	1.85238e+06	1.81542e+06	1.81575e+06	2.33497e+06	2.31075e+06	2.26954e+06	1.30032e+06	1.28659e+06	1.25604e+06	1.9173e+06	1.99269e+06	1.918e+06	1.84079e+06	1.84702e+06	1.81465e+06	-
KMW0605	80	93	238.193	C15H26O2	Pentanoic acid, 1-ethenyl-1,5-dimethyl-4-hexenyl ester	Ester	10471-96-2	1510	fruity, lavender, apricot, citrus	-	-	2.95363e+06	2.94286e+06	2.76517e+06	3.05309e+06	3.09e+06	3.0168e+06	1.52682e+06	1.50333e+06	1.4203e+06	1.81535e+06	1.92219e+06	1.87322e+06	2.14668e+06	2.17624e+06	2.18615e+06	-
D419	94	122	220.183	C15H24O	2-Penten-1-ol, 2-methyl-5-(2-methyl-3-methylenebicyclo[2.2.1]hept-2-yl)-, [1S-[1.alpha.,2.alpha.(E),4.alpha.]]-	Terpenoids	37172-32-0	1741	-	-	-	22462.7	26188.2	24768.5	22099.7	18205.5	21436.3	22223.9	24114.1	21425.4	17973.6	19864.4	20785.9	21107.3	20770.1	21124.5	-
YZMW0535	88	102	117.079	C5H11NO2	Carbamic acid, ethyl-, ethyl ester	Ester	623-78-9	928	-	1	-	2483.37	3355.82	3971.91	5775.4	5510.35	5340.77	4245.47	7094.96	4074.64	3906.19	3986.46	4175.6	9358.66	9267.67	9181.94	-
GMW0389	45	43	160.11	C8H16O3	Isoamyl lactate	Ester	19329-89-6	1047	fruity, creamy, nutty	-	-	4426.93	7165.19	7263.43	23975.3	23297.3	22922.5	7442.83	13617.2	11063.1	22691.2	22036.1	21465.9	16175	16398.3	16478	-
KMW0075*003	45	57	90.068	C4H10O2	2,3-Butanediol	Alcohol	513-85-9	786.96558915537	buttery, creamy	10	-	412307	378972	385114	163871	147450	148317	167101	179570	179832	218682	211074	196580	255715	258821	260625	-
GGMW0153*301	131	103	162.068	C10H10O2	Methyl cis-cinnamate	Ester	19713-73-6	1302	-	-	C06358	431268	417722	421037	553291	547889	508200	240712	273912	262770	434068	450563	434625	421272	417344	413211	-
XMW0588	155	42	155.106	C7H13N3O	1,3,5-Triazaadamantan-7-ol	Alcohol	130267-10-6	1421	-	-	-	7826.88	7212.04	7693.95	8582.53	8460.7	8309.05	6197.06	6392.69	6095.02	4862.93	5241.86	5029.36	6986.36	6915.07	6852.54	-
KMW0560	146	118	146.037	C9H6O2	Coumarin	Heterocyclic compound	91-64-5	1447.62992575671	sweet, hay, tonka, new-mown hay	0.01	C05851	666760	667477	666251	719170	704753	702219	521451	470537	509894	604789	624538	598765	605070	616591	608494	ko00999,ko01110
KMW0578	93	80	238.193	C15H26O2	Butanoic acid, 3-methyl-, 1-ethenyl-1,5-dimethyl-4-hexenyl ester	Ester	1118-27-0	1464	citrus, bergamot, lavender, peach, apricot, sage	-	-	2.00357e+07	2.02438e+07	2.02133e+07	2.40194e+07	2.37923e+07	2.37746e+07	2.32315e+07	2.25152e+07	2.57615e+07	2.41427e+07	2.27647e+07	2.41305e+07	2.14528e+07	2.1735e+07	2.18743e+07	-
KMW0685	136	69	222.198	C15H26O	trans-Farnesol	Terpenoids	106-28-5	1722	mild, muguet, floral, sweet, lily, waxy	1	C01126	16131	18181.1	16892.1	13412	12170.3	13407.5	14530.7	16089.7	14264	12586.1	14250.8	14760.7	14136.3	13886.6	14123.4	ko00900,ko01110
KMW0538	69	136	210.162	C13H22O2	Isobornyl propionate	Ester	2756-56-1	1388	pungent, pine, camphor, woody, lavender	-	-	353058	480869	437090	455700	453221	445764	465591	468671	446063	372928	393361	370625	391902	389568	397252	-
YZMW0348	55	84	130.027	C5H6O4	2-Butenedioic acid, 2-methyl-, (E)-	Acid	498-24-8	1317	-	65	C01732	1.07555e+06	1.07755e+06	1.05579e+06	1.35206e+06	1.33681e+06	1.32259e+06	873303	854107	808486	1.05665e+06	1.1345e+06	1.05735e+06	1.02405e+06	1.04403e+06	1.02837e+06	ko00630,ko00660,ko01100,ko01120,ko01200
XMW1378	106	91	134.073	C9H10O	4,6-Octadiyn-3-one, 2-methyl-	Ketone	29743-33-7	1163	-	-	-	10846.1	60285.4	10610.2	3581.11	3152.29	4095.82	33475	36762.9	32417.4	1861.91	2055.44	2367.03	31260.5	31048.3	30630.4	-
XMW2423*234	69	74	128.084	C7H12O2	3-Hexenoic acid, methyl ester, (Z)-	Ester	13894-62-7	933	fruity, floral	-	-	114227	114344	128186	165883	164416	164307	128070	123832	121465	125581	125819	125973	155504	152678	155415	-
XMW1388	55	84	84.069	C4H8N2	1H-Imidazole, 4,5-dihydro-2-methyl-	Heterocyclic compound	534-26-9	863	-	-	-	156923	135362	123917	67071	65481.2	64623.1	103094	146570	108494	149281	137420	134788	99697.6	98998.3	97670.1	-
KMW0196*079	82	67	142.099	C8H14O2	3-Hexen-1-ol, acetate, (Z)-	Ester	3681-71-8	1006.91689008043	fresh, green, sweet, fruity, banana, apple, grassy	0.031	C19757	35171.8	23075.2	34845.4	34594.1	32964.2	32294.3	37394.2	39043.5	37615.5	36177.3	36555.5	35580.9	35254.8	35163.9	35844.3	ko01110
KMW0178	91	93	136.125	C10H16	Bicyclo[3.1.0]hexane, 4-methylene-1-(1-methylethyl)-	Terpenoids	3387-41-5	974	woody, terpene, citrus, pine, spice	0.98	-	3.96307e+06	3.93344e+06	4.11566e+06	7.7666e+06	7.74885e+06	7.68262e+06	5.89596e+06	5.81216e+06	5.70908e+06	2.32497e+06	2.34053e+06	2.34957e+06	6.18778e+06	6.10711e+06	6.06176e+06	-
QWMW1253	43	56	142.099	C8H14O2	2-Butenoic acid, 2-methylpropyl ester	Ester	589-66-2	983	fruity, dry, tropical, rummy, ripe green pear	-	-	225036	214223	232115	361698	358519	354718	300552	299012	295078	104192	108298	111646	311678	308248	305163	-
QWMW0733	81	82	182.131	C11H18O2	(Z)-Hex-3-enyl (E)-2-methylbut-2-enoate	Ester	67883-79-8	1326	green, herbal, vegetable, fruity, vegetable, mushroom	-	-	2.08346e+06	2.10851e+06	2.24956e+06	1.47363e+06	1.43614e+06	1.41313e+06	1.8871e+06	2.01431e+06	1.79359e+06	1.8425e+06	1.96332e+06	1.80333e+06	2.09876e+06	2.09747e+06	2.13689e+06	-
QWMW0904	45	75	146.131	C8H18O2	Hexanal dimethyl acetal	Ether	1599-47-9	929	green, cooked apple, musty, mild, sweet	-	-	6240.24	4816.83	6963.62	8769.37	8937.99	8773.77	6365.02	6631.64	5397.19	6461.44	7158.63	6673.98	6881.75	6774.76	6917.85	-
XMW2812	40	41	68.037	C3H4N2	1H-Imidazole	Heterocyclic compound	288-32-4	965.558441558442	-	270	-	50895	66706.1	68695.4	123089	122636	120656	94498	93214.2	91879.7	31313.7	31804.4	32466.4	99170	97182.6	97486.6	-
WMW0226	96	69	96.021	C5H4O2	4H-Pyran-4-one	Ketone	108-97-4	972	-	960	-	30182.4	27932	30838.3	69207.3	68717.2	67225.3	52289.5	50933.4	50060.3	17212	17946.5	17745.9	55763.6	54931.1	54590.9	-
XMW0764*131	68	79	152.12	C10H16O	(S)-(-)-(4-Isopropenyl-1-cyclohexenyl)methanol	Terpenoids	18457-55-1	1312	-	1.1	C02452	312603	311139	314208	359019	356835	345409	247958	247520	230676	288877	306937	285925	289988	293862	296432	ko01110
WAMW2251	79	43	127.98	C3H6Cl2O	2-Propanol, 1,3-dichloro-	Alcohol	96-23-1	893.557422969188	-	-	-	5726.29	5885.31	6557.83	2266.85	2315.23	2329.27	3994.05	3802.49	3860.86	2715.11	2601.15	2688.46	4080.78	4126.92	4172.82	-
KMW0135	40	68	96.058	C6H8O	2-Cyclohexen-1-one	Ketone	930-68-7	920	roasted, savory, green	-	C02395	58507.1	60988.8	63619.9	80439.6	79861.1	78224.7	62897.5	60881.9	61037.2	62286.8	63385.4	63558.9	75772.2	74232	74384.9	-
QWMW0214	115	89	158.131	C9H18O2	Butanoic acid, 1-methylbutyl ester	Ester	60415-61-4	970	banana, fruity, flesh, pale, slimy, sweet	0.044	-	69567.2	65669.8	72930.3	152581	151944	150543	108676	105969	105076	40011.8	40246.3	29686	115596	113143	113616	-
XMW0483	95	94	95.037	C5H5NO	1H-Pyrrole-2-carboxaldehyde	Aldehyde	1003-29-8	1012	musty, beefy, coffee	65	-	28807.1	27092.9	29001.7	28323.5	27940.8	27032.8	31496.9	32206.4	31315.8	29676.4	30085	28594.2	30022.3	29348.3	29756.3	-
XMW0062	69	109	210.162	C13H22O2	2-Propenoic acid, 2-methyl-, 3,3,5-trimethylcyclohexyl ester	Ester	7779-31-9	1353	-	-	-	482645	466858	472442	500977	493516	498781	412738	414060	408427	432602	429913	427187	432154	422985	424641	-
YZMW0414	84	70	113.12	C7H15N	Cycloheptylamine	Amine	5452-35-7	1008	-	65.8	-	32934.1	20716.7	32235.6	32764.4	31600.7	29810.5	35972.7	36763.9	36133.8	33375.1	33468.3	33355.1	33057.5	33021.6	33707.4	-
D341*059	204	189	204.188	C15H24	Naphthalene, decahydro-1,6-bis(methylene)-4-(1-methylethyl)-, (4.alpha.,4a.alpha.,8a.alpha.)-	Terpenoids	30021-46-6	1459	-	-	-	2.82811e+07	2.57512e+07	2.65022e+07	3.23241e+06	2.56814e+06	2.59183e+06	2.18205e+07	2.21474e+07	2.17668e+07	2.41025e+07	2.52399e+07	2.4101e+07	2.51603e+07	2.49851e+07	2.45947e+07	-
KMW0643	123	41	220.183	C15H24O	Caryophyllene oxide	Terpenoids	1139-30-6	1581	sweet, fresh, dry, woody, spicy	0.41	C16908	2.90217e+06	2.94216e+06	2.81227e+06	3.6848e+06	3.59811e+06	3.54321e+06	2.74407e+06	2.94e+06	2.78328e+06	3.0851e+06	3.40435e+06	3.15932e+06	3.10207e+06	3.07906e+06	3.03195e+06	-
XMW3081	148	222	222.198	C15H26O	(-)-Globulol	Terpenoids	489-41-8	1591	floral, rose	-	-	1.74296e+06	1.69343e+06	1.55923e+06	2.1565e+06	2.10074e+06	2.05132e+06	1.53952e+06	1.63707e+06	1.56816e+06	1.81448e+06	1.91855e+06	1.79707e+06	1.79995e+06	1.7595e+06	1.78871e+06	-
KMW0570*339	84	96	182.167	C12H22O	2-Dodecenal, (E)-	Aldehyde	20407-84-5	1468	citrus, metallic, mandarin, orange, waxy, aldehydic	0.0073	-	158211	162708	165592	182586	183146	181823	161466	157564	158144	147454	150711	148250	160108	163068	163655	-
NMW0205	175	190	190.099	C12H14O2	Precocene I	Heterocyclic compound	17598-02-6	1466	-	-	C09017	1.26822e+07	1.21843e+07	1.20126e+07	1.46813e+07	1.38441e+07	1.40752e+07	8.42365e+06	9.16621e+06	8.86507e+06	8.88578e+06	1.05595e+07	9.24831e+06	1.17749e+07	1.17261e+07	1.19874e+07	-
KMW0193*119	41	93	136.125	C10H16	.beta.-Pinene	Terpenoids	127-91-3	979.717720857292	dry, woody, resinous, pine, hay, green	0.14	C09882	1.54642e+06	1.55952e+06	1.59168e+06	2.77911e+06	2.75325e+06	2.75409e+06	2.14975e+06	2.12433e+06	2.09082e+06	976948	985216	993440	2.25093e+06	2.214e+06	2.20021e+06	-
XMW0031	85	95	222.198	C15H26O	1,4-Methanoazulen-3-ol, decahydro-1,5,5,8a-tetramethyl-, [1S-(1.alpha.,3.beta.,3a.beta.,4.alpha.,8a.beta.)]-	Terpenoids	99481-30-8	1608	-	-	-	53711.1	59133.1	50890.1	53383.2	50056.6	52863.5	17826.2	20087.6	18360.5	29305.8	29702.3	29237.8	34363.5	34950.6	34165.2	-
KMW0427	116	55	176.087	C8H16O2S	3-Mercaptohexyl acetate	Ester	136954-20-6	1248	sulfury, grapefruit, fruity	2e-05	-	256430	253298	281747	279042	274138	300056	268891	295533	282699	257906	243427	254304	267041	263110	260869	-
D111	117	145	146.073	C10H10O	2-Propenal, 2-methyl-3-phenyl-	Aldehyde	101-39-3	1309	sweet, cinnamon, spicy, cassia	-	-	568447	551369	556823	733315	722277	677130	373974	353861	333918	575373	599191	574675	560889	555278	547705	-
XMW0262	159	117	202.172	C15H22	1,1,7,7a-Tetramethyl-1a,2,6,7,7a,7b-hexahydro-1H-cyclopropa[a]naphthalene	Terpenoids	154098-14-3	1440	-	-	-	664274	654894	653074	688963	664637	675906	581784	615711	582369	622263	640927	618577	605767	617490	604172	-
KMW0488	57	43	184.219	C13H28	Tridecane	Hydrocarbons	629-50-5	1309	alkane	0.042	C13834	23357.2	16889.8	19294.4	20305.6	18422.2	18656.6	20167.4	18456.9	19827.8	14482.8	13873.2	13717.7	14036.2	13794.1	14115.4	-
YZMW0688	103	129	158.131	C9H18O2	Butanoic acid, 2-methyl-, 1-methylpropyl ester	Ester	869-08-9	971	-	0.085	-	86495.5	115479	90287.5	274064	269792	265376	197924	195470	192469	69589.4	70523.1	71281.5	210497	207406	205563	-
D439*290	98	71	156.151	C10H20O	Cyclohexanol, 1-methyl-4-(1-methylethyl)-, trans-	Terpenoids	3901-93-7	1167	-	-	-	20200.3	22845.2	18910.4	7867.5	7830.99	7566.26	14950.4	12287.8	12685.3	9227.15	8683.56	8440.72	12795.2	12619	12492	-
XMW0504*084	119	93	204.188	C15H24	1H-Benzocycloheptene, 2,4a,5,6,7,8-hexahydro-3,5,5,9-tetramethyl-, (R)-	Terpenoids	1461-03-6	1500	-	-	-	1.29985e+07	1.26936e+07	1.29893e+07	1.12992e+07	1.09882e+07	1.12466e+07	7.28339e+06	7.1858e+06	6.90569e+06	8.73436e+06	9.33965e+06	8.97066e+06	1.03783e+07	1.04661e+07	1.06276e+07	-
QWMW0436	120	93	121.089	C8H11N	Pyridine, 2-(1-methylethyl)-	Heterocyclic compound	644-98-4	941	green, vegetable	-	-	43600.7	49685.2	47616.9	64355.2	64087.8	74361.2	48143.6	47894.2	45576.1	58930.9	50198.9	49987.7	61117.4	60293.3	61772.4	-
KMW0175	66	94	94.042	C6H6O	Phenol	Phenol	108-95-2	980.699008868023	phenol, medicinal	0.03	C00146	160326	141082	162928	384875	381189	379337	280669	277197	271425	92705.2	94113.3	97775.2	300808	294324	294712	ko00350,ko00361,ko00362,ko00627,ko01100,ko01120,ko01220
YZMW0353	68	69	129.025	C5H7NOS	Goitrin	Heterocyclic compound	500-12-9	1548	-	12	-	86690.2	87478.7	67306.8	79369.2	78096.9	79827.5	36400.3	38880	36948.6	47185.3	47735.3	47078.4	57916	58103.3	59251.4	-
D387	57	41	144.151	C9H20O	1-Hexanol, 3,5,5-trimethyl-	Alcohol	3452-97-9	1047	grassy, green, weedy, floral, earthy, aldehydic, hay, straw, leafy	-	-	121038	103470	113985	107633	95169.8	98404.6	111302	112185	114418	98009.7	98235.6	100945	105816	108460	107364	-
XMW1291	59	87	144.115	C8H16O2	1,3-Dioxolane, 4-methyl-2-(2-methylpropyl)-	Heterocyclic compound	18433-93-7	940	sweet, ethereal, fruity, tropical, rummy, sour, dairy, buttery	-	-	43596.9	43759.3	48294.3	61348.5	61097	61397.1	49998.6	48490.9	46737.2	48453.8	48636.7	47643.3	56835.6	57289.1	58243.1	-
NMW0149*311	41	69	168.115	C10H16O2	Geranic acid	Terpenoids	459-80-3	1356.3224737714	green	-	C16461	562881	545222	509385	586161	578467	578987	487854	489808	479149	511051	515351	507873	509404	496884	501386	ko00907,ko01120
D371	82	41	128.084	C7H12O2	3-Hexen-1-ol, formate, (Z)-	Ester	33467-73-1	920	green, waxy, fresh, vegetable, fruity, apple, guava, green, banana	-	-	61092.4	62227.1	68729.4	89460.8	89399.2	88661.2	69068.3	66691.6	65539.8	67560.4	68157.1	67897.2	84963.4	82901.1	83514.3	-
GMW0159	104	118	164.12	C11H16O	Benzenepentanol	Alcohol	10521-91-2	1446.88393367639	floral, carnation, rose, lemon, verbena	-	-	719200	695661	726748	772347	759455	748277	610114	619845	597663	651435	653231	640166	658416	649667	641938	-
NMW0791*218	105	120	120.094	C9H12	Benzene, 1-ethyl-2-methyl-	Aromatics	611-14-3	971	-	0.36	-	508758	451908	346826	1.0942e+06	1.08027e+06	1.05563e+06	776774	762332	750610	270742	273587	277129	810579	792458	793629	-
XMW0182	133	91	204.188	C15H24	(3S,3aS,6R,8aS)-3,8,8-Trimethyl-7-methyleneoctahydro-1H-3a,6-methanoazulene	Terpenoids	31145-21-8	1444	-	-	-	1.07333e+07	9.94025e+06	1.02059e+07	1.06538e+07	1.08137e+07	1.07201e+07	7.78648e+06	7.78042e+06	8.01218e+06	8.92812e+06	8.91416e+06	8.72316e+06	9.23381e+06	9.01332e+06	9.05985e+06	-
D338*084	119	93	204.188	C15H24	.alpha.-Cuprenene	Terpenoids	29621-78-1	1509	-	-	-	1.29985e+07	1.26936e+07	1.29893e+07	1.12992e+07	1.09882e+07	1.12466e+07	7.28339e+06	7.1858e+06	6.90569e+06	8.73436e+06	9.33965e+06	8.97066e+06	1.03783e+07	1.04661e+07	1.06276e+07	-
QMW0530	43	57	248.114	C12H25Br	2-Bromo dodecane	Halogenated hydrocarbons	13187-99-0	1505	-	-	-	1.46657e+06	1.4596e+06	431955	1.28549e+06	1.28432e+06	1.24629e+06	728207	731316	694771	966088	1.02765e+06	1.00319e+06	1.10981e+06	1.13679e+06	1.13234e+06	-
XMW0731	148	133	148.125	C11H16	Benzene, pentamethyl-	Aromatics	700-12-9	1260	-	-	-	11729.9	13342	11600	9786.7	8132.06	8003.48	17172.4	17094.3	16896.7	17915.5	18368.9	16666.2	13730.5	13636.9	13979.8	-
XMW3443	65	93	136.064	C7H8N2O	Urea, phenyl-	Nitrogen compounds	64-10-8	1585	-	540	-	21849.5	14261	20410.7	27805.6	27850.3	26590.1	11518.9	11709	16471.9	12721.4	23033.9	22027.4	20150.7	20571.8	20094.7	-
KMW0558	81	41	224.178	C14H24O2	1,5-Dimethyl-1-vinyl-4-hexenyl butyrate	Ester	78-36-4	1418	bergamot, fruity, banana, berry	-	-	1.33733e+06	1.33088e+06	1.34427e+06	1.45447e+06	1.45779e+06	1.41099e+06	1.12878e+06	1.11561e+06	993374	1.22073e+06	1.28209e+06	1.20367e+06	1.29592e+06	1.26294e+06	1.27614e+06	-
KMW0734	151	182	182.058	C9H10O4	Benzoic acid, 4-hydroxy-3-methoxy-, methyl ester	Ester	3943-74-6	1525	warm, spicy, vanilla, guaiacol, phenol, carnation	0.79	-	44122	44808	37528.6	47716.4	30068.9	49528.8	38470.9	42215.9	38085.3	42774.7	46631.6	44581.3	43169.9	42226	42178.6	-
GMW0221	125	168	228.209	C14H28O2	Lauryl acetate	Ester	112-66-3	1607	sweet, fresh, laundered cloth, cloth, clean, waxy	0.41	-	67905.5	71281.6	63985.4	88030.7	87951.8	86385.6	61158.5	57893.7	63297.8	71985.5	64044	61785.4	59793.7	60042.8	61279.6	-
NMW0172	81	106	167.095	C9H13NO2	Ethinamate	Ester	126-52-3	1397	-	-	C07832	9.3854e+06	8.81935e+06	9.60665e+06	1.20235e+07	1.18667e+07	1.16927e+07	9.25716e+06	9.23051e+06	8.6363e+06	9.23143e+06	9.60182e+06	9.29458e+06	9.61696e+06	9.58718e+06	9.38554e+06	-
XMW0145	84	68	84.044	C2H4N4	Dicyandiamide	Nitrogen compounds	461-58-5	1579	-	-	-	31493.6	32385.8	30418.3	45715.5	43421.2	44848.1	24095	25836.1	22835.9	32730.3	35701.2	34158	36379.3	37350.4	37036.6	-
YZMW0128	79	149	182.058	C9H10O4	2,3-Dimethoxybenzoic acid	Acid	1521-38-6	1414	-	10	-	1.24071e+06	1.04002e+06	1.199e+06	1.16442e+06	1.14731e+06	1.12703e+06	928860	917654	847274	1.07226e+06	1.12146e+06	1.06381e+06	1.17341e+06	1.14285e+06	1.1526e+06	-
XMW0906	120	79	134.11	C10H14	Benzene, tert-butyl-	Aromatics	98-06-6	975	-	0.05	-	50073.6	32336.5	50328.3	119154	119056	117665	79052.6	77903	75758.7	19285.9	19530.4	20539.4	84751.8	83076.9	85257.6	-
YZMW0539	55	39	116.12	C7H16O	2-Hexanol, 2-methyl-	Alcohol	625-23-0	786	-	1.6	-	313056	297606	298504	167573	156912	157696	121230	125788	123847	198431	194929	181395	218104	214001	212360	-
GMW0188	109	65	110.019	C6H6S	Benzenethiol	Alcohol	108-98-5	967	repulsive, penetrating, garlic	0.05	-	23650.9	31118.1	24769.1	77593	76802.4	74966	42359.2	41470.6	41499.5	14505.1	13975.5	13176.1	44675.1	43461.7	44117.4	-
GMW0384	121	105	190.136	C13H18O	2-Buten-1-one, 1-(2,6,6-trimethyl-1,3-cyclohexadien-1-yl)-	Ketone	23696-85-7	1362	natural, sweet, fruity, rose, plum, grape, raspberry, sugar	0.0015	-	547955	519332	541224	900083	868739	839733	483322	495662	483964	546437	601284	533304	511040	497543	508123	-
QWMW0774	51	77	152.03	C8H8OS	Benzenecarbothioic acid, S-methyl ester	Ester	5925-68-8	1316	sulfury, fermented cheese, milky, fermented fruit	-	-	200007	200081	196710	253506	248639	244076	149883	146728	142061	208413	214547	208806	194046	196328	190896	-
GMW0321	112	75	186.162	C11H22O2	Propanoic acid, octyl ester	Ester	142-60-9	1302	sweet, fruity, mushroom, floral, raspberry, jammy, green	-	-	18483.8	17979.7	18166	22427.3	21959	21896.9	16188.9	15874.2	15009.4	19299.4	19999.5	18832.4	18329.2	18711.9	18214.9	-
XMW0655	58	57	88.052	C4H8O2	2-Butene-1,4-diol, (Z)-	Alcohol	6117-80-2	920	-	-	-	112116	111567	125617	160186	160059	162003	129866	125716	122409	125911	126164	126541	149247	150864	153507	-
D207	59	44	59.037	C2H5NO	Acetamide	Amine	60-35-5	907	bland	5760	C06244	31711.9	44103.4	45675.2	7491.93	7986.78	7762.67	19961	19388.7	20365.8	11624.1	10354.6	6804.57	20932	20590.5	21184.5	-
XMW1316	151	108	151.063	C8H9NO2	4-Methoxyformanilide	Amine	5470-34-8	1578	-	-	-	442691	423435	434482	621962	605680	518817	316147	335979	334948	462108	496205	467728	398425	390273	387646	-
XMW3503	55	43	182.094	C10H14O3	Butanoic acid, 2-methyl-5-oxo-1-cyclopenten-1-yl ester	Ester	68227-51-0	1416	fruity, nutty, caramel, maple	-	-	949099	935777	927983	809801	786810	789081	625388	628005	546595	722185	770848	710718	802667	793149	816151	-
NMW0752	57	58	76.052	C3H8O2	1,3-Propanediol	Alcohol	504-63-2	781	-	-	C02457	970574	874478	922672	457218	457482	447478	349507	340127	376460	600612	591932	548204	635354	619656	619781	ko00561
YZMW0190	60	75	137.03	C7H7NS	Benzenecarbothioamide	Amine	2227-79-4	1591	-	340	C16281	18495.6	4262.21	4400.76	10388.3	11150.1	9413.45	14535	15521.6	14696.6	3286.98	3513.61	3329.84	14967.6	15218.7	14787.5	ko00627,ko01120
NMW0784*402	55	83	128.084	C7H12O2	Ethyl tiglate	Ester	5837-78-5	939	sweet, fruity, tutti-frutti, tropical, berry, floral, caramel	0.063	C08487	233533	234065	259482	335474	331513	326361	251748	246235	242333	264267	262410	263931	320670	311529	316117	-
YZMW0305	69	43	114.104	C7H14O	6-Hepten-1-ol	Alcohol	4117-10-6	949	-	3	-	193561	193614	214237	265533	260569	273479	210550	197544	200895	220356	216765	217451	254128	257663	250291	-
YZMW0396	52	107	138.068	C8H10O2	Phenol, 4-(methoxymethyl)-	Phenol	5355-17-9	1306	-	0.1	-	125517	125822	123772	158491	156841	152831	93452.2	90987.8	87985.3	128525	133203	129185	121069	121931	118552	-
XMW2824	121	122	122.084	C7H10N2	2-Isopropylpyrazine	Heterocyclic compound	29460-90-0	972	minty, green, nutty, honey	0.1	-	2.0115e+06	1.67095e+06	2.73673e+06	5.79867e+06	5.78158e+06	5.66271e+06	3.92161e+06	3.83869e+06	3.77978e+06	1.00707e+06	1.50984e+06	1.5242e+06	4.23408e+06	4.11229e+06	4.1648e+06	-
YZMW0422	53	137	168.079	C9H12O3	Phenol, 2-methoxy-4-(methoxymethyl)-	Phenol	5533-03-9	1400	-	2	-	1.8994e+06	1.83884e+06	1.89899e+06	1.6743e+06	1.80188e+06	1.67037e+06	1.61993e+06	1.61509e+06	1.72779e+06	1.79099e+06	1.87402e+06	1.38071e+06	1.88665e+06	1.86463e+06	1.83239e+06	-
XMW0389*382	111	123	222.198	C15H26O	Caryophyllenyl alcohol	Terpenoids	913176-41-7	1574	-	-	-	119417	101695	113254	99153.5	98809.8	98718.4	63127.1	67643	54734.9	68735.1	71904.6	66895.1	88185.4	86770.7	85642	-
XMW0049	137	109	208.183	C14H24O	2,4,4-Trimethyl-3-(3-methylbutyl)cyclohex-2-enone	Ketone	88725-82-0	1578	-	-	-	59892	53438.6	57792.4	64892.1	61939.8	87157.7	39484.9	41123.6	42182.9	49783.9	53645.9	48399.1	58649.6	56961.4	57628	-
KMW0512	81	161	204.188	C15H24	.alpha.-Cubebene	Terpenoids	17699-14-8	1351	herbal, waxy	-	C09647	665344	637648	650477	646559	640951	638781	513514	513250	505650	533137	588896	531403	607223	589534	598726	-
XMW0695	89	71	200.178	C12H24O2	Propanoic acid, 2-methyl-, octyl ester	Ester	109-15-9	1344	oily, green, waxy, soapy, fruity, creamy	0.006	-	71742.4	68416	29898.8	25579.1	70221.6	27805.1	29058.2	30755.4	27518.4	33127.2	35072	33343.7	21580.3	21049.6	21018.1	-
XMW0297	71	43	88.1	C4H12N2	1,4-Butanediamine	Amine	110-60-1	901	animalic, rotten, fishy	22	C00134	171530	161674	170148	47462	40956	44165.7	99422.2	109450	109878	54038.8	49261.1	49683.3	92358.8	94859.9	94706.6	ko00330,ko00470,ko00480,ko01100,ko01110,ko02010,ko04148
WAMW1675	90	57	90.025	C2H6N2S	Thiourea, methyl-	Nitrogen compounds	598-52-7	1244	-	6.3	-	58807.6	58506.4	61415.6	63795.4	63410.2	64552.5	61114.1	67409.8	61359	56057	56286	55220.2	61433.6	59761	60015.1	-
KMW0224	122	91	122.073	C8H10O	Benzene, (methoxymethyl)-	Ether	538-86-3	969	fruity, ethereal, ylang-ylang, green, floral, hyacinth	-	-	266528	238073	175879	599608	594831	582345	398471	388338	384304	139684	99551.9	103560	431614	420274	421019	-
YZMW0102*239	43	87	130.136	C8H18O	3-Hexanol, 2,4-dimethyl-	Alcohol	13432-25-2	928	-	0.25	-	443751	426875	481795	603140	599025	592342	481319	468704	463624	469629	477680	478781	577238	561860	563325	-
XMW2392	107	135	136.1	C8H12N2	Pyrazine, 2,5-diethyl-	Heterocyclic compound	13238-84-1	1091	nutty, hazelnut	0.007	-	182533	172208	173902	55973.1	54323.9	54537.4	193932	185178	181399	53618.4	53511	52590.5	53096.8	52423.5	51532.4	-
D357	58	43	145.11	C7H15NO2	2-Propanol, 1-(dimethylamino)-, acetate (ester)	Ester	32188-28-6	948	-	-	-	34306.7	33846.5	37415	47861.8	47891.4	48735.2	37734.6	36760.8	35662.6	38721.8	38313.7	38416.1	46024.1	45108.8	46459.2	-
KMW0514	104	91	178.099	C11H14O2	Benzenepropanoic acid, ethyl ester	Ester	2021-28-5	1353	caramel, fruity	0.125	-	115440	117058	111871	553533	562780	139083	144145	146278	137271	160342	166856	163556	102471	101835	104778	-
QWMW0216	41	72	156.151	C10H20O	3-Decanone	Ketone	928-80-3	1187	banana, sweet	0.025	-	17899.1	17527.7	18032.3	13366.8	11065.9	11465.5	19735.4	25188.8	22243	23894.9	23126.9	23537.6	16036.2	15592.2	15969.7	-
GGMW0059	41	43	102.104	C6H14O	2-Pentanol, 3-methyl-	Alcohol	565-60-6	778	-	0.83	-	566665	514063	544462	260913	240027	241991	189941	186195	198920	328834	324333	304204	361967	351378	354970	-
D342*030	121	136	136.125	C10H16	2,4,6-Octatriene, 2,6-dimethyl-, (E,E)-	Terpenoids	3016-19-1	1144	terpene, sweet, fresh, floral	-	-	1920.45	1850.95	1754.17	9398.19	9159.68	9072.65	2580.03	3285.58	2626.82	6296.81	6230.94	6299.84	5490.93	5411.83	5578.2	-
XMW0456	107	122	180.151	C12H20O	5,8-Decadien-2-one, 5,9-dimethyl-, (E)-	Ketone	130876-99-2	1353	-	-	-	2.42145e+06	2.34115e+06	2.38828e+06	2.43816e+06	2.42202e+06	2.44153e+06	1.96929e+06	1.97413e+06	1.91866e+06	2.2243e+06	2.27908e+06	2.1882e+06	2.24417e+06	2.18251e+06	2.23817e+06	-
KMW0732	194	91	194.094	C11H14O3	Phenol, 2,6-dimethoxy-4-(2-propenyl)-	Phenol	6627-88-9	1609	sweet, flowery	1.2	-	5183.4	3748.48	4693.95	4937.33	4776.81	3548.61	3594.28	4009.68	3730.86	4547.57	4611.28	4602.55	5048.48	4912.62	4917.88	-
D408	96	81	172.146	C10H20O2	(1Alpha,3beta,4beta)-p-menthane-3,8-diol	Terpenoids	3564-95-2	1355	-	-	-	109328	104818	103578	111496	108138	109121	83785.6	85354.7	80009.2	91170.3	91562.8	86236.3	96491.7	93756.3	94177.7	-
WAMW0468	108	109	109.053	C6H7NO	1H-Pyrrole-2-carboxaldehyde, 1-methyl-	Aldehyde	1192-58-1	970	roasted, nutty	0.037	-	309674	273536	207009	668599	660724	643270	473655	465421	458445	163091	164593	167827	490985	478322	477675	-
KMW0384	104	105	151.063	C8H9NO2	Benzene, (2-nitroethyl)-	Nitrogen compounds	6125-24-2	1304	flowery, spice	0.002	-	9897.63	9112.1	9037.62	9861.21	9431.58	9599.34	7965.24	8477.08	8041.99	9552.09	9185.42	8926.85	7618.13	7859.24	7744.39	-
D269*106	85	57	158.131	C9H18O2	Butanoic acid, 2-methyl-, 2-methylpropyl ester	Ester	2445-67-2	1004	sweet, fruity	0.043	-	152884	168844	149349	82050.4	69793.6	72791.2	146106	197123	181973	104914	97739	100487	109346	112803	110778	-
D1404	82	67	110.11	C8H14	1-Octyne	Hydrocarbons	629-05-0	784	-	609	-	401778	366351	381897	171985	159492	159297	116155	123584	121070	239085	236706	214123	257385	250551	250486	-
GMW0152	78	77	134.073	C9H10O	Benzenepropanal	Aldehyde	104-53-0	1163	fresh, cortex, green, leafy, foliage, balsamic, storax	0.12	-	88665.8	89522.6	90970.2	15470.4	14341.8	14962.4	46031	53059.5	45059.4	14277.8	15176.7	14998.8	41600.1	40850.5	42149.8	-
D346	105	77	180.115	C11H16O2	Methyl 6,6-dimethylbicyclo[3.1.1]hept-2-ene-2-carboxylate	Ester	30649-97-9	1301	-	-	-	183069	132176	183778	172566	163022	161762	162609	168697	160418	150795	151939	141552	157392	152678	156176	-
XMW2909	148	119	148.089	C10H12O	3-Isopropylbenzaldehyde	Aldehyde	34246-57-6	1234	-	0.053	-	210738	211058	212319	226036	222832	227508	217446	237298	222235	201695	197095	196070	217463	210768	214933	-
WAMW2198	43	107	265.967	C10H9Cl3O2	Benzenemethanol, .alpha.-(trichloromethyl)-, acetate	Ester	90-17-5	1559	heavy, rose, floral, powdery, balsamic, soapy	-	-	167033	168191	166258	166941	163411	162740	20537.4	21278.8	21299.8	24372.5	76631.2	36694.8	123589	119811	121013	-
YZMW0227	91	146	162.104	C11H14O	Benzaldehyde, 2,3,4,5-tetramethyl-	Aldehyde	29344-95-4	1459	-	0.35	-	5.74919e+06	5.53419e+06	5.39635e+06	5.83784e+06	5.52047e+06	5.38329e+06	1.03383e+07	1.032e+07	5.35257e+06	9.65157e+06	1.0414e+07	9.51482e+06	8.01755e+06	8.27542e+06	8.16965e+06	-
XMW1492	77	119	190.136	C13H18O	Benzeneacetaldehyde, .alpha.-methyl-4-(2-methylpropyl)-	Aldehyde	51407-46-6	1458	-	-	-	3.23235e+06	3.26344e+06	3.2704e+06	3.30579e+06	3.48337e+06	3.36727e+06	4.92537e+06	5.0776e+06	5.39229e+06	4.94116e+06	5.27655e+06	4.92169e+06	4.46074e+06	4.50776e+06	4.60203e+06	-
D213	140	139	168.058	C12H8O	2,4-Hexadiyn-1-one, 1-phenyl-	Ketone	495-74-9	1572	-	-	C08398	8660.86	7794.91	7833.54	9010.72	9249.76	8507.36	4493.38	4850.52	4049.83	7176.06	7741.07	7410.52	7185.03	6983.98	7174.82	-
XMW1309	54	136	136.1	C8H12N2	Pyrazine, tetramethyl-	Heterocyclic compound	1124-11-4	1088	nutty, musty, chocolate, coffee, cocoa, brown, lard, burnt	1	-	49537.4	46699.8	46141.6	51432.1	50816.7	49483.2	44816	45826.4	44536	50218.8	49481.8	49381.6	48673	47149.7	48002.7	-
XMW2293	84	39	186.162	C11H22O2	Hexyl n-valerate	Ester	1117-59-5	1298	oily, fruity, green, brandy	-	-	44384.1	47816.6	50062.9	29392.7	28633.9	24949.9	36481.5	40106.4	38333.1	30890.4	34210	31474.2	37294.8	36597.9	37786.9	-
NMW0326	143	93	238.193	C15H26O2	2H-Pyran-3-ol, tetrahydro-2,2,6-trimethyl-6-(4-methyl-3-cyclohexen-1-yl)-, [3S-[3.alpha.,6.alpha.(R*)]]-	Terpenoids	22567-36-8	1745	-	-	C16773	5342.4	4721.02	4639.42	4282.94	3011.77	2812.7	2199.78	2869.78	2406.34	3043.9	3450.89	4231.99	4526.05	4445.1	4383.39	-
D320	82	83	222.198	C15H26O	(3E,7E)-1,5,5,8-Tetramethylcycloundeca-3,7-dienol	Terpenoids	28446-26-6	1614	-	-	-	747154	758009	740432	699796	664846	682300	784104	856903	851502	666462	694230	684902	695353	686457	708858	-
YZMW0085	121	137	167.022	C7H5NO4	Benzoic acid, 3-nitro-	Acid	121-92-6	1583	-	134	-	2.98792e+06	2.86378e+06	3.01323e+06	3.17205e+06	3.15886e+06	3.0986e+06	2.13369e+06	2.21319e+06	2.22194e+06	2.18391e+06	2.63036e+06	2.25834e+06	2.50802e+06	2.49399e+06	2.57083e+06	-
YZMW0321	57	67	86.073	C5H10O	3-Buten-1-ol, 2-methyl-	Alcohol	4516-90-9	778	-	1.1	-	970574	902576	922672	467733	457482	447478	364800	347910	380014	600612	591932	548204	656737	638381	638781	-
XMW0933*348	119	109	194.131	C12H18O2	Bicyclo[3.1.1]hept-2-en-6-ol, 2,7,7-trimethyl-, acetate, [1S-(1.alpha.,5.alpha.,6.beta.)]-	Ester	50764-55-1	1239	-	-	-	1.52064e+06	1.50463e+06	1.58872e+06	1.66308e+06	1.62607e+06	1.67213e+06	1.59281e+06	1.75849e+06	1.26867e+06	1.15816e+06	1.17914e+06	1.13654e+06	1.59899e+06	1.56266e+06	1.54939e+06	-
KMW0170	83	70	126.104	C8H14O	1-Octen-3-one	Ketone	4312-99-6	979	mushroom	5e-06	-	20167.9	20010.8	21057.8	34966.9	34115.7	34446.7	26710.8	27176.6	26951.5	15265.4	16098.6	14659.6	27697.9	27237	28148.4	-
XMW0484	81	53	110.073	C7H10O	Furan, 2-propyl-	Heterocyclic compound	4229-91-8	791	-	0.2	-	49808.9	44483.2	48779.4	35886.1	9850.52	33982.9	17695.9	19125.2	19448.7	29389.1	29861.9	27749.2	36189.2	35130.3	35223.9	-
XMW1058	70	68	128.084	C7H12O2	Cyclopentanol, acetate	Ester	933-05-1	947	-	0.021	-	69098	71734.6	78852	97691.4	95913.8	96116.9	73933.3	73287.4	71113.5	80465	76129.6	76482.2	93805	90770.9	92594.5	-
XMW0651	107	106	107.073	C7H9N	Pyridine, 2,3-dimethyl-	Heterocyclic compound	583-61-9	943	coffee, caramel	-	-	1.28977e+06	1.47641e+06	1.67912e+06	2.20573e+06	2.18174e+06	2.15803e+06	1.63264e+06	1.61024e+06	1.55824e+06	1.71212e+06	1.68589e+06	1.69923e+06	2.11291e+06	2.04394e+06	2.078e+06	-
KMW0207	95	96	128.03	C6H8OS	2-Furanmethanethiol, 5-methyl-	Alcohol	59303-05-8	995	sulfury, roasted, coffee	5e-05	-	95864.6	77680.6	82166.5	51095.8	42961.5	45014	86757.7	114666	105424	66222.9	61790.2	62531	68467.3	70777.3	69524.9	-
D74	150	135	150.068	C9H10O2	4-Acetylanisole	Ketone	100-06-1	1348	sweet, hawthorn, anisic, balsamic, acacia	-	-	526775	507284	378692	970563	943295	941908	459233	688476	676380	796756	812621	781332	795687	769935	786836	-
KMW0186	110	44	128.12	C8H16O	Octanal	Aldehyde	124-13-0	1003.27604726101	lemon, citrus, green grass	0.0007	C01545	80140.6	67021.1	73079.7	42223.8	34803.6	36201.2	75235.2	99821.8	90975	53985.8	50818.8	51753.9	57987.9	59959	58883.8	-
XMW0420*041	57	71	184.219	C13H28	Undecane, 2,9-dimethyl-	Hydrocarbons	17301-26-7	1233	-	-	-	16777.5	15608	16325.5	17873.1	17056	18137.2	18007.6	18160.1	17930.9	16865.5	16357.1	15728.3	16541.3	16958.2	17081.7	-
KMW0437	104	91	164.084	C10H12O2	Acetic acid, 2-phenylethyl ester	Ester	103-45-7	1260.08629989212	rose, honey, tobacco	0.24959	C12303	7097.25	6904.12	7055.48	4802.46	4634.68	5184.04	11343.1	11424.2	11537	11401.1	11330.9	12855.2	8629.36	8415.31	8359.18	-
KMW0504	65	91	134.073	C9H10O	Benzene, 1-ethenyl-4-methoxy-	Ether	637-69-4	1156	sweet	-	-	27306.9	24033.7	31496.5	22882.4	19573	20831.8	13410.9	12654.2	41383.7	27006.6	24411.5	24985.8	10642	11002.1	10874.7	-
YZMW0600	39	41	157.11	C8H15NO2	Cycloheptanecarboxylic acid, 1-amino-	Acid	6949-77-5	1482	-	143	-	83027.9	83471.6	92091.3	73216.7	80974.6	71862.7	110219	106458	97244.4	96836.2	90926	93367.9	90011.3	92880.9	90468.5	-
XMW0536	161	72	161.087	C7H15NOS	Dimethylcarbamothioic acid, O-butyl ester	Ester	19708-86-2	1314	-	-	-	3.39397e+06	3.3013e+06	3.32591e+06	4.45531e+06	4.39836e+06	4.29132e+06	2.52758e+06	1.67445e+06	1.71432e+06	3.40134e+06	3.54772e+06	3.39512e+06	3.34677e+06	3.29552e+06	3.2346e+06	-
XMW1486	161	105	264.209	C17H28O2	5-Azulenemethanol, 1,2,3,4,5,6,7,8-octahydro-.alpha.,.alpha.,3,8-tetramethyl-, acetate, [3S-(3.alpha.,5.alpha.,8.alpha.)]-	Ester	134-28-1	1727	tea, rose, woody, spicy, green, fatty	-	-	47075.5	50336.9	49410.2	39948.3	38211.8	37885.9	34884.7	38690.4	35925.1	30883.1	35648.7	36170.8	39208.8	37979.5	39022.6	-
WMW0207	97	96	210.235	C15H30	Cyclohexane, 1-(1,5-dimethylhexyl)-4-methyl-	Terpenoids	29799-19-7	1461	-	-	-	86573.4	85575.8	96362.8	100782	112976	99321.2	128339	128698	108122	129217	127565	96152.6	129886	128535	125596	-
WAMW2199	154	139	154.063	C8H10O3	Phenol, 2,6-dimethoxy-	Phenol	91-10-1	1355	smoky, phenol, balsamic, bacon, powdery, woody	0.029	C10787	6796.94	6969.45	6894.54	7863.96	8017.75	7628.89	5954.28	6037.2	5760.85	6657.88	7183.58	6550.43	6631.11	6569.61	6790.94	-
KMW0286	137	152	152.095	C8H12N2O	Pyrazine, 2-methoxy-3-(1-methylethyl)-	Heterocyclic compound	25773-40-4	1097	beany, pea, earthy, chocolate, nutty	2e-06	-	1.80785e+06	1.6624e+06	1.71133e+06	1.82853e+06	1.81393e+06	1.79916e+06	1.59843e+06	1.64049e+06	1.62548e+06	1.77663e+06	1.7732e+06	1.75942e+06	1.77193e+06	1.75304e+06	1.71306e+06	-
KMW0442	117	91	136.089	C9H12O	3-Phenylpropanol	Alcohol	122-97-4	1233.49540788763	sweet, spicy, cinnamyl, mignonette, hyacinth, balsamic	0.42	-	1.13995e+06	1.15149e+06	1.15015e+06	1.1534e+06	1.13233e+06	1.25107e+06	1.18897e+06	1.31322e+06	1.16918e+06	1.07425e+06	1.09817e+06	1.0596e+06	1.20873e+06	1.17859e+06	1.16956e+06	-
XMW0835	133	105	162.141	C12H18	Benzene, 1-methyl-2-(1-ethylpropyl)-	Aromatics	54410-74-1	1192	-	-	-	24281.8	19963.5	19763.5	27710.4	25405.9	25946.7	27290.8	25973.3	26292.9	27418.5	26728.5	26138.8	28718	27976.2	27795.8	-
YZMW0545	42	41	103.063	C4H9NO2	.alpha.-Aminoisobutanoic acid	Acid	62-57-7	965	-	361	-	86496.6	86950.3	90252.1	164317	163116	162833	123083	120648	119417	38333	40708.3	41240.9	131012	127372	126939	-
KMW0441	65	91	164.084	C10H12O2	Benzeneacetic acid, ethyl ester	Ester	101-97-3	1247	minty	0.1	-	270782	272899	278466	288920	285351	291307	276737	306776	277802	228805	254263	248523	279372	271383	270841	-
XMW0207	39	84	172.146	C10H20O2	Propanoic acid, 2-methyl-, hexyl ester	Ester	2349-07-7	1150	green, fruity, apple, pear, tart, grape, ripe, berry, winey, peach	-	-	10246.5	10297.2	9919.95	6109.57	5411.5	5274.83	9566.27	11634.4	10988	7080.8	7091.86	7021.52	7540.48	7789.7	7756.78	-
WMW0201	93	79	136.125	C10H16	Bicyclo[2.2.1]heptane, 7,7-dimethyl-2-methylene-	Terpenoids	471-84-1	950	camphor	-	-	4.415e+06	4.26255e+06	4.87851e+06	6.39808e+06	6.32321e+06	6.21613e+06	4.75217e+06	4.66877e+06	4.55796e+06	4.95275e+06	4.93527e+06	4.95847e+06	6.13078e+06	5.91776e+06	6.02375e+06	-
YZMW0019	68	59	99.032	C4H5NO2	Acetic acid, cyano-, methyl ester	Ester	105-34-0	944	-	4060	-	537754	555045	614699	769697	758634	753885	582992	572742	556428	631599	597217	626046	739431	714086	731125	-
KMW0613	41	93	204.188	C15H24	.alpha.-Farnesene	Terpenoids	502-61-4	1508	citrus, herbal, lavender, bergamot, myrrh, neroli, green	0.087	C09665	933550	2.39145e+06	2.03643e+06	2.4605e+06	2.45531e+06	2.40547e+06	1.28379e+06	1.26059e+06	1.19106e+06	1.45058e+06	1.52435e+06	1.50415e+06	1.80354e+06	1.80952e+06	1.75172e+06	ko01110
XMW0080	54	81	170.131	C10H18O2	3-Octen-1-ol, acetate, (Z)-	Ester	69668-83-3	1195	-	-	-	91825	91166.1	114125	82998.4	82022.4	107504	101467	97933.5	122743	101557	98645.4	127037	90221.8	93325.1	90851	-
KMW0377*042	82	57	184.146	C11H20O2	cis-3-Hexenyl-.alpha.-methylbutyrate	Ester	53398-85-9	1234	fresh, green, apple, sweet, fruity, pear	-	-	133074	131188	126346	127902	128081	127919	99616.7	110720	102254	138426	138200	131742	126428	126721	122691	-
XMW0065	81	82	82.053	C4H6N2	Fomepizole	Heterocyclic compound	7554-65-6	953	-	-	C07837	263024	273592	289283	381567	373869	369008	286588	278850	273183	294072	293138	293639	363918	351097	358223	-
D245	91	117	150.104	C10H14O	4-Phenyl-2-butanol	Alcohol	2344-70-9	1262.35167206041	floral, peony, foliage, sweet, mimosa, heliotrope	0.0043	-	98581.4	96874.9	117014	70540.3	69067.9	83024.7	182797	178924	179936	188466	190594	179248	143628	138606	140479	-
YZMW0139	41	57	128.12	C8H16O	4-Heptanone, 3-methyl-	Ketone	15726-15-5	928	-	5e-05	-	638545	613695	694331	874921	868219	851106	687414	669486	663275	676528	691258	690401	835920	809706	811077	-
WAMW2202	143	142	143.073	C10H9N	Quinoline, 6-methyl-	Heterocyclic compound	91-62-3	1358	leathery, tonka, castoreum, tobacco, civet, fecal	-	-	115368	112139	115469	133401	130547	129492	100589	101401	97191.6	110878	112533	108685	110605	106682	108605	-
D139	59	91	164.12	C11H16O	Benzenepropanol, .alpha.,.alpha.-dimethyl-	Alcohol	103-05-9	1299.40668824164	clean, fresh, green, rose, linalool, lily, violet	-	-	11267.6	8992.48	10630.2	11471.4	11190.9	11057.4	14151.7	14594.3	14456.5	12694.3	12972.6	12683.3	11838.9	11784.2	12182.6	-
GMW0396	218	203	218.167	C15H22O	2(1H)Naphthalenone, 3,5,6,7,8,8a-hexahydro-4,8a-dimethyl-6-(1-methylethenyl)-	Terpenoids	1000188-66-5	1781	-	-	-	38836.6	40780.6	38553.2	26362.9	23482.2	24421.4	23438.5	30674.9	27162.3	22424.6	23544.7	22496.9	26714.8	25997.2	26912.9	-
XMW1330*397	71	85	184.219	C13H28	Dodecane, 3-methyl-	Hydrocarbons	17312-57-1	1271	-	-	-	9290.16	7296.42	8078.7	7595.17	6421.79	6428.23	10163.9	9845.06	9181.5	6708.33	7331.96	6634.57	6794.53	7046.8	6906	-
D352	107	123	206.167	C14H22O	2-Butenal, 2-methyl-4-(2,6,6-trimethyl-1-cyclohexen-1-yl)-	Aldehyde	3155-71-3	1584	dry, sweet, tobacco, nutty, violet, boronia, dry leaf, hay, woody, acorn	-	-	3.12454e+06	3.19027e+06	3.29861e+06	3.32965e+06	566424	3.29591e+06	2.18974e+06	2.33287e+06	2.2201e+06	600966	744587	709543	2.75023e+06	2.74542e+06	2.83571e+06	-
QWMW0536	108	123	123.068	C7H9NO	Pyridine, 2-ethoxy-	Ether	14529-53-4	938	phenol	-	-	402204	393157	445252	582420	575451	565796	430438	423915	410885	453671	448599	451484	559730	539534	549088	-
NMW0243*391	131	162	162.068	C10H10O2	4-Methoxycinnamaldehyde	Aldehyde	1963-36-6	1576.49164677804	spicy, cinnamon, sweet, cherry, vanilla, floral	-	-	874564	1.22761e+06	1.36248e+06	1.02278e+06	1.01745e+06	985504	745017	657817	746745	583596	627788	627515	996429	960476	976626	-
NMW0200*147	69	41	204.188	C15H24	1,6,10-Dodecatriene, 7,11-dimethyl-3-methylene-	Terpenoids	77129-48-7	1458	-	0.087	C09666	2.32664e+06	2.15175e+06	2.10246e+06	2.11746e+06	2.03441e+06	2.00936e+06	2.1327e+06	2.14628e+06	2.12122e+06	2.1911e+06	2.26064e+06	2.12882e+06	2.05415e+06	2.07909e+06	2.07111e+06	ko01110
KMW0554*055	136	93	192.151	C13H20O	.alpha.-Ionone	Terpenoids	127-41-3	1435.12278697887	sweet, woody, floral, violet, orris, tropical, fruity	0.00378	C12286	311680	296573	344112	243736	238664	234844	335233	329939	211442	307605	329964	297594	295436	296155	305389	-
D290*080	133	105	148.089	C10H12O	2-Butanone, 4-phenyl-	Ketone	2550-26-7	1236	floral, balsamic	2.5	-	340840	336292	322467	368345	360136	334614	326311	397881	320004	292719	299458	287489	355442	348991	342465	-
KMW0305	150	135	150.104	C10H14O	3-Methyl-2-(2-methyl-2-butenyl)-furan	Heterocyclic compound	15186-51-3	1093	caramel, green, minty	0.08	-	3404.74	3068.71	3144.72	3402.68	3820.01	4523.6	4155.42	4413.8	4217.87	4580.99	3204.4	3604.32	4508.67	4343.35	4428.07	-
XMW0174	175	190	190.099	C12H14O2	2,2'-Ethylidenebis(5-methylfuran)	Heterocyclic compound	3209-79-8	1312	-	-	-	1.60992e+06	1.56255e+06	1.57136e+06	2.12276e+06	2.08236e+06	2.04338e+06	1.19203e+06	778237	771653	1.60602e+06	1.67833e+06	1.60288e+06	1.59078e+06	1.55294e+06	1.53331e+06	-
KMW0273*027	134	119	134.11	C10H14	Benzene, 1,2,4,5-tetramethyl-	Aromatics	95-93-2	1107	rancid, sweet	0.087	-	8310.17	7785.58	7327.31	9652.44	9327.94	8742.79	9266.75	8686.75	8140.57	9564.01	9289.17	9138.22	9092.86	9157.59	8837.47	-
WMW0099	67	82	124.125	C9H16	Cyclopentene, 1-butyl-	Hydrocarbons	2423-01-0	938	-	-	-	1.01197e+06	1.04954e+06	1.1592e+06	1.4559e+06	1.4329e+06	1.41533e+06	1.09414e+06	1.07396e+06	1.04826e+06	1.19425e+06	1.17878e+06	1.18398e+06	1.39544e+06	1.34447e+06	1.37604e+06	-
XMW0605	57	98	142.172	C10H22	Heptane, 3-ethyl-2-methyl-	Hydrocarbons	14676-29-0	941	-	-	-	52419.8	51697.7	59195.8	74203.1	74610.7	74005.9	59908.1	58496.3	56947.5	58579.5	58879.7	58696.2	69145.8	69631.9	71631.7	-
D293*367	93	119	204.188	C15H24	Cyclohexene, 4-[(1E)-1,5-dimethyl-1,4-hexadien-1-yl]-1-methyl-	Terpenoids	25532-79-0	1512	-	-	C19749	2.67946e+07	2.67122e+07	2.4557e+07	2.79065e+07	2.76762e+07	2.75433e+07	1.40088e+07	1.38493e+07	1.30747e+07	1.67076e+07	1.72919e+07	1.71494e+07	2.07299e+07	2.14302e+07	2.14161e+07	ko01110
NMW0176	92	63	135.068	C8H9NO	Benzeneacetamide	Amine	103-81-1	1397.956929873	-	-	C02505	1.54003e+06	1.43387e+06	1.59926e+06	988969	1.18916e+06	1.05557e+06	1.23731e+06	1.23875e+06	1.44087e+06	1.53033e+06	1.59409e+06	1.61039e+06	1.6078e+06	1.58971e+06	1.5493e+06	ko00360,ko00643,ko01100,ko01120
XMW0776	105	77	162.068	C10H10O2	Benzoic acid, 2-propenyl ester	Ester	583-04-0	1254	sweet, floral, cherry, berry	-	-	105589	100125	110183	74019.9	71454.9	76941.5	204107	204222	202019	212600	176199	203071	133090	130991	128149	-
XMW0423	136	93	194.167	C13H22O	6,8-Nonadien-2-one, 8-methyl-5-(1-methylethyl)-, (E)-	Ketone	54868-48-3	1373	-	-	-	37427.7	34878.9	37885.6	38746.9	40605	40221.6	26208.2	27627.8	28223.2	23748.7	23002	24438.3	23347.8	23068.1	22492.4	-
XMW0638*115	43	71	142.099	C8H14O2	2,3'-Bifuran, octahydro-	Heterocyclic compound	73373-15-6	1232	-	-	-	18713.1	17048.1	18416.7	18759.3	18161.3	18597	18645.4	18779	18277.6	17047.3	16902.4	16283	18377.1	18214.7	17714.9	-
w37	123	81	152.12	C10H16O	2-Cyclohexene-1-carboxaldehyde, 2,6,6-trimethyl-	Aldehyde	432-24-6	1116	-	-	-	5243.34	5778.01	5274.69	4194.89	2530.48	3072.82	5307.29	5829.62	5488.58	3801.98	3626.14	3670.54	4720.46	4545.25	4662.12	-
XMW0882*208	74	55	116.084	C6H12O2	Pentanoic acid, 2-methyl-	Acid	97-61-0	951.462904911181	-	9.3	-	6206.68	6368.74	6853.21	8924.99	8800.49	8601.07	6702.35	6365.26	6319.83	6742.59	6901.27	6951.14	8542.49	8312.31	8629.47	-
XMW0734	137	152	152.047	C8H8O3	Ethanone, 1-(2,4-dihydroxyphenyl)-	Ketone	89-84-9	1538.44776119403	-	-	C03663	61618.1	64291.8	61330.9	56901.6	54986.5	56180.3	21583.7	22735.1	22563.6	71300.3	75346.2	24166.8	48114.1	49854.1	49643.8	-
D1149	71	74	172.146	C10H20O2	4-Methylnonanoic acid	Acid	45019-28-1	1340	-	2.4	-	78035.9	63569.7	69437.6	63516.9	62954.9	64905.5	79072.6	52798.5	73831.4	61542.3	67091	59001.5	115305	119833	118074	-
XMW3422	67	94	150.116	C9H14N2	n-Pentylpyrazine	Heterocyclic compound	6303-75-9	1234	-	0.005	-	25455.8	24630.4	25833	24958.4	23979	25511.8	25415.6	26718.9	26156.6	23342.3	22488.2	22467.2	24725.6	24100.1	25043.4	-
NMW0099*238	129	102	129.058	C9H7N	Quinoline	Heterocyclic compound	91-22-5	1244.08427876823	musty, tobacco, rubbery, earthy	0.71	C06413	46899.3	46698.1	49386.4	51590.8	50280.1	51546.1	49516.9	54193.6	49255.9	45469.4	45473.8	44208.4	49416.3	47815.3	47747.3	-
D85*342	103	57	186.162	C11H22O2	Butanoic acid, 3-methyl-, hexyl ester	Ester	10032-13-0	1244	sweet, green fruit, apple, unripe apple skin, strawberry	-	-	338984	339547	353863	368194	364048	369641	353357	390060	353568	322997	321350	316460	356266	347079	342912	-
XMW0802	148	147	148.064	C8H8N2O	2-Hydroxymethylbenzimidazole	Heterocyclic compound	22128-99-0	1466	-	-	-	6.03105e+06	6.19804e+06	6.05199e+06	5.1151e+06	5.24464e+06	5.40526e+06	4.8543e+06	5.0465e+06	5.05956e+06	5.35249e+06	4.67094e+06	5.34893e+06	4.58487e+06	4.48478e+06	4.66376e+06	-
KMW0210*362	161	204	204.188	C15H24	1H-Cyclopenta[1,3]cyclopropa[1,2]benzene, octahydro-7-methyl-3-methylene-4-(1-methylethyl)-, [3aS-(3a.alpha.,3b.beta.,4.beta.,7.alpha.,7aS*)]-	Terpenoids	13744-15-5	1390	citrus, fruity, radish	-	C09648	2.90295e+07	2.85602e+07	2.8908e+07	3.20867e+07	3.1341e+07	3.13644e+07	2.37995e+07	2.53293e+07	1.73909e+07	2.63858e+07	2.82932e+07	2.65299e+07	2.6463e+07	2.64905e+07	2.73937e+07	-
XMW1289	42	108	108.069	C6H8N2	2,5-Dimethylpyrimidine	Heterocyclic compound	22868-76-4	940	-	-	-	32940.4	33246.3	36542.9	46778	45985.9	44371.2	34459.6	33912.7	33617.1	36167.6	36324.5	35995.4	44658.9	43221.5	43107.7	-
XMW0836*378	59	93	222.198	C15H26O	3,7-Cyclodecadiene-1-methanol, .alpha.,.alpha.,4,8-tetramethyl-, [s-(Z,Z)]	Terpenoids	21657-90-9	1559	-	-	-	8403.75	4127.48	5450.75	6646.74	4287.42	3530.77	4020.36	4497.75	4729.49	4944.62	5452.31	4868.41	4692.29	4597.91	4509.33	-
KMW0351	150	135	150.116	C9H14N2	Pyrazine, 2,3-diethyl-5-methyl-	Heterocyclic compound	18138-04-0	1158	musty, nut skin, earthy, roasted, hazelnut, toasted, potato, dusty, foliage, vegetable	3.1e-05	-	8196.24	8197.35	8507.92	16363.2	16203.3	15938.1	13229.3	14804.8	13760.2	7792.65	7437.73	7788.39	12952.6	13435.8	13020.6	-
YZMW0724	68	124	141.115	C8H15NO	1-Azacyclononan-2-one	Ketone	935-30-8	1420	-	1410	-	37995	40277.7	39383.8	42488.2	40897.9	38668.4	39369.4	38346.2	44002.4	41490.5	43075.9	43829.7	44729.4	43189	43255.5	-
D113	75	91	166.099	C10H14O2	Benzene, (2,2-dimethoxyethyl)-	Ether	101-48-4	1222	green, foliage, floral, rosy, earthy, mushroom	0.5	-	3569.92	3417.19	2505.37	3736.98	4293.59	4150.23	3435.54	3638.74	3664.37	3058.64	3221.64	3105.8	4302.2	4135.41	4239.97	-
NMW0180	122	78	122.048	C6H6N2O	Niacinamide	Amine	98-92-0	1419	-	730	C00153	532534	341233	517197	536599	519934	517346	284299	278279	310183	492955	401784	487493	517983	497699	506523	ko00760,ko01100,ko01240
D340	71	105	176.12	C12H16O	3-Hexanone, 1-phenyl-	Ketone	29898-25-7	1424	-	-	-	111119	136163	122648	132216	132848	130741	80868.9	81778	81326.5	135178	134109	133712	133170	132239	128207	-
YZMW0482	77	51	123.032	C6H5NO2	Niacin	Acid	59-67-6	1242	-	2460	C00253	556612	558892	575584	594607	587796	598664	570626	630376	573587	523856	524081	514216	575731	556663	555584	ko00760,ko01100,ko01110,ko01120,ko01240
KMW0592	73	60	186.162	C11H22O2	Undecanoic acid	Acid	112-37-8	1463.50656767561	waxy, creamy, cheese, fatty, coconut	10	C17715	82333	87281.4	89364.9	65770.4	68045.9	64413	64820.9	67010.6	64901.5	69906.2	67609.8	72073.4	74423	72577.3	71516	-
NMW0258	121	150	207.126	C12H17NO2	Fenobucarb	Ester	3766-81-2	1608	-	-	-	220077	214586	215141	228951	224532	213967	144907	148025	147800	144036	158581	153186	160242	154611	160063	-
YZMW0392	57	74	104.041	C3H8N2S	Thiourea, N,N'-dimethyl-	Nitrogen compounds	534-13-4	945	-	5.8	-	20430.4	19660.4	22317.1	27179.4	27186.5	27111.3	21284.1	20366.1	19318.5	21095.7	20827.9	21144.2	26399.9	25638.9	26659.6	-
XMW1258	105	133	252.173	C15H24O3	Acetic acid, (4,6,8,9-tetramethyl-3-oxabicyclo[3.3.1]non-6-en-1-yl)methyl ester	Ester	309722-81-4	1667	-	-	-	159154	197284	188961	205262	170845	210945	88981.5	98056.9	93288.5	117403	167272	154400	142417	139208	136791	-
XMW0610*043	134	133	134.037	C8H6O2	Isophthalaldehyde	Aldehyde	626-19-7	1237	-	-	-	788311	770257	827373	859880	840926	864114	822278	912801	826516	761398	750017	738552	828387	801678	798193	-
QWMW0722	43	68	182.131	C11H18O2	trans,cis-2,6-Nonadienyl acetate	Ester	68555-65-7	1308	green, apple, melon, spicy, cucumber, violet, nutty	-	-	301041	297584	290741	395704	391684	386416	246538	241310	237471	319406	327542	320378	307597	309837	298013	-
YZMW0699	106	137	171.035	C7H9NO2S	Benzenesulfonamide, 2-methyl-	Amine	88-19-7	1616	-	30	-	434377	446754	444036	438047	429218	490335	326571	351159	354138	327129	358422	345554	381593	375812	391410	-
D413	57	85	156.151	C10H20O	4-Methyl-5-nonanone	Ketone	35900-26-6	1116	-	-	-	28426.7	23640	24459	27760.5	24543.2	21167.2	46119.6	36099.1	41701.3	25018.6	23055.4	23163.9	28930.9	30091.1	29193	-
XMW0632	77	93	136.125	C10H16	Bicyclo[3.1.1]hept-2-ene, 3,6,6-trimethyl-	Terpenoids	4889-83-2	936	-	-	-	785879	815336	872349	1.13905e+06	1.12517e+06	1.09984e+06	852988	829126	815377	883382	887721	890675	1.0942e+06	1.05011e+06	1.07726e+06	-
KMW0388*282	83	152	152.12	C10H16O	Carveol	Terpenoids	99-48-9	1219	minty, spearmint, cool, green, herbal, caraway, spicy	-	-	32228.3	29893.8	31912.1	33225.9	33039.1	33225.4	47263.3	41721.2	47822.9	34408	33866.9	33776.6	34886	34952.3	33674.7	-
YZMW0062	43	45	150.089	C6H14O4	Triethylene glycol	Alcohol	112-27-6	1160	-	700	-	159511	156226	156061	90441.5	75222.3	81510	151077	186119	176219	110470	106016	107060	118061	121412	123009	-
XMW1016	147	105	206.131	C13H18O2	(4,4-Dimethyl-2,4,5,6-tetrahydro-1H-inden-2-yl)acetic acid	Acid	113522-67-1	1711	-	-	-	17006.2	21826.9	18788.7	18100	12005.9	13027.1	19940.2	23511.4	22000.2	12960.2	14683.4	15055.7	14687.5	15276.1	14795.7	-
D157	117	71	204.115	C13H16O2	Propanoic acid, 2-methyl-, 3-phenyl-2-propenyl ester	Ester	103-59-3	1586	sweet, fruity, almond, spicy, cinnamyl, tropical	-	-	858783	864662	942612	511293	496130	513142	489643	474594	498393	417435	417911	428931	673494	654991	682660	-
KMW0454	68	79	150.104	C10H14O	1-Cyclohexene-1-carboxaldehyde, 4-(1-methylethenyl)-	Aldehyde	2111-75-3	1274	fresh, green, herbal, grassy, sweet, minty, cumin	0.03	C02576	46907.9	45685.2	48009.6	15146.9	16585.9	17006.1	20293.7	13996.9	13478.3	11524.4	12091.8	10479.6	30703.2	29498.2	30452.3	-
YZMW0351	115	104	158.11	C12H14	Benzene, 3-cyclohexen-1-yl-	Aromatics	4994-16-5	1345	-	0.01	-	1.11719e+06	1.08561e+06	1.1018e+06	1.27186e+06	1.13378e+06	1.14094e+06	925684	929211	903000	1.04995e+06	1.08035e+06	1.03553e+06	1.05725e+06	1.01443e+06	1.04361e+06	-
NMW0778	105	120	120.094	C9H12	Benzene, (1-methylethyl)-	Aromatics	98-82-8	926.573787409701	-	0.1	C14396	2.18053e+06	2.24214e+06	2.45957e+06	3.05948e+06	3.02985e+06	2.92206e+06	2.4348e+06	2.18278e+06	2.32442e+06	2.41581e+06	2.42122e+06	2.43204e+06	2.84559e+06	2.72939e+06	2.7698e+06	-
KMW0526	121	69	190.136	C13H18O	2-Buten-1-one, 1-(2,6,6-trimethyl-1,3-cyclohexadien-1-yl)-, (E)-	Terpenoids	23726-93-4	1386	apple, rose, honey, tobacco, sweet	0.0015	-	2.05395e+06	2.06243e+06	1.95766e+06	1.01341e+06	926799	888801	920589	901642	1.14274e+06	1.71784e+06	1.96455e+06	1.74043e+06	1.70689e+06	1.77411e+06	1.76813e+06	-
XMW0130	131	41	242.225	C15H30O2	Heptanoic acid, octyl ester	Ester	5132-75-2	1686	fruity, fatty	-	-	52012.2	53109.9	56908.7	44157	39203.6	40636.9	48504.9	53472.2	52372.1	40775.2	43821.9	46444.5	46558.6	44650.7	45322.4	-
NMW0070	77	105	148.052	C9H8O2	1,2-Propanedione, 1-phenyl-	Ketone	579-07-7	1183	plastic, buttery, honey	-	C17268	6814	6508.32	6690.92	17900	17007	17241.6	12124.3	7530.56	7024.93	17687.2	18264.9	17773.5	15373	14932.1	14748.5	ko01100,ko01110
D417*079	82	67	142.099	C8H14O2	3-Hexen-1-ol, acetate, (E)-	Ester	3681-82-1	1005	sharp, fruity, green, cortex, hyacinth, narcissus, rummy, unripe banana, pear	0.87	-	35171.8	23075.2	34845.4	34594.1	32964.2	32294.3	37394.2	39043.5	37615.5	36177.3	36555.5	35580.9	35254.8	35163.9	35844.3	-
D182*207	88	45	116.011	C4H4O4	Fumaric Acid	Acid	110-17-8	1232	-	422	C00122	8105.29	8187.7	8323.09	8933.07	8630.06	8811.06	8423.83	8907.13	8370.88	7445.48	7774.27	7478.86	8576.11	8319.37	8230.27	ko00020,ko00190,ko00220,ko00250,ko00350,ko00360,ko00620,ko00643,ko00650,ko00720,ko00760,ko01100,ko01110,ko01120,ko01200,ko01220,ko02020
KMW0334	154	139	154.136	C10H18O	Cyclohexanone, 5-methyl-2-(1-methylethyl)-	Terpenoids	10458-14-7	1169	minty	0.0047	-	19535.8	17454	17944.2	1103.43	949.758	1100.78	7481.1	6023.63	6406.23	1154.96	1153.4	1223.21	5271.43	5444.59	5491.72	-
QWMW1258	131	161	162.068	C10H10O2	2-Propenal, 3-(2-methoxyphenyl)-	Aldehyde	1504-74-1	1533	sweet, cinnamon, cassia, oily, woody, paper	-	-	125470	127103	165017	146829	146991	139869	79527.6	79800.5	69339.3	102955	119494	106121	112293	113662	108964	-
NMW0068*278	108	77	150.068	C9H10O2	Acetic acid, 4-methylphenyl ester	Ester	140-39-6	1171	narcissus, phenol, animalic	0.025	C01963	394279	397118	410189	78979.1	78710.4	80296.3	255334	273527	246608	60554.2	59210.1	62000.5	218370	219686	227294	-
XMW0728	93	91	176.12	C12H16O	Benzenemethanol, 4-methyl-.alpha.-(1-methyl-2-propenyl)-, (R*,R*)-	Alcohol	83173-76-6	1396	-	-	-	1.01877e+07	9.39331e+06	1.06965e+07	6.02589e+06	7.45503e+06	6.57061e+06	1.02283e+07	1.02391e+07	9.62137e+06	1.02916e+07	1.06619e+07	1.03911e+07	1.07963e+07	1.0669e+07	1.03485e+07	-
XMW0795	162	147	162.079	C9H10N2O	3H-Indazol-3-one, 1-ethyl-1,2-dihydro-	Ketone	54385-62-5	1602	-	-	-	176240	201974	165268	167156	172577	171147	100543	106873	107122	113242	149322	144937	165687	166488	172392	-
NMW0023*217	91	119	120.058	C8H8O	Benzaldehyde, 2-methyl-	Aldehyde	529-20-4	1064	mild floral, sweet	0.0096	C07214	28770.7	26811.3	28264.7	35525.7	34240	38914.5	27164.4	30772.4	29773.8	21489.7	22469.9	21493.1	31065.4	30526.9	29745.6	ko00622,ko01100,ko01120,ko01220
WMW0104	69	55	142.136	C9H18O	Cyclooctanemethanol	Alcohol	3637-63-6	1073	-	-	-	18705.6	16826.9	17035.5	18199.2	18446.5	18371.9	19699.1	17162.4	17545.5	15194.8	15411.9	15498.5	19208.3	19514	18687.1	-
XMW0271	77	187	202.172	C15H22	Cadina-1(10),6,8-triene	Terpenoids	1460-96-4	1528	-	-	-	226197	306880	189532	280054	297412	274863	146655	144109	153481	128028	148620	137358	239166	237036	229379	-
XMW0529	93	95	172.102	C10H17Cl	Bicyclo[2.2.1]heptane, 2-chloro-1,7,7-trimethyl-, (1R-endo)-	Terpenoids	30462-53-4	1140	-	-	-	6569.7	6242.9	7183.79	8989.95	7715.05	8325.88	11755.9	10633.1	10333.4	3296.87	2885.72	3291.03	7827.06	7491.6	7644.41	-
NMW0007*140	91	107	150.104	C10H14O	2,4-Cycloheptadien-1-one, 2,6,6-trimethyl-	Terpenoids	503-93-5	1243	minty	-	C16955	1.72016e+06	1.71995e+06	1.78996e+06	1.84229e+06	1.85119e+06	1.86262e+06	1.77178e+06	1.94807e+06	1.77048e+06	1.16884e+06	1.11415e+06	1.12521e+06	1.79616e+06	1.7328e+06	1.72641e+06	-
WAMW0500	169	168	169.089	C12H11N	Diphenylamine	Amine	122-39-4	1634.63855421687	sweet, floral, faint	1.3	C11016	9420.55	10864.2	9595.17	13541.7	13512.5	13876	15009.4	4787.77	6592.85	17006.2	16484.5	15489.7	15583.6	15265.1	14910.3	-
WAMW1268	138	93	180.079	C10H12O3	Isopropyl-4-hydroxybenzoate	Ester	4191-73-5	1574	-	-	C20343	157699	160102	149013	229220	224941	202642	116436	127403	113682	172469	185562	175757	157026	153875	150241	-
XMW2562*209	56	71	116.12	C7H16O	1-Hexanol, 4-methyl-, (S)-	Alcohol	1767-46-0	939	spicy, nutty, green, sour	-	-	16258.7	13978.7	15792.2	23615.5	22958.1	22410.3	10810.5	10830.1	10248.8	17926.7	18391.3	17519.9	22111.7	21701.3	21155.9	-
KMW0424*342	103	57	186.162	C11H22O2	Butanoic acid, 2-methyl-, hexyl ester	Ester	10032-15-2	1236	green, waxy, fruity, apple, spicy, tropical	0.022	-	338984	339547	353863	368194	364048	369641	353357	390060	353568	322997	321350	316460	356266	347079	342912	-
XMW0123	97	54	97.016	C4H3NO2	1H-Pyrrole-2,5-dione	Ketone	541-59-3	987.480438184664	-	-	C07272	12309.9	10099.5	11144.7	4054.41	2391.19	3799.18	11121.9	13113.9	12153.7	5747.16	5614.18	5651.03	7547.9	7245.42	7514.56	-
XMW0275	69	41	192.151	C13H20O	3,5,9-Undecatrien-2-one, 6,10-dimethyl-	Ketone	141-10-6	1581	sweet, waxy, citrus, floral, balsamic, dry, dusty, powdery, spicy	0.8	-	1.44321e+06	1.57559e+06	1.55875e+06	1.56857e+06	1.60754e+06	1.59017e+06	1.13183e+06	1.03573e+06	1.12489e+06	1.22924e+06	1.17902e+06	1.20926e+06	1.23481e+06	1.18416e+06	1.22619e+06	-
KMW0381	56	99	172.146	C10H20O2	Hexanoic acid, butyl ester	Ester	626-82-4	1189.39232409382	fruity, pineapple, berry, apple, juicy, green, winey, waxy, cognac, soapy	0.7	-	24663.1	20017.9	21385.7	26040.1	22921.9	21858.4	25178.7	24588.5	24410.7	22385.1	21925.2	21727.4	22858.5	23596.4	22608.8	-
w10	109	71	198.198	C13H26O	2-Undecanone, 6,10-dimethyl-	Ketone	1604-34-8	1408	dry, musty	-	-	787537	777992	767563	755721	731421	724787	586010	582873	528976	657510	694018	655368	720122	688723	702889	-
KMW0479*140	91	107	150.104	C10H14O	1,3-Cyclohexadiene-1-carboxaldehyde, 2,6,6-trimethyl-	Terpenoids	116-26-7	1205.71736785329	fresh, herbal, phenol, metallic, rosemary, tobacco, spicy	0.003	C17062	1.72016e+06	1.71995e+06	1.78996e+06	1.84229e+06	1.85119e+06	1.86262e+06	1.77178e+06	1.94807e+06	1.77048e+06	1.16884e+06	1.11415e+06	1.12521e+06	1.79616e+06	1.7328e+06	1.72641e+06	ko00999
GMW0267	105	93	166.136	C11H18O	Bicyclo[3.1.1]hept-2-ene-2-ethanol, 6,6-dimethyl-	Alcohol	128-50-7	1202	sweet, balsamic, citrus, pine, herbal	-	-	811386	761134	736454	1.19254e+06	1.17521e+06	1.14512e+06	806692	837568	776712	872470	865742	824768	968249	926719	940033	-
YZMW0754*249	45	72	134.022	C4H6O5	Butanedioic acid, hydroxy-, (S)-	Acid	97-67-6	1592	-	50	C00149	25621.2	29002.5	22295.6	112584	112559	111901	71330.5	73695.8	74300.5	84441.9	89746.1	88441.5	95510.1	97740.3	99896.5	ko00020,ko00620,ko00630,ko00680,ko00710,ko00720,ko01100,ko01110,ko01120,ko01200,ko02020
XMW0399	101	59	101.048	C4H7NO2	Diacetamide	Amine	625-77-4	1030	-	-	-	7472.51	7342.96	7077.92	10926.5	11574.5	11377.8	12300.2	11912.1	11976.3	4665.94	5089.2	5184.07	9441.12	9162.24	9036.62	-
NMW0167	110	152	152.047	C8H8O3	Resorcinol monoacetate	Ester	102-29-4	1385	-	-	-	280490	262072	314279	320877	341223	331747	275458	271072	297089	288381	206203	276992	275652	273535	285281	-
XMW0685	122	107	192.151	C13H20O	(2S,6R,7S,8E)-(+)-2,7-Epoxy-4,8-megastigmadiene	Heterocyclic compound	108342-25-2	1371	-	-	-	428259	389589	428404	553326	636521	630334	321309	442108	433169	549538	558861	545928	436615	418158	422800	-
YZMW0375*324	133	161	176.157	C13H20	Megastigma-4,6(E),8(E)-triene	Hydrocarbons	51468-86-1	1329	-	0.1	-	2.75751e+06	3.49325e+06	2.15016e+06	3.732e+06	3.7133e+06	3.7993e+06	3.05131e+06	2.50308e+06	2.89087e+06	2.37846e+06	2.55627e+06	2.47843e+06	2.46591e+06	2.3571e+06	2.41358e+06	-
XMW3114	129	158	214.193	C13H26O2	Nonanoic acid, butyl ester	Ester	50623-57-9	1486	orange, apricot, rose	-	-	390062	386070	397024	327690	445274	436567	352177	358512	338125	396905	398239	392537	385758	368717	378137	-
YZMW0259	53	63	184.012	C6H4N2O5	Phenol, 2,5-dinitro-	Phenol	329-71-5	1474	-	2.4	-	1.40894e+06	1.45027e+06	1.47443e+06	1.7699e+06	1.73378e+06	1.73465e+06	1.56533e+06	424696	1.30041e+06	1.2332e+06	362906	1.24824e+06	1.34623e+06	1.36233e+06	1.40632e+06	-
YZMW0161	59	43	130.136	C8H18O	3-Heptanol, 2-methyl-	Alcohol	18720-62-2	970	-	0.33	-	13118.9	14332	14849.8	22689.5	22671.9	22813.8	18675.8	18677.9	18453.4	14160.8	12944.1	13387.3	20154.1	21028.6	20886.4	-
WAMW1843	80	81	81.058	C5H7N	1H-Pyrrole, 2-methyl-	Heterocyclic compound	636-41-9	850	-	10	-	57988	58670.9	59315	10832.7	10822.6	11309.5	7855.49	8802.74	7885.43	24239.3	23577.8	20815.6	24704.6	25743.4	25658	-
XMW3388	92	93	121.089	C8H11N	Pyridine, 2-propyl-	Heterocyclic compound	622-39-9	1000	green, fatty, roasted, tobacco, nutty	0.011	-	1.20139e+06	1.16872e+06	1.27538e+06	1.27531e+06	1.26849e+06	1.42064e+06	1.20654e+06	1.06956e+06	1.08036e+06	644641	679231	719400	1.32838e+06	1.28222e+06	1.27366e+06	-
QWMW1080	135	150	206.167	C14H22O	1-Penten-3-one, 1-(2,6,6-trimethyl-2-cyclohexen-1-yl)-	Terpenoids	7779-30-8	1524	sweet, powdery, fruity, floral, violet, beeswax, orris, woody	0.0024	-	225409	242015	183500	218671	170908	169919	112767	116230	117263	136419	173048	141493	182037	177870	173932	-
KMW0636	95	41	220.183	C15H24O	1H-3a,7-Methanoazulen-5-ol, octahydro-3,8,8-trimethyl-6-methylene-	Terpenoids	28231-03-0	1610	cedarwood, woody, sweet, soft	-	-	1.26071e+06	1.54252e+06	1.49873e+06	1.71543e+06	1.3664e+06	1.66753e+06	1.59685e+06	1.70149e+06	1.69586e+06	1.43063e+06	1.03638e+06	1.46773e+06	1.52166e+06	1.45892e+06	1.46851e+06	-
WMW0126	95	67	124.125	C9H16	1,3-Hexadiene, 3-ethyl-2-methyl-	Hydrocarbons	61142-36-7	1031	nutty	-	-	262725	244624	264276	363984	361079	357297	236173	244705	231218	260726	258360	254381	313252	299667	303607	-
D348	68	121	154.136	C10H18O	Cyclobutaneethanol, 1-methyl-2-(1-methylethenyl)-, cis-	Alcohol	30820-22-5	1219	-	-	-	99587.8	119844	118703	112878	113610	113817	129581	141335	130276	103745	103512	74277.2	107424	102880	103832	-
XMW0827	204	189	204.115	C13H16O2	Coumarin, 3,4-dihydro-4,4,6,8-tetramethyl-	Heterocyclic compound	249629-60-5	1585	-	-	-	201129	176030	194744	351324	209288	332617	153258	163195	138111	230188	267097	152205	253542	247765	242195	-
YZMW0420	93	123	167.022	C7H5NO4	Benzoic acid, 2-nitro-	Acid	552-16-9	1585	-	334	C16234	168425	100598	158243	201710	195811	190126	75514.6	133572	138603	145608	148373	143822	140143	137571	133883	ko00627,ko01120
QWMW0990	43	56	146.094	C7H14O3	Propanoic acid, 2-hydroxy-, 2-methylpropyl ester	Ester	585-24-0	947	faint, buttery, fruity, caramel	340	-	85617.7	85406.2	93081.4	119804	118081	115154	89682.7	87473.1	86693.8	94082.1	93802.8	94593.5	115987	111057	112113	-
XMW1364	135	93	206.203	C15H26	7-Octylidenebicyclo[4.1.0]heptane	Terpenoids	82253-11-0	1547	-	-	-	157467	173907	156223	149563	144589	145248	69110.7	75704.2	65300.2	77462.3	86077.7	83434.3	102364	106458	106638	-
NMW0085	136	91	136.052	C8H8O2	Benzoic acid, 4-methyl-	Acid	99-94-5	1292.71058315335	-	-	C01454	25540.6	23721.4	25145.1	27599.7	26731.7	27567.2	30982.7	30893.6	30855.9	30779.2	31259	26843.7	28181.2	27262	28502.5	ko00622,ko01100,ko01120,ko01220
XMW1260	123	93	196.183	C13H24O	1-Cyclohexene-1-propanol, .alpha.,2,6,6-tetramethyl-	Alcohol	3293-47-8	1452	woody, floral, amber	-	-	488394	284506	344581	343994	374706	363014	592243	581797	580988	611828	636685	604535	646493	629876	617530	-
XMW0385	161	204	222.198	C15H26O	Carotol	Terpenoids	465-28-1	1594	pleasent, mild	0.008	C09628	3.22791e+06	3.2391e+06	3.20765e+06	3.4117e+06	3.28353e+06	3.27881e+06	2.36041e+06	2.48966e+06	2.42357e+06	2.13688e+06	2.29749e+06	2.47234e+06	2.71034e+06	2.82009e+06	2.82263e+06	-
XMW1481	178	163	178.099	C11H14O2	5'-Hydroxy-2',3',4'-trimethylacetophenone	Ketone	13667-28-2	1689	-	-	-	17883.6	23434.2	21462.8	22442.7	18785.9	19997.7	22198.9	23920.3	23137.3	20336.8	19304.9	19333.6	18425.3	18628.3	19256.6	-
GGMW0092	88	57	115.046	C5H9NS	Butane, 2-isothiocyanato-	Nitrogen compounds	4426-79-3	920	-	0.09	-	2483.37	3394.58	7971.19	9827.46	9396.12	5402.69	4245.47	4048.54	4074.64	3906.19	7104.54	4175.6	5342.37	5115.56	5158.55	-
QWMW1291	51	165	180.079	C10H12O3	Phenol, 4-ethenyl-2,6-dimethoxy-	Phenol	28343-22-8	1567	old beer, tobacco, smoky	-	-	6356.37	4728.59	6099.45	8567.12	8308.91	8065.97	4975.82	3673.52	5017.44	6558.56	6804.09	6785.22	6301.8	6393.56	6109.02	-
KMW0172	136	93	136.125	C10H16	Camphene	Terpenoids	79-92-5	952	woody, herbal, fir, needle, camphor, terpenic	26	C06076	888547	997317	975955	1.47092e+06	1.45242e+06	1.41572e+06	1.07144e+06	1.04271e+06	1.02587e+06	1.12159e+06	1.11631e+06	1.12021e+06	1.4107e+06	1.34866e+06	1.36703e+06	-
XMW0735	79	77	148.089	C10H12O	Benzenemethanol, .alpha.-2-propenyl-	Alcohol	936-58-3	1228	-	-	-	339409	340869	351416	360432	355755	361908	347191	382104	347178	316665	319311	312470	351813	338744	337441	-
NMW0296	222	207	222.089	C12H14O4	Apiol	Heterocyclic compound	523-80-8	1682	parsley, faint	610	C10429	27866.2	29728	26797.2	35497.3	35730	35248.9	23502.2	25400.6	23852.1	24672	28362.1	27915	28525.6	28546.8	27402	-
KMW0433	133	134	134.073	C9H10O	Phenol, 4-(2-propenyl)-	Phenol	501-92-8	1255	phenol, medicinal, herbal	-	C16930	18166.7	18168.6	17949.8	13084.1	12012.4	12712.4	27288.1	27510.3	27710.2	28331.2	28592	27191.9	21561.7	20959.6	20591	ko01110
D241	69	41	222.198	C15H26O	3-Cyclohexene-1-methanol, .alpha.,4-dimethyl-.alpha.-(4-methyl-3-pentenyl)-, [R-(R*,R*)]-	Terpenoids	23178-88-3	1667	-	-	-	60906.7	64497.6	56792.6	57269.6	52986.5	55738.2	36594.8	39472.6	34256	40398.4	42893.4	59728.3	46667	44868.2	44798.9	-
XMW1169*142	136	121	238.193	C15H26O2	Butanoic acid, 2-methyl-, 3,7-dimethyl-2,6-octadienyl ester, (E)-	Ester	68705-63-5	1596	fruity, apple, rose	-	-	142904	156621	651360	128422	122369	81427.5	477527	496464	463381	92879.1	103115	104284	578928	578534	602475	-
YZMW0052	67	43	104.084	C5H12O2	1,5-Pentanediol	Alcohol	111-29-5	993	-	500	-	853759	811121	901595	1.04998e+06	1.03778e+06	1.00386e+06	854697	769129	777049	467173	500823	528991	949764	912845	911826	-
w19	71	99	142.099	C8H14O2	2H-Pyran-2-one, tetrahydro-6-propyl-	Ketone	698-76-0	1288	coconut	0.42	-	33002.7	22403.4	28090.3	33957.6	31872.9	30427.9	33772.7	32844.3	29077.9	29465.2	28058.9	28696.1	27519.8	28792.6	27858.9	-
YZMW0738	162	163	160.98	C6H5Cl2N	Benzenamine, 3,4-dichloro-	Amine	95-76-1	1433	-	0.003	-	1.55664e+06	1.48674e+06	1.78944e+06	2.82563e+06	2.8074e+06	2.7723e+06	1.7711e+06	1.75575e+06	1.86649e+06	1.59289e+06	1.75389e+06	1.55316e+06	1.6254e+06	1.6093e+06	1.68278e+06	-
XMW0180	58	45	130.063	C6H10O3	2-Propenoic acid, 2-methoxyethyl ester	Ester	3121-61-7	903	-	-	-	90020.9	87721.7	85994.7	21654.8	20306	20907.8	52024.6	51962	54082.4	27333.2	26168.5	27372.8	54070.7	53180	55710.4	-
XMW0487	92	65	138.043	C6H6N2O2	2-Picoline, 6-nitro-	Heterocyclic compound	18368-61-1	1218	-	-	-	277937	257954	258754	413539	414489	408214	288590	297852	277558	309624	304974	293213	340060	329719	324661	-
XMW1464	92	91	164.12	C11H16O	Benzene, (butoxymethyl)-	Ether	588-67-0	1238	floral, rose	-	-	127114	117407	128642	128003	127175	132931	127985	139039	132223	121699	116863	118285	126437	123589	120546	-
KMW0623	204	93	204.188	C15H24	1,5-Cyclodecadiene, 1,5-dimethyl-8-(1-methylethylidene)-, (E,E)-	Terpenoids	15423-57-1	1557	woody, earthy, spicy	-	C09672	87001.3	81362.1	57736.4	74217.3	73380.9	69659.7	34014	35655.2	35421.4	40121.1	41223.9	40198.5	50441.2	49664.4	48125.6	-
XMW0932*028	93	79	150.141	C11H18	3-Nonen-5-yne, 4-ethyl-, (Z)-	Hydrocarbons	74744-26-6	1206	-	-	-	96871.2	88626.4	88763.4	143238	143870	142483	100678	103637	97000.3	108190	107052	101960	117990	114308	112628	-
GMW0393	108	109	204.188	C15H24	(1R,3aS,5aS,8aR)-1,3a,5a-Trimethyl-4-methylenedecahydrocyclopenta[c]pentalene	Terpenoids	71596-72-0	1412	-	-	-	261668	243550	257992	289606	290118	253231	232887	233520	237732	245534	245848	244780	236252	227460	226111	-
WMW0223*365	41	161	204.188	C15H24	Cedrene	Terpenoids	11028-42-5	1422	cedarwood, woody	-	-	773404	737984	838182	862992	873933	862181	791392	786377	813467	892346	893067	891122	887939	875590	846922	-
D1389	121	41	136.089	C9H12O	Phenol, 3-(1-methylethyl)-	Phenol	618-45-1	1228	-	0.005	-	180641	182596	175887	197288	196001	186286	181725	201982	177496	162901	167164	159674	189154	180727	182441	-
XMW0441	78	103	102.994	C2H2ClN3	1H-1,2,4-Triazole, 3-chloro-	Heterocyclic compound	6818-99-1	1237	-	-	-	202398	202044	207450	215441	213101	215772	204921	226956	205974	188882	189974	185854	208484	200226	199715	-
QWMW1041	128	43	156.115	C9H16O2	Allyl 2-ethyl butyrate	Ester	7493-69-8	995	nutty, fruity, peach pit, cherry pit, ethereal	-	-	6053.3	6039.99	6380.96	3845.41	4827.98	4534.24	5184.58	5154.84	4845.11	3383.79	3849.69	3873.16	4981.27	5214.5	5172.72	-
GMW0291	156	157	171.105	C12H13N	6-Isopropylquinoline	Heterocyclic compound	135-79-5	1523	weedy, green, metallic, earthy, leafy, cortex, phenol, nutty	-	-	10929.6	4808.27	10470.1	4664.95	4597.47	4876.37	9743.01	10092.3	9659.93	10119.6	11389.3	10401.2	11064.2	11035	10592.1	-
YZMW0416	89	88	170.131	C10H18O2	Cyclohexaneacetic acid, ethyl ester	Ester	5452-75-5	1230	-	2e-05	-	114586	116097	119473	123755	122800	124379	118674	131176	119182	109761	109016	107084	120408	116038	115063	-
KMW0531	93	67	140.12	C9H16O	3,6-Nonadien-1-ol, (E,Z)-	Alcohol	56805-23-3	1156	fatty, green, cucumber, green pepper, fruity, watermelon	0.003	-	45315.5	44354.1	41961.3	29631	25579.8	26823.3	40056.4	95394.2	88707.6	32178.1	32069.3	32391.1	35335.4	36998.5	36690.9	-
QWMW1165	141	183	184.089	C13H12O	Benzene, 1-methyl-4-phenoxy-	Ether	1706-12-3	1530	narcissus, rose, floral	-	-	48562.2	48827.5	43065.6	48800.7	47895.7	47448.1	22525.1	24625.7	24290.2	27890.9	31726.8	28821.3	37981.3	37723.9	36291.7	-
D317	108	121	208.183	C14H24O	2-Buten-1-ol, 2-ethyl-4-(2,2,3-trimethyl-3-cyclopenten-1-yl)-	Alcohol	28219-61-6	1559	woody, sandalwood, greasy, oily, waxy	-	-	90735	106098	82776.4	145415	139447	139484	70552.1	80490.5	62383.1	107088	110305	110882	98180.6	97669.6	93869.6	-
WAMW0394	59	45	134.094	C6H14O3	Ethanol, 2-(2-ethoxyethoxy)-	Alcohol	111-90-0	1007	slightly, ethereal	1.6	D08904	4647.93	4282.7	4168.94	1962.04	1898.23	1612.99	4413.57	5342.26	4951.71	2981.43	2667.02	2763.01	4102.24	4216.64	4307.08	-
KMW0627	77	105	164.084	C10H12O2	Benzoic acid, 1-methylethyl ester	Ester	939-48-0	1217	sweet, fruity, floral, balsamic	-	-	107696	102491	98070.5	164142	166548	159394	109501	114338	104474	121131	121018	115403	131311	126403	125531	-
YZMW0385	85	67	129.079	C6H11NO2	Cyclopentanecarboxylic acid, 1-amino-	Acid	52-52-8	1291	-	388	-	18570.1	14776.9	16514	16782.1	15791.2	14590.2	20831.7	20273.4	20009.8	16621.5	17346.2	16747.7	16031.3	16625.7	15877.3	-
XMW0380*056	161	105	204.188	C15H24	1H-Cyclopropa[a]naphthalene, 1a,2,3,5,6,7,7a,7b-octahydro-1,1,7,7a-tetramethyl-, [1aR-(1a.alpha.,7.alpha.,7a.alpha.,7b.alpha.)]-	Terpenoids	17334-55-3	1432	-	-	-	7.5467e+07	7.44909e+07	7.43505e+07	7.96399e+07	7.75775e+07	7.75316e+07	5.15166e+07	6.19426e+07	5.36641e+07	6.52815e+07	6.71689e+07	6.45815e+07	6.67044e+07	6.66734e+07	6.59518e+07	-
KMW0426	103	76	103.042	C7H5N	Benzonitrile	Nitrogen compounds	100-47-0	984	almond	910	C09814	47200.2	57283.4	50988.9	56907.4	55830.5	53566.8	46867.6	41345.3	42684.5	30468.7	32513.3	34884.1	51657.5	49450.3	49609	ko00627,ko01120
NMW0055	41	69	154.136	C10H18O	6-Octenal, 3,7-dimethyl-, (R)-	Terpenoids	2385-77-5	1153	fresh, herbal, citrus	0.03	C09848	105216	103651	102477	60921	51222.7	54387.7	99928.2	121104	115096	72334.3	70488	71410.4	77817.8	80195	81707.7	ko00907,ko01110,ko01120
XMW3533	41	68	188.105	C9H16O4	1,5-Diacetoxypentane	Ester	6963-44-6	1307	fruity	-	-	867631	873417	852990	1.11331e+06	1.10322e+06	1.07868e+06	822982	816443	774601	877305	944864	882114	825927	866819	839522	-
YZMW0485	115	87	130.136	C8H18O	4-Heptanol, 4-methyl-	Alcohol	598-01-6	934	-	0.57	-	128957	139562	143054	195363	194321	191121	143360	137737	136646	137763	143056	141790	183335	174526	179754	-
WMW0077	95	43	180.188	C13H24	1-Tridecyne	Hydrocarbons	26186-02-7	1297	-	-	-	128249	137720	151252	63520.6	62165.5	69924.1	102231	114528	106804	95170.3	101428	88588.7	112407	107515	112090	-
D1593	70	80	138.141	C10H18	1-Decyne	Hydrocarbons	764-93-2	987	-	4	-	281973	268349	295355	346685	342045	334787	282234	253590	255443	152929	161761	171747	314131	302145	300160	-
XMW0992*358	145	131	202.172	C15H22	(2R,8R,8aS)-8,8a-Dimethyl-2-(prop-1-en-2-yl)-1,2,3,7,8,8a-hexahydronaphthalene	Terpenoids	5090-61-9	1511	-	-	-	784046	778698	786513	797573	801158	796632	544715	541084	499945	603787	677054	615576	749804	719990	717250	-
GMW0078	161	93	204.188	C15H24	.beta.-Bisabolene	Terpenoids	495-61-4	1509	balsamic, woody	-	C16775	1.96347e+07	1.89581e+07	1.76296e+07	1.85785e+07	1.86693e+07	2.00144e+07	9.7368e+06	9.66952e+06	9.35801e+06	1.16923e+07	1.25755e+07	1.20262e+07	1.45237e+07	1.51694e+07	1.5161e+07	-
KMW0547*347	119	84	194.131	C12H18O2	2-Cyclohexen-1-ol, 2-methyl-5-(1-methylethenyl)-, acetate	Terpenoids	97-42-7	1336	green, minty, spearmint, nasturtium, herbal, rummy, grape, pear, spicy	0.0015	-	1.34687e+06	630044	518251	1.04321e+06	1.11387e+06	1.50473e+06	1.03344e+06	1.62318e+06	1.4908e+06	1.37128e+06	1.34505e+06	1.42115e+06	1.24366e+06	1.18466e+06	1.20452e+06	-
WAMW1817	105	55	134.086	C7H15Cl	Heptane, 1-chloro-	Halogenated hydrocarbons	629-06-1	958	-	157	-	303911	266879	328253	441622	435126	419416	321485	320180	310303	324644	332006	334593	424574	404409	411282	-
KMW0674	57	41	184.183	C12H24O	trans-2-Dodecen-1-ol	Alcohol	69064-37-5	1478	oily, fatty	-	-	436181	439396	429658	492020	476091	484167	358801	362740	349558	391651	403702	392421	393868	396832	412388	-
XMW0521	79	68	136.125	C10H16	1,7-Octadiene, 2-methyl-6-methylene-	Terpenoids	1686-30-2	984	-	-	-	1.34031e+06	1.28626e+06	1.41918e+06	1.64516e+06	1.62495e+06	1.58181e+06	1.34735e+06	1.20001e+06	1.2145e+06	726919	772079	816390	1.49277e+06	1.43088e+06	1.42976e+06	-
NMW0245	58	135	193.11	C11H15NO2	N-Methyl-3,4-methylenedioxyamphetamine	Amine	42542-10-9	1568	-	-	C07577	9400.88	10187.5	8803.34	13972.2	13774.1	13506.8	6890.97	7595.46	6431.85	9198.16	10540.1	10605.9	9844.68	9379.54	9518.71	-
QWMW0710	88	152	198.162	C12H22O2	Ethyl trans-2-decenoate	Ester	7367-88-6	1448	fruity, pear, apple, waxy, citrus	-	-	29544	29166.8	27947.5	29262.6	29582.8	28694.3	24585	25225	24233.8	25813.7	27361.5	25522.6	25141.7	26385	26076.5	-
NMW0092	81	93	154.136	C10H18O	Cyclohexanol, 2-methyl-5-(1-methylethenyl)-, (1.alpha.,2.alpha.,5.beta.)-	Terpenoids	18675-33-7	1226	-	-	-	106887	101749	102408	93466.1	91422.6	94353.1	70677.7	77199.4	69505.9	134228	108354	99639.2	122052	117795	116326	-
QWMW0808	94	161	204.188	C15H24	Tricyclo[2.2.1.0(2,6)]heptane, 1,7-dimethyl-7-(4-methyl-3-pentenyl)-, (-)-	Terpenoids	512-61-8	1420	sweet, woody	-	C19736	178810	178188	189443	215207	215924	209021	171205	170197	161052	138153	158981	199758	212065	207611	201719	-
KMW0411	55	41	182.131	C11H18O2	1,6-Octadien-3-ol, 3,7-dimethyl-, formate	Ester	115-99-1	1215	citrus, herbal, bergamot, lavender, soapy, fatty, green, woody	-	-	31990.4	29304.3	30658.7	42520.6	43015	42681.9	33786.4	35518.6	34326.2	34206.8	34080	33224.2	37477.8	36218.7	35697.5	-
WAMW0663	72	57	184.183	C12H24O	3-Dodecanone	Ketone	1534-27-6	1387	-	0.0083	-	7787.01	10665.6	7379.11	8217.06	9201.96	8715.85	8198.62	7514.7	9031.74	6914.27	6858.74	7386.2	8262.15	7980.38	7870.12	-
KMW0177	69	55	124.089	C8H12O	(5Z)-Octa-1,5-dien-3-one	Ketone	65767-22-8	984	geranium, metallic	3e-06	-	4.86444e+06	4.68228e+06	5.14206e+06	5.95389e+06	5.89192e+06	5.73466e+06	4.88781e+06	4.39833e+06	4.424e+06	2.69489e+06	2.84528e+06	2.99693e+06	5.432e+06	5.22021e+06	5.187e+06	-
NMW0004	71	67	170.131	C10H18O2	1,2-Cyclohexanediol, 1-methyl-4-(1-methylethenyl)-	Terpenoids	1946-00-5	1321	cool, minty	-	C18020	26733.5	38727.9	26865.1	54040.9	39942.4	41374.3	36021.6	36988.7	34995.6	33065.3	28656.2	32943.4	29089.1	30380.3	29091.2	-
XMW0303*355	67	82	198.162	C12H22O2	Hexanoic acid, 5-hexenyl ester	Ester	108058-81-7	1377	-	-	-	237036	110320	160749	240573	241413	238912	122920	128451	114998	145109	154369	146114	153140	145589	149550	-
KMW0637	99	71	184.146	C11H20O2	2H-Pyran-2-one, 6-hexyltetrahydro-	Ester	710-04-3	1609	creamy, fatty, coconut, fruity, peach, waxy	19	-	31246.6	28499.2	30048.7	26789.5	28632	27968.7	25877.7	23781.5	27689	31963.1	33159.4	32241.9	32674.6	31101.9	31599.4	-
D101	135	59	150.104	C10H14O	Benzeneethanol, .alpha.,.alpha.-dimethyl-	Alcohol	100-86-7	1160.58981233244	floral, sweet, vanilla	-	-	19834.8	17442.2	21506.2	36936	36154.3	35434.6	33626.5	35773.8	35222.7	9442.27	13435.3	9599.67	29292.6	28655.3	30135.9	-
QWMW0266	80	135	136.1	C8H12N2	2,3-Diethylpyrazine	Heterocyclic compound	15707-24-1	1088	burnt, caramel, chemical, mothball, prickling, roasted, hazelnut	0.05	-	50003.5	77385.5	78018.5	85078	51718.2	83057.5	192207	77457.8	190506	50606.2	163466	160092	204930	197028	195556	-
D376	150	135	150.104	C10H14O	(Z)-2,6-Dimethylocta-2,5,7-trien-4-one	Ketone	33746-71-3	1231	-	-	-	1.51275e+06	1.47997e+06	1.57568e+06	1.6511e+06	1.60667e+06	1.64911e+06	1.56299e+06	1.73045e+06	1.58539e+06	1.4513e+06	1.428e+06	1.4064e+06	1.58131e+06	1.52137e+06	1.50811e+06	-
XMW1180	118	105	220.183	C15H24O	(1R,1aR,2aS,5R,6R,6aS,7aS)-1,6,6a-trimethyldecahydro-1,2a-methanocyclopropa[b]naphthalen-5-ol	Terpenoids	860769-47-7	1685	-	-	-	15244.2	20053.9	15527.8	16248.5	15251.3	15682.2	15224	12664.1	16232.6	14501.2	16134.9	16724.4	16723.8	15919.9	16507.6	-
WMW0085	122	66	122.022	C4H10S2	Diethyl disulfide	Sulfur compounds	110-81-6	927	gassy, ripe onion, greasy, garlic	7.2e-06	-	281775	306037	337481	421479	426253	409776	312512	300469	299694	331992	308460	310025	400493	381018	387691	-
GMW0094	66	94	136.038	C5H12S2	Ethyl n-propyl disulfide	Sulfur compounds	30453-31-7	1026	alliaceous, garlic, green, onion	-	-	75221.4	67705.8	73820.1	104393	102530	99950.3	67307.9	70054.1	66135.9	72494	72732.4	71715.6	89659.9	85347.8	86625.5	-
D425	69	41	192.151	C13H20O	3-Cyclohexene-1-carboxaldehyde, 4-(4-methyl-3-pentenyl)-	Aldehyde	37677-14-8	1503	citrus, grassy, aldehydic, floral, marine	-	-	1.70863e+06	1.59279e+06	1.27347e+06	988125	1.03938e+06	1.01892e+06	1.12101e+06	1.0902e+06	1.04393e+06	1.39075e+06	1.33858e+06	1.39685e+06	1.22494e+06	1.20287e+06	1.16469e+06	-
XMW3171*250	91	134	134.11	C10H14	Benzene, (2-methylpropyl)-	Aromatics	538-93-2	997	-	0.0008	-	2.07541e+06	2.01537e+06	2.19267e+06	2.1776e+06	2.1634e+06	2.42047e+06	2.07036e+06	1.83731e+06	1.86111e+06	1.11035e+06	1.17731e+06	1.24648e+06	2.28502e+06	2.19262e+06	2.18236e+06	-
D181	61	43	92.047	C3H8O3	Glycerin	Alcohol	56-81-5	949	sweet	20000	C00116	2781.08	2985.43	3265.43	3968.82	4017.63	4333.61	3334.92	3028.88	3015.74	3505.72	3480.86	3414	4087.46	4050.07	4247.99	ko00040,ko00052,ko00561,ko01100,ko02010
GMW0155	107	106	121.089	C8H11N	Pyridine, 5-ethyl-2-methyl-	Heterocyclic compound	104-90-5	1031	nutty, strong, raw, potato, roasted, earthy	0.019	-	548216	672233	719953	995874	977102	962488	647383	668738	629232	708014	708850	693209	858679	818411	826481	-
KMW0152	115	41	115.046	C5H9NS	Butane, 1-isothiocyanato-	Ester	592-82-5	955	sulfury, pungent, green	-	-	20665.5	23338.6	22546.1	30247.2	29950.7	28613.3	21632.2	21817.3	20748.8	26574.8	26593.4	23005.9	28917.2	27660.1	27689.3	-
YZMW0631*288	139	141	155.998	C7H5ClO2	Benzoic acid, 4-chloro-	Acid	74-11-3	1336	-	626	-	5583.23	3708.52	4366.57	3317.72	6822	6690.89	6116.13	6384.67	5805.31	5113.3	5552.75	5133.63	5380.4	5158.09	5141.04	-
WAMW1632*198	69	56	112.089	C7H12O	Cyclohexanone, 3-methyl-	Ketone	591-24-2	958	minty, camphor, medicinal	0.46	-	134368	110855	145601	184428	181924	180431	143129	138408	135126	145933	144979	149059	179084	170236	175914	-
XMW0916	91	92	226.036	C11H15Br	Benzene, (5-bromopentyl)-	Halogenated hydrocarbons	14469-83-1	1532	-	-	-	816617	722622	856663	621279	660496	606140	368361	308178	349035	523616	559542	539798	552699	554493	529447	-
KMW0198*257	93	77	136.125	C10H16	.alpha.-Phellandrene	Terpenoids	99-83-2	1036	citrus, herbal, terpene, green, woody, peppery	0.04	-	2.32505e+06	2.16676e+06	2.34264e+06	3.32448e+06	3.29519e+06	3.24636e+06	2.16504e+06	2.19136e+06	2.091e+06	2.19467e+06	2.19133e+06	2.16382e+06	2.82063e+06	2.68436e+06	2.72231e+06	-
GMW0395*056	161	105	204.188	C15H24	(3R,3aR,7R,8aS)-3,8,8-Trimethyl-6-methyleneoctahydro-1H-3a,7-methanoazulene	Terpenoids	79120-98-2	1414	-	-	-	7.5467e+07	7.44909e+07	7.43505e+07	7.96399e+07	7.75775e+07	7.75316e+07	5.15166e+07	6.19426e+07	5.36641e+07	6.52815e+07	6.71689e+07	6.45815e+07	6.67044e+07	6.66734e+07	6.59518e+07	-
NMW0124	126	41	168.115	C10H16O2	2-Cyclohexen-1-one, 2-hydroxy-3-methyl-6-(1-methylethyl)-	Terpenoids	490-03-9	1302	minty, buchu, leafy, black currant, bud, phenol, corn mint, menthol, herbal, woody	-	C09854	8708.88	8316.96	8169.02	10516.6	10349	10049.6	9158.84	9843.33	9331.02	10737.8	11322.7	11046.8	9651.55	9519.4	9180.39	-
XMW0531	67	152	152.12	C10H16O	Bicyclo[3.1.1]heptan-3-one, 2,6,6-trimethyl-, (1.alpha.,2.beta.,5.alpha.)-	Terpenoids	15358-88-0	1173	-	-	-	11320.8	10515.8	15158.9	11465.2	10348.8	10620.8	17648.1	23404.3	20544.5	15540.6	14989.6	14331	13897.6	13539.8	14255.2	-
YZMW0345	65	66	110.073	C7H10O	2-Norbornanone	Ketone	497-38-1	985	-	55	-	295877	280783	313547	365147	358884	345463	293476	264133	267590	158438	173809	184125	329331	314419	315785	-
XMW0941	91	105	148.125	C11H16	exo-7-(trans-1-Propenyl)bicyclo[4.2.0]oct-1(2)-ene	Hydrocarbons	107983-42-6	1193	-	-	-	166449	161102	165440	78541.8	78064.9	79670.2	213054	200446	212056	79490.9	75045.1	76537.6	140869	143713	148251	-
D441*142	136	121	238.193	C15H26O2	Butanoic acid, 3-methyl-, 3,7-dimethyl-2,6-octadienyl ester, (Z)-	Ester	3915-83-1	1582	sweaty, floral, rose, bergamot, citrus, fruity	-	-	142904	156621	651360	128422	122369	81427.5	477527	496464	463381	92879.1	103115	104284	578928	578534	602475	-
XMW1229	80	79	122.11	C9H14	Bicyclo(3.3.1)non-2-ene	Hydrocarbons	6671-66-5	1014	-	-	-	346646	319506	351975	485763	483331	474972	319400	325836	309690	335755	333779	328111	417574	396723	404972	-
XMW0917	83	55	140.12	C9H16O	3-Nonen-5-one	Ketone	82456-34-6	1052	-	-	-	259405	254945	72974.4	210990	200960	206755	241061	262233	258229	243109	240595	238975	239612	229517	240565	-
XMW1331	121	164	164.084	C10H12O2	2-Propanone, 1-(4-methoxyphenyl)-	Ketone	122-84-9	1385	sweet, fruity, creamy, spicy, green, anisic, balsamic, licorice, fennel	1.8	-	1.12663e+06	1.1426e+06	1.08636e+06	1.29843e+06	1.27376e+06	1.22845e+06	991873	1.01548e+06	955505	1.11246e+06	1.02059e+06	1.10265e+06	1.12977e+06	1.07277e+06	1.09857e+06	-
KMW0113	114	58	114.104	C7H14O	2-Heptanone	Ketone	110-43-0	890.657769304099	soapy	0.65	C08380	7914.31	7191.31	7473.45	2842.81	2699.74	2901.3	5816.86	4861.41	6056.14	3496.19	2983.52	3095.16	5612.99	5523.03	5333.51	-
GMW0273	83	84	168.151	C11H20O	2-n-Hexylcyclopentanone	Ketone	13074-65-2	1341	mild, jasmin, fruity	-	-	29992	14637.5	12500.3	15819.9	37909.3	36605.1	137292	138141	23712.8	29993.6	32027.6	30293.9	29212.5	28081.5	27826.9	-
KMW0304	119	91	134.11	C10H14	1,3,8-p-Menthatriene	Terpenoids	18368-95-1	1119	turpentine, camphor, herbal, woody	0.015	-	12973.7	11396.6	12265.3	14661.5	14063.8	12863.8	14325.1	12885.9	12851.4	13783.2	13758	14109.5	14501.8	13837	13903.4	-
YZMW0195	105	106	151.063	C8H9NO2	Benzoic acid, 2-amino-4-methyl-	Acid	2305-36-4	1538	-	756	-	1.35752e+06	1.22353e+06	1.43479e+06	1.71087e+06	1.273e+06	1.24951e+06	874270	864716	863864	915459	954350	924415	1.01005e+06	958939	987916	-
NMW0319	69	41	220.183	C15H24O	2,6,10-Dodecatrienal, 3,7,11-trimethyl-, (E,E)-	Terpenoids	502-67-0	1737	-	-	C03461	27872.5	32981.8	30897.1	30563.1	28679.9	32365	26503.1	32560	27805.4	26329.1	29933.7	31913.6	28310.6	29679.8	28459.7	ko00900,ko01110
GMW0181	87	57	102.032	C4H6O3	Propylene Carbonate	Ester	108-32-7	931	minty, spicy, medicinal	-	-	7944.12	7459.59	10323	11825.8	11805.6	11281.9	9742.16	9564.35	9592.71	10017.9	8500.61	8728.86	11225.5	10731	10735.3	-
BPMW009	106	107	136.064	C7H8N2O	3-Pyridinecarboxamide, N-methyl-	Heterocyclic compound	114-33-0	1437.49284487693	-	-	-	2.2519e+06	2.16824e+06	1.88297e+06	2.04964e+06	2.08399e+06	2.0234e+06	1.391e+06	1.40256e+06	1.79212e+06	2.07903e+06	2.07572e+06	2.07802e+06	2.06661e+06	2.0298e+06	1.96242e+06	-
NMW0130	137	138	138.032	C7H6O3	1,3-Benzodioxol-5-ol	Alcohol	533-31-3	1316.95196024296	-	-	C10832	127765	120223	85147	181934	178476	176936	99264.7	93911.9	89815.5	83043.7	130324	81027.7	82455.1	79779.8	84041.2	-
XMW0209	79	91	152.12	C10H16O	1,4-Cyclohexadiene-1-methanol, 4-(1-methylethyl)-	Alcohol	22539-72-6	1330	-	-	-	430154	200026	182689	206478	445965	444878	355452	363042	332650	397265	418222	406563	413586	393988	397061	-
NMW0157	66	93	135.068	C8H9NO	Acetamide, N-phenyl-	Amine	103-84-4	1366	-	270	C07565	13818.5	13526.1	13745.1	30066.4	17960.5	17111.3	13433.3	13334	12520	19843.9	18799.4	19811.9	17277.2	16451.4	16594.6	-
NMW0230	42	128	128.059	C5H8N2O2	5,6-Dihydro-5-methyluracil	Heterocyclic compound	696-04-8	1524	-	-	C00906	8959.93	9661.68	12255.7	13427.6	14145.1	13612.3	7262.79	7101.83	7635.39	5418.8	6508.42	5982.86	11191.5	11196.6	10690.8	-
XMW3235	55	83	204.115	C13H16O2	2-methyl-2-butenoic aci phenethyl ester	Ester	55719-85-2	1589	green, sweet, rose, natural, oily, leafy, herbal	-	-	1.34195e+06	1.51976e+06	1.34202e+06	1.60228e+06	1.58485e+06	1.58096e+06	1.1027e+06	1.15028e+06	1.03338e+06	1.20097e+06	1.25358e+06	1.23631e+06	1.32121e+06	1.34793e+06	1.39198e+06	-
YZMW0280*327	107	163	178.136	C12H18O	Phenol, 2,5-bis(1-methylethyl)-	Phenol	35946-91-9	1421	-	0.1	-	4.30944e+06	4.22585e+06	3.87202e+06	4.18881e+06	4.06562e+06	4.09845e+06	3.61473e+06	3.62795e+06	3.62153e+06	4.21468e+06	4.1748e+06	4.20643e+06	4.06522e+06	4.0091e+06	3.86185e+06	-
XMW3083	64	120	148.052	C9H8O2	4H-1-Benzopyran-4-one, 2,3-dihydro-	Ketone	491-37-2	1390	-	740	-	30001.9	27614.1	30181.3	22111.3	22875.2	22881.5	23153.2	21855.1	23687	19470	31010.2	19380.6	19273.4	18970.6	18293.2	-
D264	41	81	138.141	C10H18	1,6-Octadiene, 3,7-dimethyl-	Terpenoids	2436-90-0	946	citronellol, herbal, citrus, terpenic	-	-	306148	306073	337268	433613	426931	413859	321583	312741	310114	338688	340494	341551	418996	400328	400083	-
XMW1292	89	56	144.115	C8H16O2	Butanoic acid, 2-methylpropyl ester	Ester	539-90-2	954	sweet, fruity, pineapple, tutti-frutti, rummy, cherry, apple, overripe, fruity, bubble, gum	0.0094	-	16901.4	16576.3	18707.6	24946.7	24516.3	23835.2	18368.7	17706	14163.6	18789.3	19195.8	19275.5	24061.6	22815.2	23556.9	-
KMW0214	79	52	122.048	C6H6N2O	Acetylpyrazine	Heterocyclic compound	22047-25-2	1023	popcorn, nutty, corn, chip, bread, crust, chocolate, hazelnut, coffee	0.01	-	827667	756922	833555	1.15445e+06	1.14808e+06	1.11476e+06	755077	772731	730820	795410	795822	784251	989736	939300	955791	-
GMW0223	122	166	180.079	C10H12O3	Ethanone, 1-(3,4-dimethoxyphenyl)-	Ketone	1131-62-0	1569	sweet, woody, floral	-	-	229255	254808	215234	294870	293398	282962	176680	189087	150180	222722	224707	216538	211631	209252	201055	-
GMW0002	125	150	196.074	C10H12O4	Benzaldehyde, 2,4,5-trimethoxy-	Aldehyde	4460-86-0	1685	-	35	-	6662.25	8125.4	6029.48	10046.9	9797.99	9967.89	4102.58	4822.74	4159.13	8746.02	8394.4	7788.95	8775.07	8341.4	8694.07	-
NMW0046*153	92	134	152.12	C10H16O	Bicyclo[3.1.1]heptan-3-ol, 6,6-dimethyl-2-methylene-, [1S-(1.alpha.,3.alpha.,5.alpha.)]-	Terpenoids	547-61-5	1139	warm, woody, balsamic, fennel	-	-	23302.7	21377.6	22556.8	27882.5	27765	28544.9	40071.1	40511.4	39923	7420.48	8250.63	9219.27	25509.4	25567.6	26746.3	-
QWMW0189	39	78	107.037	C6H5NO	2-Pyridinecarboxaldehyde	Aldehyde	1121-60-4	943	almond, bitter, nutty, pungent	-	-	44450.1	43939.1	48050.6	63137.9	61615.9	59664.7	46084.4	44969.3	45069.6	48614.6	49475.8	49086.7	60279.9	57620.1	57483.5	-
WAMW0591	52	120	120.069	C7H8N2	Pyrazine, 2-ethenyl-6-methyl-	Heterocyclic compound	13925-09-2	1031	hazelnut	-	-	47447.3	46402.2	47472.3	66935	65849.7	63516.4	43043.3	44823.5	41992.1	48545.9	49146.1	47268	56528	53601.4	54664.5	-
YZMW0739*299	163	164	161.964	C6H4Cl2O	Phenol, 3,4-dichloro-	Phenol	95-77-2	1429	-	0.1	-	1.33427e+06	1.27949e+06	1.91467e+06	2.71123e+06	2.6646e+06	2.64734e+06	1.67593e+06	1.6531e+06	1.76715e+06	1.57848e+06	1.74572e+06	1.54534e+06	1.62758e+06	1.59146e+06	1.67911e+06	-
XMW1069*313	67	82	170.131	C10H18O2	Butanoic acid, 3-hexenyl ester, (E)-	Ester	53398-84-8	1185	-	-	-	56162	59045.3	53054.8	43734.9	43207.2	51066	60136.9	58770.2	58125.6	59930.3	59835.6	59693.4	58630.3	56520.5	55640.6	-
GGMW0200*399	91	107	122.073	C8H10O	Benzene, 1-methoxy-3-methyl-	Ether	100-84-5	1020	-	0.6	-	642170	602874	649596	933547	927475	904752	607885	609071	577022	595201	603040	593679	783871	745563	751888	-
NMW0153	150	107	150.104	C10H14O	Phenol, 4-butyl-	Phenol	1638-22-8	1362	-	-	-	174114	106474	114630	221570	213336	208731	119845	124452	120744	168151	172326	166295	162316	153826	157289	-
XMW2699*312	155	169	170.11	C13H14	Naphthalene, 1,6,7-trimethyl-	Aromatics	2245-38-7	1565	earthy	9	-	31023.3	30171.8	29743.7	35197.1	33333.6	33424.7	32607.5	32574.2	33793.7	33532.9	35341	33542.8	30647.5	29048.7	29658.5	-
YZMW0090	70	101	145.158	C7H19N3	1,4-Butanediamine, N-(3-aminopropyl)-	Amine	124-20-9	1337	-	129	C00315	19182.2	11211.8	18739.6	23515.2	14997.9	23277	66799	67020.1	63318.8	75447.4	76802	75536.1	18411.8	17740	17469.1	ko00330,ko00410,ko00480,ko01100,ko02010
XMW0366*027	134	119	134.11	C10H14	Benzene, 1,2,3,5-tetramethyl-	Aromatics	527-53-7	1117	-	-	-	8310.17	7785.58	7327.31	9652.44	9327.94	8742.79	9266.75	8686.75	8140.57	9564.01	9289.17	9138.22	9092.86	9157.59	8837.47	-
D415	71	108	178.099	C11H14O2	Isobutyric acid, 2-methylphenyl ester	Ester	36438-54-7	1276	phenol, berry, medicinal	-	-	143117	122834	121847	146040	127410	126286	149146	144473	141874	131491	137466	127794	119282	125418	120184	-
XMW1002	143	157	200.157	C15H20	Isolongifolene, 4,5,9,10-dehydro-	Hydrocarbons	156747-45-4	1377	-	-	-	67498.9	66917.1	69311.3	68708.2	66461.8	65494.7	55899.3	54639.9	54035.9	60692.2	63209.8	60993.7	63510.6	60149	62090.5	-
XMW0476	91	193	193.074	C10H11NO3	Benzoic acid, 2-(acetylamino)-, methyl ester	Ester	2719-08-6	1608	mild, fruity, strawberry	-	-	264010	267204	250566	369739	359943	376779	696372	716691	753300	229170	341312	232109	232496	226455	239137	-
NMW0234	154	110	154.027	C7H6O4	Patulin	Heterocyclic compound	149-29-1	1545	-	-	C16748	25966.9	26282.9	26669.3	24040.8	23597.1	23437.3	10393.4	10960.2	10706.1	12398.3	13935.8	13280.5	14785.7	15327.6	15602.5	-
YZMW0417	40	55	141.079	C7H11NO2	n-Butyl cyanoacetate	Ester	5459-58-5	1152	-	832	-	6308.28	6169.21	6310.68	3868.58	3447.34	3548.71	5927.83	7118.22	6979.96	4272.2	4644.25	4576.8	4748.14	4860.87	5013.33	-
XMW2255	164	41	164.12	C11H16O	Benzene, 2-methoxy-4-methyl-1-(1-methylethyl)-	Terpenoids	1076-56-8	1235	woody, smoky, burnt	-	-	4.35732e+06	4.44635e+06	4.27779e+06	4.61947e+06	4.57842e+06	4.41871e+06	4.28576e+06	4.78305e+06	4.20271e+06	3.86361e+06	3.94925e+06	3.77003e+06	4.49329e+06	4.29245e+06	4.28012e+06	-
GMW0288	77	119	134.04	C5H10O2S	3-(Methylthio)propanoic acid methyl ester	Ester	13532-18-8	1025	sulfury, vegetable, onion, sweet, garlic, tomato	0.18	-	481671	441307	483316	700152	692807	672896	453348	454971	431326	440372	446113	440855	583925	553981	561312	-
KMW0622	69	41	204.188	C15H24	Cyclohexene, 3-(1,5-dimethyl-4-hexenyl)-6-methylene-, [S-(R*,S*)]-	Terpenoids	20307-83-9	1524	herbal, fruity, woody	-	C16776	338809	275683	345959	485870	478127	498841	347775	329511	330002	164542	190059	172934	318994	306013	322680	-
KMW0572	148	147	148.052	C9H8O2	trans-Cinnamic acid	Acid	140-10-3	1451	balsamic, sweet, storax	5	C00423	3.89884e+06	3.71246e+06	3.78823e+06	3.98334e+06	3.98233e+06	3.92085e+06	2.6489e+06	2.67287e+06	2.66227e+06	2.92937e+06	2.92258e+06	2.93559e+06	3.00535e+06	2.90219e+06	2.8449e+06	ko00130,ko00360,ko00999,ko01100,ko01110,ko01120,ko01220
NMW0308	55	93	218.167	C15H22O	2,6,9,11-Dodecatetraenal, 2,6,10-trimethyl-	Terpenoids	4955-32-2	1712	-	-	C09729	85748.1	88619.4	92115.2	60033.3	56291.8	56735.5	98464.6	107305	108248	78107.5	89153.8	82929.6	77594.2	76010.4	80311.6	-
KMW0217*017	68	93	136.125	C10H16	D-Limonene	Terpenoids	5989-27-5	1031.27001067236	citrus	0.034	C06099	2.20451e+06	2.00831e+06	2.19121e+06	3.00619e+06	2.97939e+06	2.90334e+06	1.96636e+06	2.05098e+06	1.96277e+06	2.18415e+06	2.15634e+06	2.12488e+06	2.63479e+06	2.49447e+06	2.5422e+06	ko01100,ko01110,ko01120
QWMW0763	177	220	220.11	C13H16O3	Ethyl 2-benzylacetoacetate	Ester	620-79-1	1587	balsamic, fruity, floral, fruity, spicy, cinnamon	-	-	834597	795695	891063	653722	648346	630658	422061	390212	428419	505919	515555	531600	627492	601754	595380	-
NMW0036	111	56	111.068	C6H9NO	2-Pyrrolidinone, 1-ethenyl-	Ketone	88-12-0	1102	-	-	C19548	94912.3	89996.7	90213.1	38190.5	30950.1	31663.1	78732.3	79507.3	77362.5	75660.9	75219.9	74317.5	80828.8	77968.3	76518.5	-
GMW0132*202	67	69	114.068	C6H10O2	2-Pentenoic acid, 2-methyl-, (E)-	Acid	16957-70-3	1021	fruity, strawberry, woody	-	-	1.0527e+06	1.22545e+06	1.07318e+06	2.57723e+06	2.52942e+06	2.50852e+06	1.87636e+06	1.84528e+06	1.80713e+06	617421	626841	645796	1.97876e+06	1.95267e+06	1.9557e+06	-
GMW0153	116	115	162.068	C10H10O2	2-Propen-1-ol, 3-phenyl-, formate	Ester	104-65-4	1360	balsamic, fruity, floral, green, herbal, cinnamyl, narcissus	-	-	110902	113335	103531	148177	135883	129295	109060	113614	106424	134245	142240	131107	90930.6	88391.4	93568.8	-
XMW0494	53	123	138.068	C8H10O2	Benzene, 1,4-dimethoxy-	Ether	150-78-7	1169	sweet, green, new-mown hay, fennel	-	-	162659	154703	165659	52815.6	53257.4	43810.3	122559	153842	144702	19137.4	17450	18954	105627	104326	110120	-
KMW0151	117	45	132.079	C6H12O3	Butanoic acid, 3-hydroxy-, ethyl ester	Ester	5405-41-4	943	fruity, green, grape, tropical, apple skin	20	-	16014.4	17670.4	16933.5	23190.1	22620.2	21717.3	17107.3	16748.9	15959.8	20356.3	20233.2	17191.6	22168.9	20936.2	21572.3	-
NMW0115*091	148	147	148.089	C10H12O	Anethole	Terpenoids	104-46-1	1287	sweet, exotic, flowery, stewed	0.015	C10428	44663.5	40522.7	42155.5	54345.1	51873.1	51420.1	44909	45134.3	44605.5	58156.5	59216	56908.6	51556.1	48717.6	50598.5	ko01110
GMW0278	59	69	144.151	C9H20O	2-Heptanol, 2,6-dimethyl-	Alcohol	13254-34-7	1023	fresh, floral, woody, citrus, herbal	-	-	10915.6	9443.87	10535.7	15525.9	15423.2	15226.8	9937.98	10284.4	10326.6	11313.1	11133.6	11199.5	13277.7	12593.6	13211.3	-
XMW0586*397	71	85	184.219	C13H28	Dodecane, 5-methyl-	Hydrocarbons	17453-93-9	1255	-	-	-	9290.16	7296.42	8078.7	7595.17	6421.79	6428.23	10163.9	9845.06	9181.5	6708.33	7331.96	6634.57	6794.53	7046.8	6906	-
D432	110	67	226.193	C14H26O2	8-Dodecen-1-ol, acetate, (E)-	Ester	38363-29-0	1602	-	-	-	41011.5	40093.5	39923.2	41815.2	41663.4	40235.2	17692.5	19891.2	17009.8	27727.4	29088.3	28130.7	29643.5	28795.4	27971	-
QWMW0690	123	166	166.136	C11H18O	3,7-Nonadien-2-one, 4,8-dimethyl-	Ketone	817-88-9	1241	citrus, fruity, fresh, lemon, rose, grapefruit	-	-	23170.3	21914.1	23741.5	24950.6	24174	25427.6	23908.4	26694.2	24819.4	23362.2	22035.3	22410.9	24283.3	23523.1	22916.3	-
WMW0004*054	119	93	204.188	C15H24	Ylangene	Terpenoids	14912-44-8	1372	-	-	-	785356	798527	743487	1.0279e+06	872685	996255	538477	567842	870838	641499	693377	661728	689610	650658	671659	-
NMW0236	152	107	152.047	C8H8O3	Benzeneacetic acid, 4-hydroxy-	Acid	156-38-7	1551	-	20	C00642	81070.7	78487.9	72354.8	70878.9	69419.7	69583.6	19572.1	20709.6	28388.9	25895.8	30548	28404.1	45488.2	47611.2	48048.9	ko00350,ko00360,ko00946,ko01100,ko01120,ko01220
QWMW1067	129	131	188.084	C12H12O2	Allyl cinnamate	Ester	1866-31-5	1531	fruity, balsamic, pineapple, spicy, cinnamyl, plum, apricot, peach	-	-	160063	155742	139017	171724	169459	166258	89531.2	90419.1	84689.5	90786.7	104933	94369.4	132346	127612	124939	-
XMW1244	70	99	186.162	C11H22O2	Hexanoic acid, pentyl ester	Ester	540-07-8	1287	sweet, green, fruity, estery, pineapple, apple, pear, fatty	13.802	-	6294.07	3791.3	5504.16	5474.73	5078.62	3670.24	5876.09	5768.13	5448.65	5678.62	5737.29	5514.59	5120.81	5397.16	5145.47	-
QWMW0973	51	79	136.089	C9H12O	Benzenemethanol, .alpha.-ethyl-	Alcohol	93-54-9	1156	sweet, floral, balsamic	-	-	8681.16	8693.65	8805.32	3022.96	2695.92	4628.79	8629.32	10482.7	9767.47	6431.08	5953.44	6292.8	6743.25	6770.75	7105.36	-
YZMW0397*288	139	141	155.998	C7H5ClO2	Benzoic acid, 3-chloro-	Acid	535-80-8	1347	-	7830	-	5583.23	3708.52	4366.57	3317.72	6822	6690.89	6116.13	6384.67	5805.31	5113.3	5552.75	5133.63	5380.4	5158.09	5141.04	-
XMW1173	59	150	149.981	C4H6O2S2	Acetic acid, [(1-thioxoethyl)thio]-	Acid	17930-82-4	1324	-	-	-	6820.78	6630.34	6634.57	12050.8	12520.4	12308.4	7492.36	7642.8	7793.15	6725.31	6818.81	6938.43	7147.7	7007.1	6744.39	-
XMW0889	91	92	134.11	C10H14	Bicyclo[3.1.0]hex-2-ene, 4-methylene-1-(1-methylethyl)-	Terpenoids	36262-09-6	956	-	-	-	1.03298e+06	860451	1.10708e+06	1.49954e+06	1.47922e+06	1.41134e+06	1.09328e+06	1.09003e+06	1.05775e+06	1.40362e+06	1.13119e+06	1.1351e+06	1.43895e+06	1.35656e+06	1.396e+06	-
WMW0175	101	93	196.146	C12H20O2	.delta.-Terpineol, acetate	Terpenoids	93836-50-1	1315	-	-	-	6955.39	6277.29	6666.02	9495.2	9499.04	9072.56	4995.87	5190.78	4918.09	7091.24	8806.45	8383.3	7083.75	6944.08	6681.24	-
KMW0576*365	41	161	204.188	C15H24	Aromandendrene	Terpenoids	489-39-4	1440	woody	-	-	773404	737984	838182	862992	873933	862181	791392	786377	813467	892346	893067	891122	887939	875590	846922	-
NMW0311	108	109	179.095	C10H13NO2	Phenacetin	Amine	62-44-2	1721	-	-	C07591	28035.1	31529	29363.5	18771.9	21671.8	23507.7	26142	29648.7	26912.3	23751	25851.1	27602.3	25144.3	26277.1	26614.5	-
BPMW008*252	39	77	136.052	C8H8O2	4-Hydroxy-3-methylbenzaldehyde	Ester	15174-69-3	1430.63320022818	-	-	C21166	48323.4	45234.8	52293.8	53995.6	31783.3	54567.5	49541.9	49080.1	50329.3	56311	56500	56564.3	55214.5	54519.5	52156.8	ko00623,ko01120
XMW0770	118	117	118.078	C9H10	Indane	Aromatics	496-11-7	1029	-	0.01	-	4228.74	4022.39	4290.31	4846.84	5060.72	4942.68	3524.09	3603.35	3446.59	4027	3771.25	3890.78	4545.88	4292.37	4363.35	-
D295	148	147	148.089	C10H12O	Benzene, 1-methoxy-4-(1-propenyl)-, (Z)-	Ether	25679-28-1	1254	anisic	-	-	101251	96845.6	100973	112975	113055	129413	97583	131456	99120	102282	102616	99984.2	108018	102200	103152	-
NMW0086	82	91	159.105	C11H13N	Pargyline	Amine	555-57-7	1216	sweet, rose, fruity, neroli, petitgrain	-	C07414	17251.1	16744.8	17110.3	12981	11820.2	12391.5	16128.2	23263.4	19253.1	14437.2	14166.5	14233.7	15068	14583	14194.2	-
NMW0177	106	91	135.068	C8H9NO	N-Benzylformamide	Amine	6343-54-0	1402	-	-	-	751488	1.4548e+06	722808	968272	1.1919e+06	1.04358e+06	1.395e+06	1.29312e+06	1.7529e+06	749513	712734	947079	2.00587e+06	1.98465e+06	1.89416e+06	-
XMW0789	126	87	186.162	C11H22O2	2-Nonanol, acetate	Ester	14936-66-4	1236	-	0.31	-	4475.08	4466.58	4393.51	4808.04	4704.63	4272.69	4339.98	4578.81	4096.37	3977.37	4242.68	3743.78	4439.84	4292.9	4179.48	-
XMW1235	87	45	143.131	C8H17NO	N,N-Dimethylhexanamide	Amine	5830-30-8	1275	-	-	-	6186.14	5703.95	5969.21	1787.3	2004.32	1909.46	2056.44	953.219	1073.04	1000.34	1206.73	968.964	4285.57	4437.52	4177.8	-
NMW0768	43	56	99.105	C6H13N	Cyclohexylamine	Amine	108-91-8	862.482235907153	-	9.83	C00571	152049	157426	123136	80959.5	80515	71159.1	107210	134957	113255	141136	127681	133184	105149	103367	99092.4	ko00930,ko01120
XMW0671	69	70	98.084	C5H10N2	1,7-Diazabicyclo[2.2.0]heptane	Heterocyclic compound	279-42-5	1031	-	-	-	165918	149927	163695	246300	244628	240253	153823	158374	151786	171749	169444	167239	207761	196810	197560	-
KMW0150	105	120	120.094	C9H12	Benzene, 1,2,4-trimethyl-	Aromatics	95-63-6	994.943240454076	plastic	0.26	C14533	261578	268361	282939	342937	337962	327353	256422	237571	236008	154309	163803	169180	300527	285192	285207	-
QWMW1296	121	176	194.094	C11H14O3	Ethyl 2-hydroxy-3-phenylpropanoate	Ester	15399-05-0	1432	smoky	-	-	3.05308e+06	2.98069e+06	3.1525e+06	3.52677e+06	3.00485e+06	3.49084e+06	2.77836e+06	2.77029e+06	2.46882e+06	2.92683e+06	2.87909e+06	2.92285e+06	2.82048e+06	2.75463e+06	2.65419e+06	-
KMW0481	98	56	186.162	C11H22O2	Acetic acid, nonyl ester	Ester	143-13-5	1309	waxy, clean, green, tropical, fruity	0.6	-	21622.8	22486.1	20953.9	30564.7	30576.9	29916.1	17380.1	17170.8	15501	27103.7	25179.7	26831.2	22096.9	23315.6	22150	-
XMW3165	82	69	196.146	C12H20O2	2-Hexenoic acid, 3-hexenyl ester, (E,Z)-	Ester	53398-87-1	1403	green, grassy, fruity, tropical, pear, kiwi, berry, artichoke	-	-	927172	885710	941558	728653	812590	751992	800071	799224	865993	896867	942379	948355	979924	937692	924399	-
XMW0956*347	119	84	194.131	C12H18O2	2-Cyclohexen-1-ol, 2-methyl-5-(1-methylethenyl)-, acetate, cis-	Ester	1205-42-1	1362	-	0.015	-	1.34687e+06	630044	518251	1.04321e+06	1.11387e+06	1.50473e+06	1.03344e+06	1.62318e+06	1.4908e+06	1.37128e+06	1.34505e+06	1.42115e+06	1.24366e+06	1.18466e+06	1.20452e+06	-
QWMW0972	77	105	183.068	C12H9NO	Phenyl 4-pyridyl ketone	Ketone	14548-46-0	1669	astringent, bitter, musty	-	-	60836.8	54659.8	58185.6	57358.1	55267.6	54296	25103.8	26095.8	24742.2	42309.4	45771	55057.6	46391.6	43626	44932.1	-
D102	105	77	162.104	C11H14O	1-Pentanone, 1-phenyl-	Ketone	1009-14-9	1373	balsamic, valerian	-	-	862202	889715	824069	1.11546e+06	1.10113e+06	1.08248e+06	1.01598e+06	1.03826e+06	967781	696777	764590	721640	751900	707656	737119	-
XMW1097*076	82	67	198.162	C12H22O2	Hexanoic acid, 3-hexenyl ester	Ester	84434-19-5	1361	-	-	-	34605.1	27355.7	30748.4	26727.8	28024	26936.1	20703.1	24667.6	23682.4	31486.1	30786.4	31642.3	31553.2	29694	30350.7	-
YZMW0291	97	55	130.136	C8H18O	2-Hexanol, 2,5-dimethyl-, (S)-	Alcohol	3730-60-7	857	-	1.2	-	61442.3	64717.1	62240.1	10954.4	11254.5	11644.6	7752.49	7964.6	7586.19	24821.8	24537.1	21741.9	26102	27084.8	27759.1	-
XMW0364	83	55	172.183	C11H24O	6-Undecanol	Alcohol	23708-56-7	1281	-	0.0086	-	10887.9	9547.07	9901.74	11862.5	11110.6	10965.4	9790.21	9732.05	9452.77	12700.3	12987.6	12394.1	11102.8	11793	11600.8	-
XMW0181	122	55	140.12	C9H16O	5-Hepten-2-one, 4,6-dimethyl-	Ketone	31162-48-8	1015	-	-	-	84784.4	80239.6	85769.3	117536	115216	114098	76519.4	78916.6	73968	83256.7	83482.7	81303.1	102235	96406.3	97685.9	-
WAMW1285	81	110	110.073	C7H10O	2,4-Heptadienal, (E,E)-	Aldehyde	4313-03-5	1012	fatty, green, oily, aldehydic, vegetable, cake, cinnamon	0.056	-	21406.9	21262.3	22292.8	20956	30730.1	19757.9	23706.8	24748.7	23514.4	22747.9	22322	22153.5	22458.7	21128.4	22025.3	-
NMW0152*052	71	67	170.131	C10H18O2	2,7-Octadiene-1,6-diol, 2,6-dimethyl-	Terpenoids	64142-78-5	1361	-	-	C04433	82717.8	78856.3	76534.6	90279.5	88663.1	87387	80905.8	80966.4	79925	83486.8	82795.8	82093.9	74908.9	79552.8	76272.4	ko01110
WMW0204	79	92	194.131	C12H18O2	Bicyclo[3.1.0]hexan-3-ol, 4-methylene-1-(1-methylethyl)-, acetate	Terpenoids	3536-54-7	1292	-	-	-	67540.2	74120.5	83471.7	33229.9	33045.3	36142.8	58288.8	67377.3	61008.8	50176.4	55474.9	47841.9	62276	58522.3	60491	-
XMW3504	189	119	204.188	C15H24	Modephene	Terpenoids	68269-87-4	1385	-	-	-	7.19055e+06	6.69108e+06	7.36807e+06	6.8082e+06	5.30985e+06	5.46951e+06	6.93953e+06	7.06548e+06	6.89051e+06	5.89789e+06	6.1912e+06	5.66461e+06	5.79247e+06	5.88313e+06	6.14811e+06	-
NMW0303	132	104	175.111	C10H13N3	Debrisoquine	Amine	1131-64-2	1704	-	-	C13650	25693.4	24707.8	29337.5	20344.4	17179.2	17812.3	30936.5	35997.2	36158.8	19261.2	22425.5	22666.3	21556.8	22847	21788.6	-
KMW0503	92	119	151.063	C8H9NO2	Methyl anthranilate	Ester	134-20-3	1348.50993377483	fruity, grape, orange, flowery, neroli	0.003	C20634	232037	96148.8	109191	109692	255675	251116	773364	772879	764648	984065	1.04603e+06	989578	193325	199817	205898	-
WAMW0374	72	59	132.079	C6H12O3	2-Ethoxyethyl acetate	Ester	111-15-9	907	-	0.48	-	44000.2	40894.1	43320.3	24069.5	19787.5	20952.3	36069.6	32217.4	30911.4	22123.1	20307.5	20889.9	32143.4	33770.9	34109.7	-
YZMW0465	43	42	118.02	C3H6N2OS	Acetamide, N-(aminothioxomethyl)-	Amine	591-08-2	1439	-	11	-	602313	604158	612496	593441	580747	577214	528310	518286	520813	568226	579014	548294	610244	599691	573709	-
XMW0361	95	109	152.12	C10H16O	5,7-Octadien-4-one, 2,6-dimethyl-, (E)-	Terpenoids	6752-80-3	1146	-	-	-	13321.7	12465.6	13439.3	6853.25	6553.11	6409.43	12591.8	13329.2	12799.6	7644.85	6730.78	7053.07	9081.69	9547.94	9637.31	-
YZMW0764	94	106	152.059	C7H8N2O2	Benzenamine, 2-methyl-5-nitro-	Amine	99-55-8	1601	-	30	C16398	59941.9	56939.4	57273.2	60686.1	61834.6	59313	37763.4	38964.8	37561.7	36998.2	40065.5	36996.1	42708.3	40133.4	41900.2	ko01120
D202	55	82	156.115	C9H16O2	3-Hexen-1-ol, propanoate, (Z)-	Ester	33467-74-2	1101	green, fresh, fruity, apple, pear, vegetable, melon, banana, peach	-	-	671797	649086	651749	376186	376144	367659	501368	496912	499192	433996	430309	438495	481684	464852	452243	-
XMW0974	94	41	204.188	C15H24	1,2,4-Methenoazulene, decahydro-1,5,5,8a-tetramethyl-, [1S-(1.alpha.,2.alpha.,3a.beta.,4.alpha.,8a.beta.,9R*)]-	Terpenoids	1137-12-8	1374	-	-	-	68062.8	62959.3	69365.7	126561	128215	125295	79459.7	43899.9	44715.8	81432.8	80449.7	37448.9	81831.8	79652.9	76805.2	-
XMW0039	126	69	126.104	C8H14O	Cycloheptanone, 3-methyl-	Ketone	933-17-5	1063	-	-	-	3957.55	3446.36	3534.6	4023.87	3453.53	3625.14	3904.51	3661.09	3822.92	3609.7	3435.2	3481.27	4393.5	4413.9	4165.88	-
XMW0189	94	79	152.12	C10H16O	3-Cyclohexene-1-acetaldehyde, .alpha.,4-dimethyl-	Aldehyde	29548-14-9	1225	spicy, herbal	-	-	121018	114601	115683	100156	100908	100043	141567	147465	142804	144476	145987	137759	120577	116222	113178	-
GMW0376	59	83	152.12	C10H16O	Verbenol	Terpenoids	473-67-6	1140	fresh, pine, ozonous	-	-	2878.87	2839.21	2760.91	1343.73	1371.51	1307.34	3031.3	3168.4	3022.74	1903.52	1366.05	1357.25	4273.24	4544.28	4479.31	-
WMW0081*013	107	136	136.089	C9H12O	cis-2-(2-Pentenyl)furan	Heterocyclic compound	70424-13-4	1002	-	-	-	299321	345761	321452	352527	349136	338865	295057	260742	267168	184907	197263	209370	328533	310237	311886	-
GMW0131	120	91	138.104	C9H14O	2,4-Dimethylcyclohex-3-ene-1-carbaldehyde	Aldehyde	68039-49-6	1095	green, aldehydic, leafy, cortex, tart, floral, peel	-	-	4214	4111.65	5229.24	12182.2	12044.1	11957.8	8726.77	7981.01	5884.9	11370.9	11113.3	10393.6	10326.6	9711.82	10195.5	-
D369	126	108	222.198	C15H26O	Kessane	Terpenoids	3321-66-2	1537	-	-	-	15750.3	16650.8	15128.4	76119.5	70681	77293.8	21681.2	29636.5	21925	17926.3	19618.7	21685.6	34376.3	35339.1	36648.6	-
NMW0128	150	121	150.104	C10H14O	Phenol, 4-(1-methylpropyl)-	Phenol	99-71-8	1315	-	-	-	286063	280256	273204	359824	355450	350691	236506	188150	178332	289522	292277	286348	264529	250516	250098	-
QWMW1014	70	67	154.136	C10H18O	2-Sec-Butylcyclohexanone	Ketone	14765-30-1	1220	fresh, minty, pepperminty, woody, camphor	0.26	-	89659.8	85989.7	84562.6	81658.8	80440.4	81012.6	98426.3	97955	97896.3	96685.2	95091.5	92231.9	97248.8	93300.9	91297.9	-
YZMW0213	88	121	179.095	C10H13NO2	L-Phenylalanine, methyl ester	Ester	2577-90-4	1416	-	540	-	8983.48	8371.28	8911.5	8952.87	8782.44	8570.02	6987.43	6860.12	6328.12	7797.61	7908.24	7510.85	8408.85	7980.61	8476.39	-
D1751	91	161	176.12	C12H16O	Ethanone, 1-[4-(1,1-dimethylethyl)phenyl]-	Ketone	943-27-1	1429	-	224	-	4.14999e+06	3.91508e+06	4.5044e+06	4.76526e+06	4.84466e+06	4.6942e+06	4.08552e+06	4.03378e+06	4.18327e+06	4.76386e+06	4.80022e+06	4.75471e+06	4.8508e+06	4.70997e+06	4.5446e+06	-
QWMW1270	155	172	242.225	C15H30O2	Pentadecanoic acid, 3-methylbutyl ester	Ester	2306-91-4	1645	waxy, banana, fruity, sweet, coganc, green	5	-	10691.2	15005.5	18231.4	8720.83	8519.68	8963.35	10240.4	11778.2	13957.5	11841.1	11038.5	11066.3	12715.6	12008.4	12711.2	-
KMW0350	91	108	150.068	C9H10O2	Acetic acid, phenylmethyl ester	Ester	140-11-4	1167.10945802338	sweet, floral, fruity, jasmin, fresh	0.364	C15513	216317	209514	221300	14501.5	15717.2	16066.7	117973	122152	115068	14391.6	16528.7	17976.1	97308	102764	97033.3	-
NMW0043	107	91	150.104	C10H14O	Bicyclo[3.1.1]hept-2-en-6-one, 2,7,7-trimethyl-	Terpenoids	473-06-3	1123	-	-	C09843	8034.45	7391.77	7154.92	2504.87	2490.16	2752.72	7756.97	8633.36	8435.29	3467.33	3085.83	3389.85	5938.4	5703.98	5568.24	-
YZMW0198	235	236	235.121	C13H17NO3	N-Acetyl-L-phenylalanine ethyl ester	Ester	2361-96-8	1766	-	310	-	9890.8	10601.5	10380.7	498085	453750	489349	22138	32854.5	32529.2	17440.3	19408.5	20543.6	101426	106136	108120	-
XMW1411	93	41	204.188	C15H24	1,3,6,10-Dodecatetraene, 3,7,11-trimethyl-, (Z,E)-	Terpenoids	26560-14-5	1491	-	0.087	-	1.16822e+06	1.08711e+06	1.63501e+06	1.14439e+06	1.94362e+06	1.11514e+06	1.8861e+06	1.37711e+06	1.51937e+06	1.88068e+06	1.69672e+06	1.89228e+06	1.62932e+06	1.54224e+06	1.53829e+06	-
YZMW0710	79	39	152.047	C8H8O3	Mandelic acid	Acid	90-64-2	1487	-	15200	-	1.37793e+06	821447	1.23019e+06	1.5014e+06	1.42091e+06	1.43816e+06	1.39342e+06	1.56247e+06	1.15221e+06	1.35837e+06	1.31425e+06	1.35716e+06	1.27201e+06	1.19791e+06	1.20803e+06	-
KMW0326*263	55	70	140.12	C9H16O	2-Nonenal, (Z)-	Aldehyde	60784-31-8	1148	orris, fatty, waxy, cucumber	0.0045	-	240034	233683	235524	139719	117343	127357	229084	287244	266903	168035	163508	164618	178597	186553	190533	-
XMW0479	121	120	220.11	C13H16O3	cis-3-Hexenyl salicylate	Ester	65405-77-8	1670	floral, green, metallic, herbal, balsamic	0.115	-	324395	410612	307308	358150	343316	355921	208500	216913	198002	278241	301582	296395	349836	328193	343971	-
KMW0376	101	83	144.151	C9H20O	2-Nonanol	Alcohol	628-99-9	1099.19957310566	rose	0.058	-	11000.8	10949.3	10431	2810.18	2985.29	3079.65	5142.96	5031.87	4971.38	11812.1	11687.6	11519.2	7186.62	7165.12	6775.08	-
QWMW0245	71	84	162.017	C6H10OS2	1,3-Dithiolo[4,5-b]furan, tetrahydro-3a-methyl-	Heterocyclic compound	67411-25-0	1245	boiled, milky, chicken, cooked beef, rubbery, sulfury, thiamin	0.006	-	52706.7	48841.8	48391.5	48623.3	47389.1	46040.8	54783.6	52761.5	52387	51188.7	51353	50641.2	50828.8	50866.2	48004	-
XMW0537	134	133	134.073	C9H10O	1H-Inden-5-ol, 2,3-dihydro-	Phenol	1470-94-6	1335	-	-	-	343910	105950	136927	258193	277329	370179	264177	269547	249347	916955	959498	917490	1.11935e+06	1.05414e+06	1.0621e+06	-
XMW0165	81	41	222.198	C15H26O	Cyclohexanol, 3-ethenyl-3-methyl-2-(1-methylethenyl)-6-(1-methylethyl)-, [1R-(1.alpha.,2.alpha.,3.beta.,6.alpha.)]-	Terpenoids	35727-45-8	1701	-	-	-	109970	84801.4	108132	124097	121886	143794	68889.6	77659.9	69526.9	87114.8	92514.8	81473.3	101717	95204.2	98864	-
NMW0012	65	120	120.094	C9H12	Benzene, 1,2,3-trimethyl-	Aromatics	526-73-8	1024.22625400213	-	0.26	-	140471	125200	140311	198305	195665	187714	127934	130497	122843	131615	134029	132139	169141	158858	161079	-
NMW0155	163	178	178.136	C12H18O	Propofol	Phenol	2078-54-8	1364.05300938708	mild, phenol	0.1	C07523	418251	394759	407094	544004	523217	504773	277936	286530	282356	407179	417897	406375	402599	379808	380823	-
XMW0060	157	185	200.157	C15H20	.alpha.-Dehydro-ar-himachalene	Terpenoids	78204-62-3	1516	-	-	-	7735.26	8527.55	15443	8369.96	7098.96	11012.7	4399.24	3940.31	4802.51	5867.47	5731.09	6901.67	7166.43	7020.27	7489.6	-
XMW1389	136	121	136.089	C9H12O	2,3-Dimethylanisole	Ether	2944-49-2	1144	-	-	-	1805.29	1844.46	1906.28	12881.6	12113.3	12099.9	4592.95	5549.66	4782.66	8285.81	8201.02	8157.66	7176.71	6786.7	7208.76	-
KMW0518*352	93	69	196.146	C12H20O2	2,6-Octadien-1-ol, 3,7-dimethyl-, acetate, (Z)-	Terpenoids	141-12-8	1365.21978021978	floral, rose, soapy, citrus, dewy, pear	2	-	402719	377934	404669	642476	640354	622115	292258	305833	280591	393099	424234	381173	434058	406115	419297	-
NMW0789*218	105	120	120.094	C9H12	Benzene, 1-ethyl-3-methyl-	Aromatics	620-14-4	957	-	0.088	-	508758	451908	346826	1.0942e+06	1.08027e+06	1.05563e+06	776774	762332	750610	270742	273587	277129	810579	792458	793629	-
XMW0639	79	91	202.172	C15H22	1,4-Methanobenzocyclodecene, 1,2,3,4,4a,5,8,9,12,12a-decahydro-	Terpenoids	74708-73-9	1608	-	-	-	119707	113577	112180	119274	116012	115095	73946.3	77743.8	74561.3	72844.6	79667.9	75151.4	85575.1	81601.1	80300	-
KMW0556*369	204	105	204.188	C15H24	Naphthalene, decahydro-4a-methyl-1-methylene-7-(1-methylethenyl)-, [4aR-(4a.alpha.,7.alpha.,8a.beta.)]-	Terpenoids	17066-67-0	1486	herbal	-	C09723	6.07233e+06	5.98468e+06	5.9851e+06	7.18152e+06	6.93394e+06	6.88156e+06	5.30488e+06	5.49565e+06	5.28546e+06	7.31886e+06	7.00142e+06	7.23844e+06	5.81607e+06	5.45838e+06	5.54377e+06	ko01110
QWMW0445	71	70	173.178	C10H23NO	Hydroxylamine, O-decyl-	Amine	29812-79-1	1100	green	-	-	685281	649783	640888	368050	136590	348849	477867	493848	462581	156240	155804	159468	485775	475465	454854	-
XMW0110*356	85	71	198.235	C14H30	Dodecane, 4,6-dimethyl-	Hydrocarbons	61141-72-8	1325	-	-	-	73537.6	59483	67533.7	64921.3	60973.5	58862.5	75105.6	70688.8	69733.4	73401.8	73070.2	57822.6	64356.7	68792.6	66449.1	-
D183	108	137	137.084	C8H11NO	Phenol, 4-(2-aminoethyl)-	Phenol	51-67-2	1406	mild, meaty, dirty, cooked, phenol, rubbery	70	C00483	4.05273e+06	4.77184e+06	4.35769e+06	5.5388e+06	5.4537e+06	5.3551e+06	4.47905e+06	4.47388e+06	4.33052e+06	4.2917e+06	4.35327e+06	4.34949e+06	4.47365e+06	4.42581e+06	4.20067e+06	ko00350,ko00680,ko01100,ko01110,ko01240
NMW0217	80	111	155.095	C8H13NO2	1H-Pyrrolizine-7-methanol, 2,3,5,7a-tetrahydro-1-hydroxy-, (1S-cis)-	Alcohol	520-63-8	1495	-	-	-	470560	521545	552819	591172	489617	502669	573032	438516	469097	566577	546563	554643	562397	530281	531818	-
XMW0962*110	91	108	192.115	C12H16O2	Butanoic acid, 2-methyl-, phenylmethyl ester	Ester	56423-40-6	1392	-	-	-	5.92409e+06	6.11367e+06	6.23387e+06	6.26728e+06	7.01112e+06	6.89046e+06	7.06349e+06	7.13917e+06	6.6969e+06	5.05148e+06	6.87393e+06	5.09691e+06	5.02955e+06	5.19479e+06	5.37761e+06	-
YZMW0193	93	67	140.12	C9H16O	5-Nonenal, (E)-	Aldehyde	2277-18-1	1107	-	0.007	-	319132	303492	303364	45746	53041.6	52474.2	199373	157373	199936	57698.3	58711.3	61039.7	155937	148795	146199	-
WAMW0458	120	138	250.157	C15H22O3	2-Ethylhexyl salicylate	Ester	118-60-5	1817.32954545455	mild, orchid, sweet, balsamic	-	D05226	11483.3	10684.9	10409.4	12358.5	11807	11483.7	11425.6	12338.9	11480.4	11389.9	12565.7	10837.2	10955.3	10514.3	11240.4	-
XMW0272	122	106	122.048	C6H6N2O	4-Pyridinecarboxamide	Heterocyclic compound	1453-82-3	1410	-	-	C02421	331500	331552	309341	326165	304360	328610	216918	230364	219119	266438	270805	228432	242039	251573	258849	-
XMW0245	44	41	87.032	C3H5NO2	trans-1-Nitro-1-propene	Nitrogen compounds	17082-05-2	943	-	-	-	3544.09	3320.49	3880.47	4545.32	4385.13	4737.69	3798.89	3384.04	3203.73	4045.31	3170.06	3573.64	4083.35	4340.26	4112.37	-
NMW0197	135	152	152.047	C8H8O3	Benzoic acid, 4-methoxy-	Acid	100-09-4	1424.27184466019	faint, putrid, sweet, cadaverous	-	C02519	276538	267010	279120	325916	330310	321778	260080	259411	262975	232497	316199	230568	318983	301630	300531	ko00362,ko01120,ko01220
KMW0450*259	138	109	138.068	C8H10O2	Benzenemethanol, 4-methoxy-	Phenol	105-13-5	1285	sweet, powdery, hawthorn, lilac, rose, floral, hyacinth	38	-	6222.33	5964.28	6184.59	5096.45	4987.41	4662.68	6564.86	6380.19	6623.8	3664.35	4165.39	5839.4	4589.8	4902.63	4691.74	-
GMW0235	103	105	138.05	C8H10S	2,6-Dimethylthiophenol	Phenol	118-72-9	1226	sulfury, meaty, roasted, phenol, metallic	-	-	66867.2	62959.9	72519	46852.3	47010.1	52562.6	104083	104746	111050	128710	131485	121483	85946.7	81373.4	80882.1	-
NMW0059	94	67	94.053	C5H6N2	4-Aminopyridine	Heterocyclic compound	504-24-5	1158	-	-	D04127	22163.5	21688.9	20372.4	13778.6	12132.5	12228.3	18673.6	26031.7	25048.6	64161.3	15449.5	15023.4	18642.3	18158.9	17428.9	-
XMW0416	79	136	136.125	C10H16	1,3-Cyclohexadiene, 5-butyl-	Hydrocarbons	30168-57-1	1060	-	-	-	23257.2	27900.9	27448.2	23051.9	21968.2	22697.9	28160.9	27216.7	27709.5	20426.6	21725.8	20117.2	27682.8	26911.9	28792.4	-
KMW0542	88	101	200.178	C12H24O2	Decanoic acid, ethyl ester	Ester	110-38-3	1395.63776918829	sweet, waxy, fruity, apple, grape, oily, brandy	0.005	-	158650	160080	152939	55879.7	53343	55628.1	788894	1.05609e+06	825087	21410.2	20722.6	23173	154725	157061	147087	-
XMW1014	173	145	173.036	C6H8ClN3O	5-Pyrimidinamine, 2-chloro-4-ethoxy-	Heterocyclic compound	54484-70-7	1597	-	-	-	221150	209663	234277	174398	172374	166090	111948	106740	113555	134209	137217	141419	167927	162118	156848	-
XMW1129	79	107	180.079	C10H12O3	Ethyl mandelate	Ester	774-40-3	1373	-	-	-	355567	334718	354732	354248	478008	458157	241234	240717	242662	298726	324728	285536	222778	212043	208760	-
XMW0143*108	204	189	204.188	C15H24	1H-3a,7-Methanoazulene, 2,3,4,7,8,8a-hexahydro-3,6,8,8-tetramethyl-, [3R-(3.alpha.,3a.beta.,7.beta.,8a.alpha.)]-	Terpenoids	469-61-4	1411	woody, cedary, sweet, fresh	-	-	1.6522e+07	1.58784e+07	1.52437e+07	1.71698e+07	1.68163e+07	1.66081e+07	1.07897e+07	1.07567e+07	1.12048e+07	1.2384e+07	1.33257e+07	1.26009e+07	1.4926e+07	1.4067e+07	1.40819e+07	-
KMW0595*084	119	93	204.188	C15H24	1,3-Cyclohexadiene, 5-(1,5-dimethyl-4-hexenyl)-2-methyl-, [S-(R*,S*)]-	Terpenoids	495-60-3	1495	spice, fresh, sharp	-	C09750	1.29985e+07	1.26936e+07	1.29893e+07	1.12992e+07	1.09882e+07	1.12466e+07	7.28339e+06	7.1858e+06	6.90569e+06	8.73436e+06	9.33965e+06	8.97066e+06	1.03783e+07	1.04661e+07	1.06276e+07	-
XMW0177	79	109	124.089	C8H12O	Ethanone, 1-(2-methyl-1-cyclopenten-1-yl)-	Ketone	3168-90-9	1090	-	-	-	246108	251949	249264	54832.6	54065	54762.5	42021.9	265227	262073	57886.7	57462.5	55182.4	52394.2	49198	49644.7	-
D685*255	108	109	136.1	C8H12N2	2-Methyl-3-propylpyrazine	Heterocyclic compound	15986-80-8	1091	-	0.06	-	103960	86245.2	100445	38601.3	40019	39689.7	49516.1	48919.5	49342.3	45664.1	44048.9	45796.3	47646.7	46908.5	44592.3	-
XMW0813	91	92	191.131	C12H17NO	Pentanal O-benzyloxime	Nitrogen compounds	72399-21-4	1483	-	-	-	4.71699e+06	4.61329e+06	2.5791e+06	3.21908e+06	3.93942e+06	3.33208e+06	6.56388e+06	6.42637e+06	7.07093e+06	8.97196e+06	5.6068e+06	9.08665e+06	6.13924e+06	6.24537e+06	5.84232e+06	-
XMW1379	41	121	164.157	C12H20	Cyclooctane, 1,5-dimethyl-2,6-bis(methylene)-	Hydrocarbons	74301-13-6	1155	-	-	-	195116	181425	183863	58808.6	66970.7	57150.8	110342	102125	100950	74469.9	72064.5	72616.2	96544.5	92823.1	90130	-
KMW0585	81	95	226.193	C14H26O2	Citronellyl isobutyrate	Terpenoids	97-89-2	1483	sweet, fruity, floral, geranium, tropical	-	-	3.36531e+06	3.22733e+06	3.59664e+06	1.92342e+06	2.36075e+06	2.13928e+06	4.10409e+06	4.01127e+06	6.54547e+06	2.9599e+06	3.45747e+06	2.9084e+06	3.51219e+06	3.73852e+06	3.5362e+06	-
D246	93	69	224.178	C14H24O2	Propanoic acid, 2-methyl-, 3,7-dimethyl-2,6-octadienyl ester, (Z)-	Ester	2345-24-6	1487	sweet, fresh, fruity, raspberry, strawberry, green	-	-	9.88359e+06	1.00843e+07	9.6244e+06	1.06273e+07	1.06994e+07	1.05128e+07	9.68183e+06	9.40995e+06	9.52768e+06	1.01253e+07	1.04164e+07	1.0011e+07	1.04384e+07	1.01172e+07	9.74058e+06	-
YZMW0058	44	41	115.136	C7H17N	1-Heptanamine	Amine	111-68-2	933	-	13.8	-	15948.8	17527.4	17908.4	22468.1	22086	21601.2	17649.9	17406.2	16925.1	17516.1	17305.9	17353.8	22072.3	20596.8	21254.6	-
NMW0074*039	79	91	152.12	C10H16O	Bicyclo[3.1.1]hept-2-ene-2-methanol, 6,6-dimethyl-	Terpenoids	515-00-4	1195	woody, minty	0.007	C11938	371675	354755	397401	172860	175038	176416	469946	449904	472762	174067	165974	165631	317270	315895	336011	ko00907
NMW0229*271	115	116	144.058	C10H8O	2-Naphthalenol	Phenol	135-19-3	1523.26968973747	-	3	C11713	179727	180361	179987	208921	195627	192278	108331	108323	109025	111816	120349	117944	148605	139305	140885	-
w29	67	68	128.084	C7H12O2	CH3C(O)O(CH2)3CH=CH2	Ester	1576-85-8	896	green, plastic, weedy, acrylate, vegetable, metallic, cooked meat, sulfury	-	-	40690.3	39772	41560.8	12021.2	13941.3	10458	31896.9	29050	30214.6	18387.9	17314.1	16639	28460.5	30165.8	30322	-
XMW0786	147	133	162.141	C12H18	Benzene, 1,3,5-triethyl-	Aromatics	102-25-0	1218	-	-	-	383471	328870	357938	568141	565106	553926	391045	399533	438250	421578	420941	402083	472260	451034	441276	-
XMW0700*060	189	133	204.188	C15H24	4a,8-Dimethyl-2-(prop-1-en-2-yl)-1,2,3,4,4a,5,6,7-octahydronaphthalene	Terpenoids	103827-22-1	1492	-	-	-	1.4113e+06	1.44502e+06	1.84025e+06	1.58766e+06	1.47798e+06	1.50599e+06	1.37836e+06	1.42844e+06	1.4495e+06	1.34742e+06	1.67763e+06	1.39438e+06	1.38898e+06	1.32416e+06	1.29862e+06	-
WAMW1307	81	53	124.089	C8H12O	2-n-Butyl furan	Heterocyclic compound	4466-24-4	893	mild, fruity, wine, sweet, spicy	0.005	-	81535.1	77757.2	81241.2	45639.1	37402.5	40182.7	65822.4	78644.2	77649.6	43120	41069.5	43005.1	59580.6	63719.4	62731.8	-
KMW0429*337	95	121	182.131	C11H18O2	Isobornyl formate	Ester	1200-67-5	1233	camphor, musty, medicinal, woody	-	-	91047.1	82293.8	85399.8	109440	108649	107967	91180.9	95747.9	93362	101745	100150	95917	99666.6	94746.3	93279.1	-
D206*197	55	57	112.052	C6H8O2	1,2-Cyclohexanedione	Ketone	765-87-7	1025	sweet, acorn, nut skin, maple, caramel, brothy	450	C06105	108103	102000	109372	176751	172670	167821	102970	107249	101297	123525	122153	121292	139975	132193	131523	ko00930,ko01120
XMW1037	136	121	218.167	C15H22O	Phenol, 5-(1,5-dimethyl-4-hexenyl)-2-methyl-, (R)-	Terpenoids	30199-26-9	1753	-	-	-	9591.33	11646.1	10048.2	10677.9	5451.03	6529.42	5936.41	7867.66	6459.41	5855.1	6521.64	6091.35	6592.96	6978.44	7033.6	-
KMW0614*066	119	105	204.188	C15H24	Cubenene	Terpenoids	29837-12-5	1532	spicy, fruity, mango	-	-	1.66576e+06	2.02694e+06	1.62792e+06	1.9174e+06	1.79603e+06	1.76477e+06	969524	971673	982267	1.02315e+06	1.12727e+06	1.04354e+06	1.57757e+06	1.52888e+06	1.47079e+06	-
BPMW013	121	164	182.058	C9H10O4	2-Hydroxyethyl salicylate	Ester	87-28-5	1543.56672651107	-	-	-	31728.9	48062.7	30471	123117	129784	128449	77012.1	106756	69182.1	82167.9	80221.7	90784.3	96445.8	89948.6	92686	-
XMW0854	179	161	222.198	C15H26O	4a(2H)-Naphthalenol, 1,3,4,5,6,8a-hexahydro-4,7-dimethyl-1-(1-methylethyl)-, (1S,4S,4aS,8aR)-	Terpenoids	73365-77-2	1614	-	-	-	63894.3	66862.1	60645.9	51186.7	48085.8	57624.9	37127.8	41136.6	38955.2	45821.4	51732.3	48024.7	52831.2	49271	51496.2	-
KMW0530*352	93	69	196.146	C12H20O2	Geranyl acetate	Terpenoids	105-87-3	1384.01098901099	lemon	0.1	C09861	402719	377934	404669	642476	640354	622115	292258	305833	280591	393099	424234	381173	434058	406115	419297	-
KMW0202	58	59	130.136	C8H18O	3-Octanol	Alcohol	589-98-0	993	earthy, mushroom, herbal, melon, citrus, woody, spicy, minty	0.078	C17144	10996.6	11353.6	11798.2	12397.1	12039.7	12421.8	10786.5	10382.8	10579.1	8327.91	8793.86	8937.75	11437.8	11845.9	12270.5	-
D442	96	41	156.115	C9H16O2	2(3H)-Furanone, 5-butyldihydro-4-methyl-	Ketone	39212-23-2	1302	tonka, coumarin, coconut, toasted, nutty, celery, burnt	0.075	-	60187	63929.1	69662.5	30935.4	29902.8	34287.1	47747.8	53163	47955.7	43345.2	46694.3	41058.6	53730	50075.4	51880.9	-
D1660	81	82	100.089	C6H12O	5-Hexen-1-ol	Alcohol	821-41-0	868	-	1	-	12279.3	9478.77	11919.9	13230.9	12477.7	11855.6	11841.4	10374.3	11599.1	11236.1	11160.9	11687.2	12281	11766.9	11455.8	-
D422*317	55	69	172.183	C11H24O	Undecanol-5	Alcohol	37493-70-2	1376	-	0.41	-	498756	485337	498460	549374	625042	539702	209395	507435	195596	487078	494444	500484	510667	483464	478560	-
D197	95	109	152.12	C10H16O	3-Oxatricyclo[4.1.1.0(2,4)]octane, 2,7,7-trimethyl-	Terpenoids	1686-14-2	1103.10160427807	green	-	C02759	607198	585302	582134	544390	530618	528096	287981	608211	276139	590612	583615	586754	593618	567731	553760	ko00907
XMW0629*108	204	189	204.188	C15H24	3H-3a,7-Methanoazulene, 2,4,5,6,7,8-hexahydro-1,4,9,9-tetramethyl-, [3aR-(3a.alpha.,4.beta.,7.alpha.)]-	Terpenoids	2387-78-2	1399	-	-	C17505	1.6522e+07	1.58784e+07	1.52437e+07	1.71698e+07	1.68163e+07	1.66081e+07	1.07897e+07	1.07567e+07	1.12048e+07	1.2384e+07	1.33257e+07	1.26009e+07	1.4926e+07	1.4067e+07	1.40819e+07	-
GMW0236	93	43	136.052	C8H8O2	Ethanone, 1-(2-hydroxyphenyl)-	Ketone	118-93-4	1167	phenol, sweet, hawthorn, tobacco, honey, herbal	-	-	304630	222005	263874	12148.2	12663	12829	145146	111241	116838	20517.6	18978.7	20887	91831.8	97640.5	97779.2	-
KMW0494	155	74	186.162	C11H22O2	Decanoic acid, methyl ester	Ester	110-42-9	1326	oily, wine, fruity, floral	0.0043	-	15294.5	13248.7	13882	13555.2	9450.47	9001.48	15260.6	17074.8	14889.2	12337.6	12484.7	11998.8	12517.4	13225.2	12387.8	-
KMW0539	83	112	112.052	C6H8O2	2(5H)-Furanone, 5-ethyl-	Ketone	2407-43-4	966	spice	0.0097	-	127287	127557	126823	98799.7	88175.1	93918.8	132932	155020	142329	105623	112485	107276	107866	113410	115611	-
XMW1074*286	93	111	154.136	C10H18O	1-Cyclopentene-1-methanol, 2-methyl-5-(1-methylethyl)-	Alcohol	80113-82-2	1186	-	-	-	26112.3	24738.1	26028	26216.7	26110.6	32416.9	27091.9	28872.8	27197.1	30581	31359.4	31667.7	28617.1	26830.8	27036.5	-
D163	123	95	166.099	C10H14O2	dl-Camphoroquinone	Terpenoids	10373-78-1	1319	-	-	-	83281.1	85209.1	77636.1	104983	100704	95978.5	68345	67720.8	67866.6	69573.2	75045.3	69903.1	72679.5	69094.1	67886.5	-
XMW0931	148	105	148.089	C10H12O	8,9-Dehydrothymol	Phenol	18612-99-2	1221	-	-	-	97733.4	101540	94425.5	71078.4	70901.5	70248.1	140969	143347	136799	162711	165982	151642	121631	114240	114590	-
XMW0210	126	111	126.104	C8H14O	3-Penten-2-one, 3-ethyl-4-methyl-	Ketone	22287-11-2	989	-	-	-	3961.08	3634.91	3720.82	4493.64	3998.17	4398.01	4869.16	5694.4	5472.11	3552.33	3407.06	4250.01	4108.55	4040.12	4324.89	-
XMW0622	101	57	230.152	C12H22O4	Butanedioic acid, bis(2-methylpropyl) ester	Ester	925-06-4	1451	-	-	-	24695.1	24467.9	16094.8	28383.4	19943.5	18001.2	21540	21020.3	21598.7	18033.9	18973.7	19254.6	19398.8	18245.1	18239.5	-
KMW0269*022	135	136	136.1	C8H12N2	2,3-Dimethyl-5-ethylpyrazine	Heterocyclic compound	15707-34-3	1090	burnt, popcorn, roasted, cocoa	0.53	-	15734.5	14841.7	15155.9	16227.4	16078.9	16317.3	14324.2	19033.4	18481.4	15655.1	16072	15416.2	15769.1	14880.1	14783.4	-
KMW0190	81	42	122.084	C7H10N2	Pyrazine, trimethyl-	Heterocyclic compound	14667-55-1	1004	nut skin, earthy, powdery, cocoa, baked, potato, roasted, peanut, hazelnut, musty	0.29	-	212675	188219	210234	111349	139641	99253.7	204944	276956	258020	142135	131694	134452	146432	150662	157224	-
NMW0318	133	105	234.162	C15H22O2	Curcumenol	Terpenoids	19431-84-6	1735	fresh, fatty	-	C16942	41815.1	51127.9	45688.2	37295.9	35013.3	36617.5	35265.9	36353.4	37493.5	32824.2	36108.5	38238.1	36019.5	33646.9	35571.1	-
XMW0811	147	91	147.068	C9H9NO	Phenethyl isocyanate	Ester	1943-82-4	1225	-	-	-	793001	781153	757725	563542	555285	544876	1.14752e+06	1.16144e+06	1.10847e+06	1.28285e+06	1.31074e+06	1.226e+06	986441	924307	931147	-
XMW0975*137	93	119	204.188	C15H24	Cyclohexene, 4-(1,5-dimethyl-1,4-hexadienyl)-1-methyl-	Terpenoids	17627-44-0	1527	balsamic, spicy, floral	-	-	278787	487677	424453	498382	522139	490115	397426	373034	375942	169458	327719	175568	390570	382619	364000	-
KMW0446	69	41	152.12	C10H16O	Citral	Terpenoids	5392-40-5	1273.0415991356	sharp, lemon, sweet	0.1	C01499	40355.6	39186.8	35509	25649.5	24334.8	24977.7	48757.7	74078.4	51054.5	13425.4	9566.21	13788.5	32951.3	30765.7	31250.1	ko00907,ko01120
XMW1247	161	105	176.157	C13H20	Megastigma-4,6(E),8(Z)-triene	Hydrocarbons	71186-24-8	1336	-	-	-	6.61917e+06	6.32667e+06	6.22736e+06	7.10331e+06	6.93528e+06	6.88622e+06	584593	547578	1.82743e+06	635766	1.63128e+06	665362	5.55407e+06	5.21033e+06	5.22861e+06	-
D199*029	43	71	158.094	C8H14O3	Hexanoic acid, 3-oxo-, ethyl ester	Ester	3249-68-1	1115	fruity, pineapple, green, sweet, licorice, vanilla	-	C02975	18361.8	15633.7	16023.2	20125.9	17632.2	17358.4	26478.6	21410.9	17842.7	16917.3	16872.7	16982.8	18491.7	19260	17917.1	-
NMW0041	150	41	150.141	C11H18	(E)-4,8-Dimethylnona-1,3,7-triene	Terpenoids	19945-61-0	1116	-	-	C21795	7833.4	6514.61	4605.35	674.276	1401.11	1139.59	4695.39	5253.93	6038.38	1792.59	2481.02	2642.86	4697.91	4836.54	4497.99	-
KMW0380	94	124	166.111	C9H14N2O	Pyrazine, 2-methoxy-3-(2-methylpropyl)-	Heterocyclic compound	24683-00-9	1181	green bell pepper, pea, galbanum	2e-06	-	42243	41043.2	40128.8	33069.1	33365.1	33133	35400.4	37147.2	35725.1	45630.1	47596.6	48366.7	41036.5	39253.6	38187.2	-
QWM0007	101	129	174.089	C8H14O4	Butanedioic acid, diethyl ester	Ester	123-25-1	1181	cheese, earthy, spicy	353	-	7105.11	6273.83	6320.07	11244.1	11478.7	11131.3	6462.7	7618.49	7014.88	12688.7	12919	12432.5	9491.73	8838.07	9051.42	-
NMW0187	70	119	148.1	C9H12N2	Nicotine, 1'-demethyl-, (.+/-.)-	Heterocyclic compound	5746-86-1	1435	-	-	C06524	228756	212933	214550	203051	200592	191841	167029	168501	168039	187754	195914	179850	202704	193633	188597	ko01110
WAMW1788	120	138	222.126	C13H18O3	n-Hexyl salicylate	Ester	6259-76-3	1683	fresh, herbal, orchid, green	-	-	28663.3	32327.2	34891.7	25300.4	22418.1	24222.8	24458.1	26984	26317	17806.2	21361.3	20746.8	23323.6	21842	23259.4	-
XMW0072	81	59	154.136	C10H18O	Cyclohexanemethanol, .alpha.,.alpha.-dimethyl-4-methylene-	Alcohol	7299-42-5	1166	-	-	-	101838	60846.5	71409.8	58172.6	59065.7	60057.1	86080.5	78293.9	84968	18305.3	16421	17621	71741.3	69496.9	74770.5	-
QWMW1093	95	96	168.079	C9H12O3	2-Furancarboxylic acid, 2-methylpropyl ester	Ester	20279-53-2	1197	green, geranium	-	-	152490	148959	157538	143582	142440	140207	162203	171201	170189	158090	158681	162834	155770	150022	144684	-
KMW0655*379	135	81	222.198	C15H26O	5-Azulenemethanol, 1,2,3,3a,4,5,6,7-octahydro-.alpha.,.alpha.,3,8-tetramethyl-, [3S-(3.alpha.,3a.beta.,5.alpha.)]-	Terpenoids	22451-73-6	1667	spicy	-	-	242413	278375	236508	284566	247709	282655	168510	172357	160035	236846	257176	262816	227624	227681	242599	-
XMW1149	189	133	204.188	C15H24	Panaginsene	Terpenoids	871660-96-7	1338	-	-	-	2.63149e+07	2.4275e+07	2.64673e+07	3.83716e+07	3.74273e+07	3.74036e+07	1.80398e+07	2.51909e+07	1.72433e+07	2.58753e+07	2.63167e+07	2.61973e+07	2.66235e+07	2.52612e+07	2.47955e+07	-
WMW0187*393	69	54	102.104	C6H14O	2-Hexanol	Alcohol	626-93-7	799.791449426486	chemical, winey, fruity, fatty, terpenic, cauliflower	1.5082	-	68754.9	71648.8	66045.6	29628.4	26448.2	27054.6	36686.9	36056.3	37239.6	38801	36997.4	35606.8	47105.3	49653.6	50651.1	-
NMW0095	130	103	130.053	C8H6N2	Quinoxaline	Heterocyclic compound	91-19-0	1224	fishy	-	C18575	13605.6	13686.7	13149.6	12184.7	12432.7	11897	19326.9	19756.3	19125.1	22107	22684.6	20628.4	17132.8	16142.2	16013.8	-
WMW0096	69	55	228.245	C15H32O	n-Pentadecanol	Alcohol	629-76-5	1779.18502202643	-	-	-	18276.6	20341.7	19616.6	15784.5	14024.9	14773.9	14957.5	17376.5	15780.9	11566.6	12630.8	12355.6	13980	13773.6	14777	-
XMW0907	108	81	168.079	C9H12O3	2-(2-Acetoxy-1-propyl)furan, (S)	Heterocyclic compound	60830-70-8	1133	-	-	-	33955.9	32164.1	37054.8	35546.6	35214	34859.5	44409.9	45633.1	46341.8	41709.8	38983.4	41549.7	51292.7	47727.6	48684.2	-
QWMW1113	43	73	114.068	C6H10O2	3-Hexenoic acid, (E)-	Acid	1577-18-0	1003	powerful, fruity, honey, acid	-	-	369930	348380	358119	173475	144729	138907	353232	462488	432833	227731	221105	221958	241957	253593	260691	-
KMW0640	96	82	212.214	C14H28O	Tetradecanal	Aldehyde	124-25-4	1613	fatty, waxy, amber, incense, dry, citrus, peel, musky	0.06	-	1.31055e+06	214245	243020	1.26076e+06	1.18031e+06	1.24676e+06	1.31496e+06	1.45114e+06	1.46048e+06	1.14524e+06	1.20432e+06	1.18506e+06	1.16312e+06	1.17979e+06	1.24795e+06	-
XMW1204	61	134	134.04	C5H10O2S	Ethyl (methylthio)acetate	Ester	4455-13-4	985.094142259414	sulfury, green, fruity, tropical	0.025	-	4856.82	4579.98	5029.16	5746.42	5858.4	5753.29	4746.72	4233.24	4334.01	2542.92	2837.61	2759.95	5440.22	5257.97	5045.9	-
XMW0805	162	147	162.05	C10H10S	Benzo[b]thiophene, 2-ethyl-	Heterocyclic compound	1196-81-2	1412	-	-	-	4.25405e+06	4.07896e+06	4.52581e+06	4.34911e+06	4.40738e+06	4.30234e+06	1.82092e+06	1.81677e+06	1.8203e+06	2.46289e+06	2.42625e+06	2.60449e+06	3.10027e+06	2.89087e+06	2.92661e+06	-
NMW0156	91	149	149.03	C8H7NS	Benzene, (isothiocyanatomethyl)-	Ester	622-78-6	1367	mild, watercress, dusty, medicinal, horseradish, oily	0.0007	C03098	524835	509611	551216	1.25498e+06	1.2134e+06	1.15944e+06	591426	916059	589179	929381	926173	935599	923168	860561	871674	-
XMW1342*289	156	141	156.094	C12H12	Naphthalene, 1,4-dimethyl-	Aromatics	571-58-4	1436	-	-	-	156618	150752	150189	197970	192170	193255	201905	209103	204321	245310	248987	241764	204766	194444	190355	-
KMW0282	98	41	142.136	C9H18O	Nonanal	Aldehyde	124-19-6	1105.02673796791	aldehyde, citrus, orange peel	0.001	-	49431.2	46877.6	66629.5	39946.8	40606.3	40251.3	51199.3	47638.5	50157.1	46312.7	44515	45844.5	46078.6	46859.3	43566.7	-
XMW1400	70	99	168.072	C6H14FO2P	n-Pentyl methylphosphonofluoridate	Halogenated hydrocarbons	13454-59-6	1073	-	-	-	19139.6	18754.3	18428.7	18795.1	17448.9	17456.6	19793.2	19845.8	19287.8	19701.7	19285.8	19067.6	19247.2	18157	17947.6	-
XMW0159	57	71	226.266	C16H34	2,6,10-Trimethyltridecane	Terpenoids	3891-99-4	1449	-	-	-	86084.5	93402.8	229193	165877	160490	159393	188753	186524	186616	205353	207527	200681	225179	219183	208895	-
WMW0149	95	150	222.198	C15H26O	Cedrol	Terpenoids	77-53-2	1600	cedarwood, woody, dry, sweet	0.0005	C09631	204684	199243	195206	226701	230280	218377	136362	139601	134366	145783	161427	152954	164175	157579	152223	-
NMW0076	139	42	139.1	C8H13NO	Tropinone	Ketone	532-24-1	1198	-	-	C00783	10633.4	10149.9	10669.1	7809.77	7983.4	7878.88	9343.65	9560.81	9395.58	7114.4	7169.68	7486.42	9016.36	9726.12	9410.55	ko01100,ko01110
D447	102	74	144.115	C8H16O2	Pentanoic acid, 2-methyl-, ethyl ester	Ester	39255-32-8	941	fresh fruit, green, melon, apple skin, pineapple, natural, waxy	3e-06	-	8254.75	8195.66	9053.64	11822.1	11724.2	11310.6	8818.13	8523.99	8310.23	9290.26	7875.79	9243.88	11682.1	10829.5	11240.8	-
KMW0483	82	96	170.167	C11H22O	Undecanal	Aldehyde	112-44-7	1308.44370860927	waxy, soapy, floral, aldehydic, citrus, green, fatty, fresh	12.5	-	277714	281276	296182	244195	245685	240290	237857	246556	226392	240867	255786	239967	267242	267661	250167	-
KMW0223	119	121	136.125	C10H16	1,3-Cyclohexadiene, 1-methyl-4-(1-methylethyl)-	Terpenoids	99-86-5	1018.03628601921	woody, terpene, lemon, herbal, medicinal, citrus	0.858	C09898	34980.1	33767.7	35779.5	45498.7	46078.1	45498.8	32495.3	32858.3	31244.4	35074.5	34965.6	34030.2	40919.8	37911.7	39494.8	-
XMW1046	113	85	242.188	C14H26O3	Heptanoic acid, anhydride	Ester	626-27-7	1676	-	-	-	24521.8	24075.5	25946.9	34620.2	34113.6	35665.3	21337.3	23436.9	21904.4	21068.7	21849.6	20538.3	27391.5	25699.7	27557.7	-
YZMW0579	92	93	137.048	C7H7NO2	Salicylamide	Amine	65-45-2	1471	-	1370	-	3.51474e+06	3.50159e+06	3.49368e+06	4.1479e+06	4.14185e+06	4.13748e+06	4.91558e+06	4.87642e+06	5.01554e+06	4.55665e+06	4.61369e+06	4.50712e+06	4.13414e+06	4.05064e+06	3.83677e+06	-
YZMW0006	65	79	110.073	C7H10O	3-Cyclohexene-1-carboxaldehyde	Aldehyde	100-50-5	958	-	0.015	-	183590	152605	202746	270520	264873	246996	195323	195419	190289	202929	204372	206703	256702	237901	245509	-
YZMW0457*298	63	126	161.964	C6H4Cl2O	Phenol, 2,3-dichloro-	Phenol	576-24-9	1200	-	0.03	-	10562.8	10608	9954.77	10187.9	10002.6	9665.36	11459.4	10755.8	11019.3	11335.8	11425.4	10954.7	11024.4	10575.5	10211.6	-
WMW0065*270	124	67	142.136	C9H18O	(6Z)-Nonen-1-ol	Alcohol	35854-86-5	1171	fresh, green, melon, waxy, honeydew, cantaloupe, cucumber, clean	0.001	-	270101	260713	254808	215975	212391	210938	232018	248726	231098	299435	306513	311117	266052	251857	247238	-
D274	131	160	160.052	C10H8O2	2H-1-Benzopyran-2-one, 3-methyl-	Ketone	2445-82-1	1490	-	-	-	92995.6	97777.1	80973.8	102032	97436.7	98785.2	65573.4	81413.6	86837.6	56417.9	102777	95143.5	87659.9	81734	87180.4	-
YZMW0495	107	135	182.033	C7H6N2O4	Benzene, 2-methyl-1,3-dinitro-	Nitrogen compounds	606-20-2	1459	-	0.05	-	5.57116e+06	5.67e+06	6.69353e+06	5.82584e+06	5.21917e+06	5.60869e+06	1.14142e+07	1.17586e+07	1.11332e+07	1.20876e+07	1.22839e+07	1.19306e+07	9.69452e+06	9.78006e+06	9.10518e+06	-
XMW1084	67	69	168.115	C10H16O2	2-Butenoic acid, 3-hexenyl ester, (E,Z)-	Ester	65405-80-3	1262	green, vegetable	-	-	9788.85	9195.36	16394.5	27658.2	26017.5	26898.1	58872.2	9720.56	9932.37	6371.54	6630.48	6565.43	43397.1	46442.8	46431	-
NMW0181*289	156	141	156.094	C12H12	Naphthalene, 1,6-dimethyl-	Aromatics	575-43-9	1422	-	-	-	156618	150752	150189	197970	192170	193255	201905	209103	204321	245310	248987	241764	204766	194444	190355	-
w07	141	142	142.078	C11H10	1H-Indene, 1-ethylidene-	Hydrocarbons	2471-83-2	1315	-	-	-	262777	250525	253450	356164	330151	342679	330110	366696	348060	448607	446715	442400	353291	337262	327205	-
KMW0459*283	84	69	152.12	C10H16O	2,6-Octadienal, 3,7-dimethyl-, (E)-	Terpenoids	141-27-5	1270	citrus, lemon	0.028	C01499	22976.1	18308.3	19440.6	22575	19610.4	19782.2	25591.1	24538.8	24345	21058.3	21524.3	20875.3	19650.7	20507.1	18979.5	ko00907,ko01120
XMW1350*312	155	169	170.11	C13H14	Naphthalene, 2,3,6-trimethyl-	Aromatics	829-26-5	1550	fruity, dry	-	-	31023.3	30171.8	29743.7	35197.1	33333.6	33424.7	32607.5	32574.2	33793.7	33532.9	35341	33542.8	30647.5	29048.7	29658.5	-
QWMW1241	138	182	182.094	C10H14O3	Phenol, 4-(ethoxymethyl)-2-methoxy-	Phenol	13184-86-6	1553	alcoholic, rummy, sweet, chocolate, creamy, vanilla, spicy, nutmeg, smoky	-	-	21339.1	31004.6	25574.4	37564.7	37181.1	35504.8	27182	28263.8	18928.6	28310.5	25828.9	27075.4	31331.7	29067.1	30785.1	-
YZMW0222	50	51	80.037	C4H4N2	Pyridazine	Heterocyclic compound	289-80-5	915	-	1200	-	4268.39	4278.8	5090.6	7184.66	7357.44	6794.26	4774.85	4529.35	4263.71	4918.89	5239.86	5321.29	6821.42	6383.21	6379.75	-
XMW1227	69	41	154.099	C9H14O2	(E)-2-Methylbut-2-en-1-yl methacrylate	Ester	88142-95-4	1088	-	-	-	630023	609553	605402	301468	296635	285809	491716	478465	484875	324260	334742	340444	472603	452227	437338	-
WAMW0651	109	124	124.052	C7H8O2	Mequinol	Alcohol	150-76-5	1240	phenol	-	D04926	225561	220140	222445	196355	193204	178114	226387	220835	220260	227755	227208	212992	231635	221138	214353	-
QWMW0764	68	67	172.11	C9H16O3	cis-3-Hexenyllactate	Acid	61931-81-5	1187	fresh, green, leafy, green, waxy, tropical	-	-	327138	335874	305433	306111	307202	291294	351432	328885	334312	341354	343457	340406	340185	323597	314990	-
D1386	71	45	130.099	C7H14O2	Propanoic acid, 2-methyl-, 1-methylethyl ester	Ester	617-50-5	784	-	0.026	-	179311	170247	170824	86161.3	82038.4	80256.4	80461.9	82663.8	83480.1	106548	107035	98377.9	125449	117319	117150	-
YZMW0269	51	163	178.136	C12H18O	Benzenemethanol, 4-(1,1-dimethylethyl)-.alpha.-methyl-	Alcohol	34386-42-0	1390	-	219.4	-	59769.8	54664.2	58284.3	43338.9	47488.8	44542.1	44769	43680.8	49667.3	39131.8	36820.6	40198.4	40963.8	39002.4	37896.8	-
KMW0646	81	123	240.209	C15H28O2	Citronellyl valerate	Ester	7540-53-6	1625	rose, herbal, honey	-	-	1.576e+06	1.80839e+06	1.4999e+06	2.0667e+06	2.05546e+06	2.10435e+06	1.60292e+06	2.18231e+06	1.69337e+06	1.49643e+06	1.49467e+06	1.48966e+06	1.46623e+06	1.36945e+06	1.46913e+06	-
GMW0149	121	108	178.099	C11H14O2	2-Butanone, 4-(4-methoxyphenyl)-	Ketone	104-20-1	1462	sweet, dry, raspberry, rose, cherry, fruity, cassie absolute	-	-	7.07822e+06	6.85073e+06	7.87922e+06	7.9283e+06	6.9142e+06	6.4416e+06	1.09494e+07	1.13345e+07	1.10474e+07	1.19354e+07	1.2119e+07	1.1675e+07	1.00564e+07	1.00355e+07	9.37335e+06	-
XMW0952	70	57	200.178	C12H24O2	4-Methylhexyl 3-methylbutanoate	Ester	1215127-80-2	1312	-	-	-	81569.5	116370	119645	81142	79546.8	100368	66265.3	69179.1	66348.1	101551	76013.7	98618.4	75255.1	71722.7	77608.6	-
GMW0271	54	43	156.151	C10H20O	9-Decen-1-ol	Alcohol	13019-22-2	1262	dewy, rose, waxy, fresh, clean, aldehydic	-	-	7436.24	6993.13	7489.93	3152.38	2318.32	2311.6	8620.81	10600.6	9727.65	4255.99	3661.01	3999.07	5734.33	5646.2	6082.19	-
WMW0209	180	165	180.094	C14H12	9H-Fluorene, 9-methyl-	Aromatics	2523-37-7	1579	-	-	-	5131.13	6027.02	4921.28	6754.19	6799.9	6775.74	4089.11	4379.9	5256.33	6206.06	6753.4	6456.21	6437.88	6285.49	5955.31	-
XMW0510	97	111	242.261	C16H34O	2-Hexadecanol	Alcohol	14852-31-4	1702	-	-	-	59025.3	56096.5	21765.8	21638.4	19338.3	23176.8	60607.7	70818.8	69039.6	50245.4	54388.1	49172.4	49460.4	47646.7	51572.2	-
NMW0282	182	122	182.058	C9H10O4	Homovanillic acid	Acid	306-08-1	1657	-	-	C05582	7902.89	9438.92	7440.94	7180.88	6527.87	6583.73	12144.9	11459.6	10868.3	8154.52	8761.45	9001.63	7359.72	7025.93	7604.94	ko00350,ko01100
QWMW0909	160	117	160.089	C11H12O	3-Buten-2-one, 3-methyl-4-phenyl-	Ketone	1901-26-4	1427	sweet, fruity, caramel, berry, fruity	-	-	330121	318620	308273	276044	272491	264942	259598	261354	243139	221889	240775	294991	254435	239829	258913	-
KMW0360*095	71	81	156.151	C10H20O	Levomenthol	Terpenoids	2216-51-5	1176.9394261424	minty	0.9	C00400	19239.5	18381.4	22001.8	20314.1	18575.4	20475.5	30695.2	37092.7	34339.8	22513	21305.9	21044.3	19928.9	21010	21556	ko01110
WAMW2101	95	66	125.999	C2H6O4S	Sulfuric acid, dimethyl ester	Ester	77-78-1	853	-	-	C19177	4735.57	3447.56	4508.41	4281.08	4250.92	4026.51	4625.04	4033.19	4269.5	3754.29	3609.78	3872.7	4573.26	4323.68	4237.69	-
XMW0730	137	93	152.12	C10H16O	o-Mentha-1(7),8-dien-3-ol	Terpenoids	15358-81-3	1173	-	-	-	26522.2	23736.8	24000.4	1329.7	1469.45	1419.96	13059.7	11866.9	12363.4	2205.78	1901.78	2178.56	9908.74	10035.4	10667.9	-
XMW1203	42	70	114.032	C5H6O3	2,5-Furandione, dihydro-3-methyl-	Ketone	4100-80-5	1006	-	-	-	135993	129263	132839	81556.3	64647.8	66432.6	131035	171762	158383	84156.9	82329	82866.9	89881	95101.1	97179.2	-
XMW0951*347	119	84	194.131	C12H18O2	2-Cyclohexen-1-ol, 2-methyl-5-(1-methylethenyl)-, acetate, (1R-cis)-	Ester	7111-29-7	1344	-	-	-	1.34687e+06	630044	518251	1.04321e+06	1.11387e+06	1.50473e+06	1.03344e+06	1.62318e+06	1.4908e+06	1.37128e+06	1.34505e+06	1.42115e+06	1.24366e+06	1.18466e+06	1.20452e+06	-
QWM0003	67	68	152.12	C10H16O	2H-Pyran, 3,6-dihydro-4-methyl-2-(2-methyl-1-propenyl)-	Terpenoids	1786-08-9	1154	green, weedy, cortex, herbal, diphenyl, narcissus, celery	0.08	-	79548	77127.7	79667.5	47983.8	40582.3	44104.4	78814	98986.4	92568	58234	56604.7	56844.9	61085.8	65037.3	65902.1	-
QWMW0930	72	100	118.027	C4H6O4	Butanedioic acid	Acid	110-15-6	1301	acid, umami	15.6	C00042	11788.2	12360	13501.2	6323.19	5465.97	6076.24	11724.2	11484.7	11939.4	9905.56	9098.35	9546.6	8871.41	9391.84	8697.15	ko00020,ko00190,ko00250,ko00310,ko00350,ko00360,ko00361,ko00620,ko00630,ko00640,ko00650,ko00720,ko00760,ko00920,ko01100,ko01110,ko01120,ko01200,ko01220,ko02020
WAMW0352	58	43	184.183	C12H24O	Undecanal, 2-methyl-	Aldehyde	110-41-8	1365	fresh, amber, aldehydic, moss, citrus, tuberose, metallic, waxy, coumarin	-	-	13380.8	12930	12634.8	16571.1	16210.9	16164.4	9074.19	9105.43	8993.54	10774.1	11482.4	10701.4	11681.7	10997	11880.1	-
XMW1255	127	145	214.193	C13H26O2	Octanoic acid, 2-pentyl ester	Ester	55193-30-1	1419	-	-	-	101410	104674	99030	114174	112392	109983	80950.2	80328.4	62513.1	85843.3	92525.4	83056.6	102074	96842.8	104867	-
QWMW0696	83	100	156.115	C9H16O2	Butyl angelate	Ester	7785-64-0	1091	sweet, herbal, fruity, floral, winey, caramel, chamomile	0.013	-	522471	501588	493835	301692	293568	288219	513041	497390	364705	327309	335320	341297	333790	312838	310366	-
XMW1138	69	41	154.136	C10H18O	6-Octen-1-ol, 7-methyl-3-methylene-	Terpenoids	13066-51-8	1195	-	-	-	457596	469303	427425	415867	419161	401308	480234	452019	461229	464931	463555	468216	465898	444949	429875	-
KMW0451	113	112	143.04	C6H9NOS	5-Thiazoleethanol, 4-methyl-	Heterocyclic compound	137-00-8	1278	fatty, cooked, beefy, juice	0.1	C04294	21774.8	17957	18965.7	20404.5	17938.9	17196.9	25892	24858	24001.9	20527.8	20788.7	21011.7	19266.9	20161.9	18596.3	ko00730,ko01100,ko01240
KMW0088*005	98	42	98.073	C6H10O	2-Hexenal, (E)-	Aldehyde	6728-26-3	853.202676864245	green, grassy	0.0031	C08497	2.78806e+06	2.19013e+06	2.6111e+06	2.62532e+06	2.48979e+06	2.35885e+06	2.71836e+06	2.35356e+06	2.25197e+06	2.30091e+06	2.16961e+06	2.34291e+06	2.41482e+06	2.6196e+06	2.51317e+06	-
XMW1153	120	121	204.188	C15H24	1R,4R,7R,11R-1,3,4,7-Tetramethyltricyclo[5.3.1.0(4,11)]undec-2-ene	Terpenoids	137235-59-7	1375	-	-	-	708613	989717	688192	807874	850732	1.1893e+06	851047	844370	550842	758951	748896	778644	774563	738892	714434	-
KMW0357*284	111	69	154.136	C10H18O	Bicyclo[2.2.1]heptan-2-ol, 2,3,3-trimethyl-	Terpenoids	465-31-6	1148	menthol, musty, camphor	-	-	32103.6	31369.6	30240.9	18878.2	15653.6	16991.8	28997.4	48090.9	33632.2	22174.5	21274.6	21411.2	23259.5	24857.5	25096.9	-
KMW0722	65	91	120.058	C8H8O	4-Vinylphenol	Phenol	2628-17-3	1223	chemical, woody	0.01	C05627	97631.6	97117.9	91781.2	77276.8	77478.1	75843.2	131604	137734	127458	147923	157935	143779	120844	111356	117089	ko01110
XMW0119	140	41	140.12	C9H16O	Cyclopentanone, 2-methyl-3-(1-methylethyl)-	Ketone	54549-81-4	1174	-	-	-	29980.2	28204	28272.4	2465.65	2246.53	2483.73	15837.6	14285.2	15266.3	3524.85	2326.73	3464.19	13147.6	12745	13820.7	-
NMW0183	123	77	124.052	C7H8O2	Benzenemethanol, 4-hydroxy-	Alcohol	623-05-2	1426	fruity, bitter, almond, sweet, coconut	-	C17467	364422	355104	370199	411061	411853	412468	336067	339231	339395	357941	393681	357658	348135	336429	365021	-
NMW0192	153	77	153.043	C7H7NO3	Benzene, 1-methoxy-4-nitro-	Ether	100-17-4	1424	-	-	C07555	16284.3	16577.3	14985.5	12310.8	12387.7	15836.5	8904.04	9000.05	7886.54	10974.7	12914.3	10298.1	9909.08	9417.44	10224.5	-
KMW0219	41	57	130.136	C8H18O	1-Hexanol, 2-ethyl-	Alcohol	104-76-7	1028.64806866953	citrus, fresh, floral, oily, sweet	1.28	C02498	145136	167612	177909	214404	211881	203864	136084	137235	128335	185429	154820	148945	177005	165937	164102	-
D1745	121	93	180.079	C10H12O3	Propylparaben	Ester	94-13-3	1628.77428998505	-	270	-	832866	774199	815552	740498	759684	746388	875390	930153	923499	859342	908351	890507	912542	851299	849219	-
D407	68	69	154.136	C10H18O	7-Octen-4-ol, 2-methyl-6-methylene-, (S)-	Terpenoids	35628-05-8	1097	-	-	-	46404.5	47049	47292.1	50286.6	49913.8	48438.1	59099	53188.2	57611.5	55602.1	56895.4	57853.1	52539.4	49451.6	48598	-
KMW0511	105	123	178.099	C11H14O2	Butyl benzoate	Ester	136-60-7	1377	strong, cumin, caraway, spicy, herbal, leathery	-	-	3.30867e+06	2.99779e+06	3.17025e+06	3.5018e+06	3.47968e+06	3.35103e+06	2.72196e+06	2.75906e+06	2.73346e+06	3.11347e+06	3.17581e+06	3.19378e+06	3.36587e+06	3.13892e+06	3.13256e+06	-
QWMW0289	83	111	140.03	C7H8OS	1-(2-Thienyl)-1-propanone	Ketone	13679-75-9	1185	caramel, syrup, creamy	-	-	19838	19999.3	20454.1	14905.7	11852.9	12640.4	26206.5	33114.3	31227.8	19336.1	17248.5	17969.3	17182.1	18166.7	18644.8	-
XMW2363	135	107	166.063	C9H10O3	Benzoic acid, 4-methoxy-, methyl ester	Ester	121-98-2	1373	herbal, anisic, sweet	0.141	-	131660	122032	83075.6	131673	133258	129244	98031.7	101659	94469	129230	138403	124287	83989.7	77681.8	82934.8	-
GGMW0105	138	123	156.151	C10H20O	Cyclohexanol, 5-methyl-2-(1-methylethyl)-, (1.alpha.,2.beta.,5.beta.)-	Alcohol	3623-52-7	1188	-	0.6	-	5524.97	5075.53	5322.73	3046.28	2874.19	2475.5	3325.5	3522.98	3545	3904.9	3893.1	3921.78	4668.24	4297.87	4528.12	-
KMW0565	133	93	204.188	C15H24	Caryophyllene	Terpenoids	87-44-5	1432.4957167333	sweet, woody, spice, clove, dry	1.54	C09629	6.31695e+06	6.0429e+06	6.30093e+06	7.17539e+06	7.09966e+06	7.06615e+06	4.6169e+06	4.55013e+06	4.74752e+06	5.86255e+06	5.76738e+06	5.85926e+06	5.85713e+06	5.62822e+06	5.38861e+06	ko01100,ko01110
KMW0312	81	69	150.104	C10H14O	Furan, 3-(4-methyl-3-pentenyl)-	Terpenoids	539-52-6	1101	woody	-	-	281355	267472	268902	64408.6	63294.9	61715.6	222877	228767	222339	225353	221846	223284	243250	231116	224049	-
WMW0086	136	94	136.038	C5H12S2	Disulfide, ethyl 1-methylethyl	Sulfur compounds	53966-36-2	985	-	-	-	454206	428779	468866	567713	558664	529400	439080	393522	397519	222340	243521	262965	508658	473041	474130	-
GMW0268	133	119	208.146	C13H20O2	Nopyl acetate	Ester	128-51-8	1413	herbal, lily, acetic, woody, pine, lavender	-	-	3.88108e+06	2.5412e+06	3.65238e+06	3.35598e+06	3.10075e+06	3.04461e+06	2.66732e+06	2.66635e+06	3.01449e+06	2.69904e+06	2.92661e+06	2.58909e+06	3.00159e+06	2.84346e+06	3.09005e+06	-
D358	43	57	198.162	C12H22O2	4-tert-Butylcyclohexyl acetate	Ester	32210-23-4	1368	woody, cedary, floral, oily, herbal, balsamic, green, fruity	0.86	-	25694.9	31768.9	26572.2	24905	26674.1	26320.4	28555.3	29693.9	31039.2	24919	24018.7	24252.2	27034	24854.5	25942.2	-
XMW0617	71	56	216.173	C12H24O3	Propanoic acid, 2-methyl-, 3-hydroxy-2,2,4-trimethylpentyl ester	Ester	77-68-9	1374	-	-	-	19015.5	17524.5	17064.2	20565.5	20772.4	26499.6	14961.5	18017.1	16290.2	17037.9	17259.1	16722.6	16912.9	15823.9	17125.8	-
KMW0173	85	57	128.12	C8H16O	1-Octen-3-ol	Alcohol	3391-86-4	979.760041731873	fatty, fruity, grassy, mushroom, perfumy, sweet	0.001	-	7139.47	6848.65	6407.85	4685.39	4902.61	4954.97	5772.02	7734.74	6589.33	6338.72	5308.01	6126.2	5042.2	5406.33	5019.64	-
D153	92	91	198.104	C14H14O	Benzene, 1,1'-[oxybis(methylene)]bis-	Ether	103-50-4	1654	fruity, cherry, fungal, plastic, mushroom	-	-	44458.1	50661.8	43146.7	238090	234446	237545	42709.3	46221.2	41283	49704.1	55420.3	52603.7	211288	199540	216779	-
D1562	97	71	182.167	C12H22O	1,6-Octadiene, 3-ethoxy-3,7-dimethyl-	Ether	72845-33-1	1172	-	5	-	49916	44381.1	49357.2	4045.75	3924.12	4607.33	23056.9	21338.2	21512.9	6664.13	4309.17	5954.58	17272.6	18792.2	17985	-
NMW0072	41	154	154.136	C10H18O	Cyclohexanol, 2-methyl-5-(1-methylethenyl)-, (1.alpha.,2.beta.,5.alpha.)-	Terpenoids	38049-26-2	1192	-	-	C18017	187245	87699.6	81281.1	77421.3	77280.1	73757.8	90165.9	189758	84215.4	84646	85055.3	85869.7	86880	82412.9	79964.8	-
NMW0214	107	94	150.068	C9H10O2	3-(4-Hydroxyphenyl)propanal	Aldehyde	20238-83-9	1490	-	-	-	2.27686e+06	2.29103e+06	1.98171e+06	2.4554e+06	2.33562e+06	2.32676e+06	2.01826e+06	2.04451e+06	1.57667e+06	2.14962e+06	1.89965e+06	2.1728e+06	1.88051e+06	1.75553e+06	1.74395e+06	-
YZMW0471	39	62	117.079	C5H11NO2	Butyl carbamate	Ester	592-35-8	1028	-	2340	-	28925.5	32266.2	35089.4	38671.4	38579.8	37375.5	25696.6	26446.7	23827.1	33523.6	34276.5	28693.9	33840.9	31377.6	31591.7	-
D288	54	82	224.214	C15H28O	(Z)-Pentadec-6-en-2-one	Ketone	252931-22-9	1670	-	-	-	40431	40179.1	40102.1	38106.2	41794.2	44053.2	32801.9	31821	31056.4	29005.1	35464.7	30934.7	30091.7	29516.8	31993.6	-
KMW0672*289	156	141	156.094	C12H12	Naphthalene, 2,6-dimethyl-	Aromatics	581-42-0	1411.85567010309	grassy	0.01	-	156618	150752	150189	197970	192170	193255	201905	209103	204321	245310	248987	241764	204766	194444	190355	-
XMW0269	85	57	186.126	C10H18O3	2-Methylbutanoic anhydride	Ester	1468-39-9	1188	-	-	-	57781.7	46260	50820.8	57698.2	50743.5	67147	59276.4	57497.7	71880.7	51670.1	49859	51100.2	52961.4	54056.7	49769.6	-
YZMW0056	99	70	99.105	C6H13N	Hexamethylenimine	Amine	111-49-9	864	-	46.9	-	183112	180643	205939	177188	197530	186018	181912	186196	176125	179197	170786	183617	189823	206733	198943	-
XMW1128	121	136	136.125	C10H16	Bicyclo[3.1.0]hex-2-ene, 4,4,6,6-tetramethyl-	Hydrocarbons	19487-09-3	911	-	-	-	35032.6	29605.3	40001.2	59172.3	57911.4	53644.5	40482.8	37618.3	38248.8	38710.8	40718	41856	58906.1	54156.5	55894.8	-
QWMW1099	79	69	128.12	C8H16O	5-Octen-1-ol, (Z)-	Alcohol	64275-73-6	1074	green, melon, watery, watermelon, earthy, mushroom, violet, leafy, fishy, soapy	0.002	-	47350.6	44305.7	43984	95444.4	94858.9	94659.8	67612.1	62518.4	65097.8	90960.1	90261	80819.6	83542	77718	77598.5	-
KMW0070*006	91	106	106.078	C8H10	Benzene, 1,3-dimethyl-	Aromatics	108-38-3	870.582662245381	plastic	1	C07208	16525.8	16825.5	17227.5	43992.8	42973.6	39154.3	20318.5	20337.9	19003.8	24511.7	27197.1	27141.5	31648.6	29059.1	30288.9	ko00622,ko01100,ko01120,ko01220
D401	97	69	154.136	C10H18O	2-Isopropyl-5-methylhex-2-enal	Aldehyde	35158-25-9	1106	herbal, lavender, woody, green, blueberry, tomato	-	-	162641	156101	153473	95253.7	92958.2	91631.3	122545	112733	118088	105518	106582	108520	109685	105121	100682	-
WMW0078	57	191	206.167	C14H22O	2,4-Di-tert-butylphenol	Phenol	96-76-4	1512.57449344458	phenol	0.5	-	649130	624517	570581	471083	478828	415149	271705	274564	224232	341486	442550	351908	448836	483939	483827	-
XMW0766	67	81	152.12	C10H16O	Cyclohexanone, 5-methyl-2-(1-methylethylidene)-	Terpenoids	15932-80-6	1220	minty	-	-	185966	176031	188405	57541.4	57639.1	65267.3	240018	291972	261240	200302	189101	191586	178830	185966	194810	-
KMW0606*061	161	105	204.188	C15H24	.alpha.-Muurolene	Terpenoids	10208-80-7	1499	woody	-	C20272	705228	1.48055e+06	1.45636e+06	1.86975e+06	1.74611e+06	1.77257e+06	775608	1.07936e+06	1.21822e+06	1.66368e+06	1.55678e+06	1.66231e+06	1.53729e+06	1.42568e+06	1.53798e+06	-
QWMW0927	96	125	170.131	C10H18O2	3-Octenoic acid, ethyl ester	Ester	1117-65-3	1203	fruity, fatty, tropical, pineapple, passion fruit	-	-	1.72091e+06	1.77074e+06	1.63891e+06	1.61644e+06	1.61531e+06	1.53907e+06	1.84145e+06	1.74869e+06	1.77027e+06	1.80538e+06	1.81337e+06	1.83519e+06	1.80193e+06	1.72035e+06	1.65349e+06	-
QWMW0828*349	176	136	194.167	C13H22O	2-Naphthalenol, 1,2,3,4,4a,5,6,7-octahydro-2,5,5-trimethyl-	Terpenoids	41199-19-3	1426	strong, substantive, ambergris, earthy, animalic	-	-	484270	460318	493167	554330	551952	548553	333727	328534	357912	431971	425483	431758	424753	407165	389650	-
QWMW1128	60	82	142.099	C8H14O2	Cyclohexaneacetic acid	Acid	5292-21-7	1236	sharp, acetic, fatty, cheese, musty, powdery, honey, caramel	19.1	-	127365	101142	122562	109662	109055	109168	137372	131785	132389	124952	126178	126843	130513	124091	119822	-
XMW2803*190	54	43	103.063	C4H9NO2	dl-2-Aminobutyric acid	Acid	2835-81-6	1369	-	1340	-	10297.7	9461.85	9684.67	15310.4	14782.1	14886.9	7307.92	12345.1	11282	15304	15698	15437.4	10131.8	9538.93	9327.73	-
D306	121	85	154.136	C10H18O	1,5-Heptadien-4-ol, 3,3,6-trimethyl-	Terpenoids	27644-04-8	1084	-	-	-	169029	165931	155628	364015	367613	373627	251512	235915	243713	361024	334114	314954	313836	291980	290971	-
YZMW0460*298	63	126	161.964	C6H4Cl2O	Phenol, 2,5-dichloro-	Phenol	583-78-8	1189	-	0.03	C06602	10562.8	10608	9954.77	10187.9	10002.6	9665.36	11459.4	10755.8	11019.3	11335.8	11425.4	10954.7	11024.4	10575.5	10211.6	ko00361,ko01120
YZMW0127	97	81	154.099	C9H14O2	Ethyl 3-cyclohexenecarboxylate	Ester	15111-56-5	1149	-	3e-06	-	8892.03	8471.52	7983.81	3596.16	3767.86	3711.39	6733.13	6159.87	7497.44	3723.15	3752.15	3514.88	5047.58	5503.87	5260.16	-
XMW0242*041	57	71	184.219	C13H28	Undecane, 3,9-dimethyl-	Hydrocarbons	17301-31-4	1240	-	-	-	16777.5	15608	16325.5	17873.1	17056	18137.2	18007.6	18160.1	17930.9	16865.5	16357.1	15728.3	16541.3	16958.2	17081.7	-
QWMW0902	96	97	196.146	C12H20O2	2H-Pyran-2-one, 6-heptyl-5,6-dihydro-	Ketone	16400-72-9	1704	creamy, waxy, buttery, dairy, coconut	-	-	65766.9	69410.2	78477.5	56568.6	46159.8	54299.2	72823.4	79576.9	78520.2	44123.9	49648	53653.9	54782.7	53499.1	58180.6	-
NMW0090	151	94	151.136	C10H17N	Amantadine	Amine	768-94-5	1231	-	-	C06818	594470	575088	540761	1.02713e+06	715216	703423	504245	559250	507799	605981	597620	585203	628823	577520	593526	-
WAMW0286	92	91	176.157	C13H20	Benzene, heptyl-	Aromatics	1078-71-3	1366	-	4	-	106964	99068.3	109361	110950	100791	100595	93813.4	97890.4	88652.9	124110	134681	119946	121146	112025	112829	-
WMW0200	181	196	196.125	C15H16	Methane, di-p-tolyl-	Aromatics	4957-14-6	1595	-	-	-	6500.94	3059.93	6255.48	6314.05	5089.6	5866.62	3072.92	6123.92	3205.39	3549.93	7683.44	3347.49	5502.34	5967.28	5580.96	-
KMW0115	104	103	104.063	C8H8	Styrene	Aromatics	100-42-5	893	penetrating, balsamic, gasoline	0.0036	C07083	12694.4	10100.5	11930.7	11812.2	13708.1	10673.6	12555.6	12072.3	11089.1	17959.7	16002.4	15826.6	15382.2	14134.3	14489.4	ko00643,ko01100,ko01120,ko01220
XMW0662*082	142	141	142.078	C11H10	Naphthalene, 2-methyl-	Aromatics	91-57-6	1297	sweet, floral, woody	0.004	C14098	622817	593999	569931	986843	969005	938164	672367	741499	675070	1.25504e+06	1.26736e+06	1.21222e+06	893780	835965	823913	ko00626,ko01120,ko01220
KMW0491	104	91	150.068	C9H10O2	Hydrocinnamic acid	Acid	501-52-0	1336.25827814569	sweet, fatty, rose, musky, cinnamon	0.42	C05629	270378	239392	100318	291092	284551	264083	107513	107425	107725	121854	104895	119284	106140	99032.8	97980.3	ko00360,ko01100,ko01120,ko01220
XMW0391*358	145	131	202.172	C15H22	3,5,11-Eudesmatriene	Terpenoids	193615-07-5	1495	-	-	-	784046	778698	786513	797573	801158	796632	544715	541084	499945	603787	677054	615576	749804	719990	717250	-
WAMW0483	131	175	190.136	C13H18O	4-(2,6,6-Trimethylcyclohexa-1,3-dienyl)but-3-en-2-one	Ketone	1203-08-3	1485	-	9e-05	-	1.01409e+06	996395	830547	889054	962848	916246	828715	845874	778039	1.04606e+06	1.05131e+06	835102	959205	916080	878313	-
XMW0109*397	71	85	184.219	C13H28	Dodecane, 4-methyl-	Hydrocarbons	6117-97-1	1259	-	-	-	9290.16	7296.42	8078.7	7595.17	6421.79	6428.23	10163.9	9845.06	9181.5	6708.33	7331.96	6634.57	6794.53	7046.8	6906	-
XMW3272	41	112	131.069	C4H9N3O2	Creatine	Acid	57-00-1	1465	-	41	C00300	3.0855e+06	3.01908e+06	2.88824e+06	3.22782e+06	3.22291e+06	3.23934e+06	4.2268e+06	4.10556e+06	4.2763e+06	3.52214e+06	3.72068e+06	3.58179e+06	3.72957e+06	3.84082e+06	4.06553e+06	ko00260,ko00330,ko01100
XMW0949	55	57	154.136	C10H18O	1-Decen-3-one	Ketone	56606-79-2	1185	-	-	-	38625.2	33920	35547.4	26945.1	24131.4	23270.8	38070.3	36845.6	36300.8	18530.7	18314	18369.8	30810.9	31904.9	29215.1	-
KMW0644*118	159	177	220.183	C15H24O	1H-Cycloprop[e]azulen-7-ol, decahydro-1,1,7-trimethyl-4-methylene-, [1ar-(1a.alpha.,4a.alpha.,7.beta.,7a.beta.,7b.alpha.)]-	Terpenoids	6750-60-3	1576	earthy, herbal, fruity	-	-	2.4002e+06	2.29238e+06	2.57119e+06	1.90698e+06	1.90707e+06	1.83602e+06	1.24923e+06	1.15349e+06	1.27241e+06	1.15158e+06	1.50668e+06	1.5623e+06	1.84547e+06	1.75262e+06	1.91428e+06	-
D177	110	95	220.183	C15H24O	(1aR,1bS,2aS,5S,5aS,7aS)-2,2,5,7a-Tetramethyldecahydrocyclopenta[2',3']cyclobuta[1',2':3,4]benzo[1,2-b]oxirene	Terpenoids	104188-24-1	1549	-	-	-	785813	839008	788680	848531	826851	850457	362824	376252	303324	440581	449007	444005	623219	644627	680056	-
XMW1337	71	57	184.219	C13H28	Nonane, 3-methyl-5-propyl-	Hydrocarbons	31081-18-2	1052	-	-	-	93677.9	75453.1	80982.4	90521	79408.5	82291	83989.4	81878.6	85189.9	82800.8	75378.7	77071.1	83264.6	88404.7	81156.5	-
XMW0497	139	111	139.993	C6H4O2S	2,5-Thiophenedicarboxaldehyde	Aldehyde	932-95-6	1220	-	-	-	145564	135125	135821	176138	176185	170338	102720	122129	107076	148439	146718	123048	157185	146564	144984	-
XMW0158	113	99	254.297	C18H38	Pentadecane, 2,6,10-trimethyl-	Terpenoids	3892-00-0	1633	-	-	-	74578.4	77289	72021.1	96344.8	95278.2	111213	61720.6	78995.3	62750.6	90900.9	89784.9	89075.1	91715.1	83940.3	87335.4	-
NMW0299*099	94	122	220.183	C15H24O	Santalol, E-cis,epi-.beta.-	Terpenoids	14490-17-6	1695	-	-	-	28494.6	79331.6	75929.3	30984.6	31023.3	48336.5	17467.6	20694.4	18515.8	30809.5	79413.3	62761.9	39047.9	35771.8	38005.4	-
KMW0169	86	69	120.061	C5H12OS	3-Mercapto-3-methylbutanol	Alcohol	34300-94-2	970	roasted, spicy, sweet, vegetable	0.004	-	6397.72	6459.33	6499.37	9922.6	9949.65	9757.93	8095.77	8103.12	8035.16	5277.31	4221.58	4608.07	8085.98	7630.41	8335.67	-
KMW0618*064	189	161	204.188	C15H24	Naphthalene, 1,2,3,5,6,8a-hexahydro-4,7-dimethyl-1-(1-methylethyl)-, (1S-cis)-	Terpenoids	483-76-1	1524	thyme, herbal, woody, dry	0.0015	C06394	1.02992e+06	724591	814094	1.05807e+06	1.037e+06	1.03375e+06	463086	470056	346971	528266	558328	533374	553911	528856	506601	ko01100,ko01110
NMW0266*103	208	193	208.11	C12H16O3	.beta.-Asarone	Ether	5273-86-9	1628	-	-	-	310257	411203	301721	448072	461623	454112	361006	369442	370188	371933	405599	373178	403934	369371	388463	-
XMW1293	44	74	74.048	C2H6N2O	Acetamide, 2-amino-	Amine	598-41-4	971	-	-	-	10947.5	10838.2	10649.1	13888.6	13788.6	13184.6	11711	12964	12077.5	3989.46	8723.46	8428.67	11794.1	12555.8	12874	-
XMW0732	110	95	152.095	C8H12N2O	1-Pentanone, 1-(1H-imidazol-4-yl)-	Heterocyclic compound	69393-15-3	1642	-	-	-	308340	271517	302569	264265	283184	244099	217406	210867	244083	217174	241594	212843	338874	310188	320668	-
KMW0671	119	69	222.198	C15H26O	(1R,4R)-1-methyl-4-(6-Methylhept-5-en-2-yl)cyclohex-2-enol	Terpenoids	58334-55-7	1616	ginger, metallic	-	-	273995	923929	263322	341019	366919	356466	580405	682808	709433	328071	459833	348611	274059	253208	254316	-
KMW0679*301	131	103	162.068	C10H10O2	2-Propenoic acid, 3-phenyl-, methyl ester, (E)-	Ester	1754-62-7	1379	sweet, balsamic, strawberry, cherry	-	C06358	431268	417722	421037	553291	547889	508200	240712	273912	262770	434068	450563	434625	421272	417344	413211	-
NMW0256	135	136	206.167	C14H22O	Phenol, 4-(1,1,3,3-tetramethylbutyl)-	Phenol	140-66-9	1612.72590361446	-	2.7	C14205	1.96112e+06	1.72079e+06	1.90167e+06	2.62944e+06	2.62633e+06	2.59941e+06	1.48933e+06	2.09329e+06	1.59528e+06	2.14162e+06	2.21587e+06	2.1806e+06	2.19491e+06	2.03468e+06	2.02918e+06	-
XMW1139	93	121	150.141	C11H18	Naphthalene, 1,2,3,4,4a,5,6,7-octahydro-4a-methyl-	Aromatics	13943-77-6	1181	-	-	-	32968.5	28548.8	30568.4	15518.8	14177.4	15153.3	29254.9	28087.7	28331.6	10165.8	8830.34	9225.45	20611.2	21295.8	22524.3	-
D211	44	86	86.084	C4H10N2	Piperazine	Heterocyclic compound	110-85-0	852	ammoniacal	1720	C07973	17200.1	27933.7	31109.5	13339.5	23590	40262.1	32753.5	15277.7	17325.7	16158.6	16011.6	18714.2	30544.1	32205.9	29449.4	-
NMW0052	83	55	150.104	C10H14O	2-Methyl-6-methyleneocta-2,7-dien-4-one	Terpenoids	539-70-8	1145	-	-	C20944	11031.4	10504.3	14591.5	30804.9	30611.1	31668.7	21529.5	23396.3	21873.5	5871.07	6124.86	5396.93	18831.6	19488.9	17810.3	ko01110
XMW1132	108	53	108.044	C4H4N4	3-Amino-4-pyrazolecarbonitrile	Heterocyclic compound	16617-46-2	1622	-	-	-	493999	520361	480141	471625	455814	479242	392615	392023	414539	443619	506418	471746	504299	462113	474106	-
KMW0267	105	77	136.052	C8H8O2	Benzoic acid, methyl ester	Ester	93-58-3	1097.74798927614	phenol, wintergreen, almond, floral, canga	0.00052	C20645	39716.2	37798.6	29769.5	83230.8	83376.6	81952.6	58406.5	54727.3	56027.3	77466.7	77248.8	70361.8	72284	66612.8	67222.1	-
KMW0382	107	108	108.058	C7H8O	Phenol, 2-methyl-	Phenol	95-48-7	1052.72145144077	phenol	0.0039	C01542	20032.6	21072.3	22226.6	10994.4	10836.1	10599.6	17017.8	16898.8	17114.4	11588.4	12477.3	11096.4	15067.8	16111	16447.4	ko00623,ko01100,ko01120,ko01220
XMW2953	83	43	98.073	C6H10O	4-Penten-2-one, 4-methyl-	Ketone	3744-02-3	790	pungent, vegetable, acrylate	-	-	54111.3	50948.4	52061.5	15932.8	14956.8	15563.5	10548.4	10471.9	10801.7	20374.8	20712.1	18639.5	28620.4	26994.1	26195.5	-
D296*020	138	123	138.079	C7H10N2O	2-Ethyl-3-methoxypyrazine	Heterocyclic compound	25680-58-4	1054	raw, potato, earthy, bell pepper, nutty	0.01	-	5074.1	5421.04	5278.48	5319.68	4527.88	4802.9	4720.49	5108.83	4716.96	4246.75	4592.31	4560.66	4843.95	5300.52	5029.93	-
KMW0434	137	41	152.12	C10H16O	1-Cyclohexene-1-carboxaldehyde, 2,6,6-trimethyl-	Terpenoids	432-25-7	1226.96871628911	tropical, saffron, herbal, clean, rose, sweet, tobacco, damascone, fruity	0.003	C20425	445060	417727	406113	534613	533086	514482	367249	423063	383149	440868	437079	421089	469853	434194	435322	-
XMW0043	42	41	142.147	C8H18N2	Diazene, bis(1,1-dimethylethyl)-	Nitrogen compounds	927-83-3	891	-	-	-	221685	206019	215811	48382.2	53770	54473.9	130794	132267	137744	70901.2	69245.8	71029.9	124389	130255	136290	-
WAMW0223	60	41	116.084	C6H12O2	Pentanoic acid, 3-methyl-	Acid	105-43-1	953.069719042664	animalic, sharp, acid, cheese, green, fruity, sweaty	0.046	-	3177.24	3458.12	3565.97	4520.35	4632.21	4595.58	3390.32	3542.15	3394.19	3649.85	3764.15	3698.83	4227.11	4251.57	4583.5	-
NMW0182	154	93	154.063	C8H10O3	4-Hydroxy-3-methoxybenzyl alcohol	Alcohol	498-00-0	1423	sweet, creamy, vanilla, caramel, coconut, graham, cracker, tonka, milky, powdery	-	C06317	8889.62	7301.95	8560.52	7928.68	6727.06	6429.19	3231.36	3367.55	3201.26	4232.73	4684.63	4255.22	5761.91	6077.2	6314.07	ko00627,ko01120
XMW0989	145	119	204.151	C14H20O	12-Oxatetracyclo[4.3.1.1(2,5).1(4,10)]dodecane, 11-isopropylidene-	Heterocyclic compound	105191-67-1	1626	-	-	-	299667	318112	299999	226967	214577	221612	190936	207482	212981	185329	198668	186591	213402	206256	225735	-
XMW0310	67	85	116.084	C6H12O2	2H-Pyran-2-methanol, tetrahydro-	Alcohol	100-72-1	992	-	-	-	172264	152050	158490	97885	76209.2	82657.7	154270	205815	192376	108484	103405	105326	110993	121575	115282	-
KMW0362	95	110	154.136	C10H18O	Isoborneol	Terpenoids	124-76-5	1157	balsamic, camphor, herbal, woody	0.0085	-	3.95992e+06	2.78279e+06	3.14806e+06	195890	215413	204103	1.44591e+06	1.33818e+06	1.35319e+06	269804	249970	278555	1.06693e+06	1.13401e+06	1.16834e+06	-
XMW1208	43	41	70.028	CH2N4	1H-Tetrazole	Heterocyclic compound	288-94-8	1019	-	-	-	41104.5	37921.1	39499.9	109417	107717	76939.2	43329.1	42425.9	40393.7	53279.7	51758.4	53505.4	58467.7	54201.4	53909.2	-
XMW0953	92	91	178.099	C11H14O2	Phenylacetic acid propyl ester	Ester	4606-15-9	1331	sweet, honey, floral, apricot, rose	-	-	677257	639098	697324	568527	593767	587422	295209	284118	162158	331278	328635	351313	674019	632937	616770	-
D120	129	117	216.151	C15H20O	Octanal, 2-(phenylmethylene)-	Acid	101-86-0	1727.82037239869	fresh, floral, green, jasmin, herbal, waxy	-	-	8425.41	7837.5	9974.54	6408.76	6453.81	6214.12	9707.12	10888.2	10158	5733.25	5469.19	8804.4	6728.04	6160.12	6607.45	-
WMW0176	70	42	114.068	C6H10O2	2H-Pyran-2-one, tetrahydro-6-methyl-	Ketone	823-22-3	1095.14407684098	creamy, fruity, coconut	0.02683	-	135394	128129	125882	79562.9	78080.5	75705.4	99433.9	91794.1	96928.2	86216.8	89586.9	89952.8	88374.2	81744.5	81608.2	-
D79	121	150	150.068	C9H10O2	Benzaldehyde, 4-ethoxy-	Aldehyde	10031-82-0	1334	sweet, spicy, floral, anisic	-	-	1.46754e+07	1.36204e+07	1.34869e+07	1.46459e+07	1.45366e+07	1.41176e+07	3.8604e+06	4.92891e+06	3.30731e+06	6.18691e+06	6.53103e+06	6.53525e+06	8.57625e+06	7.92966e+06	7.92146e+06	-
XMW1177	69	136	220.183	C15H24O	11,11-Dimethyl-4,8-dimethylenebicyclo[7.2.0]undecan-3-ol	Alcohol	79580-01-1	1646	-	-	-	603241	656490	557465	667636	718806	651676	528360	531465	567914	564130	542311	548514	515763	483771	529748	-
KMW0515	123	138	198.162	C12H22O2	6-Octen-1-ol, 3,7-dimethyl-, acetate	Terpenoids	150-84-5	1353.73626373626	floral, green, rose, fruity, citrus, woody, tropical, fruity	1	C12298	1.42959e+06	1.3275e+06	1.30938e+06	1.41751e+06	1.40603e+06	1.36234e+06	370540	470928	316165	588512	620403	623117	831417	764712	772185	-
KMW0114	43	71	118.045	C5H10OS	3-mercapto-2-pentanone	Ketone	67633-97-0	902	sulfury, metallic, roasted, onion, horseradish, potato	0.0007	-	658136	626038	644990	141157	132220	132598	361558	354385	375311	182136	174549	180546	357347	367484	390944	-
D41	65	107	206.094	C12H14O3	4-(p-Acetoxyphenyl)-2-butanone	Ketone	3572-06-3	1645	berry, jammy, raspberry, blueberry	-	-	74004.1	64009.4	72373.3	113341	120699	108998	85669.6	89364.3	86527.8	92965.2	93305.1	92651.4	88240.8	80428.7	85042.1	-
XMW0830	162	204	204.126	C12H16N2O	Ethanone, 1-[4-(1-piperazinyl)phenyl]-	Ketone	51639-48-6	1610	-	-	-	496813	487978	494304	485231	486834	484560	263478	382692	276489	387238	397828	401460	404620	370985	377444	-
QWMW1001	51	104	132.058	C9H8O	(Z)-3-Phenylacrylaldehyde	Aldehyde	57194-69-1	1219	spicy, cinnamon	0.069	-	36714.4	36462.2	33463.2	30074.6	31193.4	29922.6	51007.1	51710.2	48059.9	54945.2	58662.8	76179.4	44693.8	41055.8	44380.8	-
WMW0217	41	55	182.167	C12H22O	2-Octenal, 2-butyl-	Aldehyde	13019-16-4	1378	aldehydic, green, watery, fruity, metallic, oily, tropical, fatty, sweaty, goaty	-	C72202	305811	333190	297906	320591	371341	364023	119805	313625	316180	309414	312695	316762	326929	302216	301665	-
D313	82	73	172.146	C10H20O2	3-Hexene, 1-(1-ethoxyethoxy)-, (Z)-	Aldehyde	28069-74-1	1095	green, violet, natural, green, leafy, mushroom, earthy	-	-	225450	215532	222770	207306	203324	197723	264475	243316	252730	224746	229847	235145	236137	219878	216634	-
NMW0264*302	163	164	164.047	C9H8O3	2-Propenoic acid, 3-(3-hydroxyphenyl)-	Acid	588-30-7	1621	-	10	-	214021	217320	219859	173066	172855	170308	93224.4	137112	176111	138248	141475	142646	142360	131224	131671	-
XMW0742*368	120	69	204.188	C15H24	10,10-Dimethyl-2,6-dimethylenebicyclo[7.2.0]undecane	Terpenoids	357414-37-0	1440	-	-	-	2.47918e+06	2.39356e+06	2.49853e+06	2.8448e+06	2.82168e+06	2.8214e+06	1.87961e+06	1.86805e+06	1.17622e+06	2.3934e+06	2.64352e+06	2.39316e+06	2.32061e+06	2.26367e+06	2.47753e+06	-
D1352	77	81	152.047	C8H8O3	Benzoic acid, 3-methoxy-	Acid	586-38-9	1413	-	5	-	1.10363e+06	1.11154e+06	1.04197e+06	820693	856717	832440	899764	888238	799689	656537	739859	641162	784032	759453	832824	-
XMW1440	98	41	154.063	C8H10O3	Methacrylic anhydride	Ester	760-93-0	1061	-	-	-	11122.3	11165.8	11073.9	9574.63	9465.03	9171.89	11459.2	11492.9	10743.8	10552	11607.1	14128.1	11400.8	10772.9	10381.2	-
XMW0491	113	42	113.07	C3H7N5	3-Methyl-4,5-diamino-1,2,4(4H)-triazole	Heterocyclic compound	21532-07-0	1543	-	-	-	14831.5	14720.4	14457.7	14630.3	13964	14106.9	6390.6	5900.96	5985.97	6482.92	7222.83	6613.43	8121.77	8386.91	8913.31	-
XMW0539	152	137	152.084	C9H12O2	3,4-Dimethoxytoluene	Ether	494-99-5	1233	-	-	-	2.526e+06	2.3729e+06	2.28761e+06	3.03218e+06	3.07137e+06	2.88605e+06	2.07318e+06	2.36264e+06	2.13331e+06	2.4775e+06	2.47991e+06	2.34243e+06	2.6824e+06	2.48632e+06	2.46167e+06	-
WAMW1897	99	42	99.068	C5H9NO	2-Piperidinone	Ketone	675-20-7	1183.47593582888	-	300	-	10187.4	10509.7	8954.92	9203.35	9128.69	8210.94	10149	9920.3	9541.53	40030.3	40014.4	41316.6	10198	9584.57	9294.64	-
KMW0036*185	100	57	100.089	C6H12O	3-Hexanone	Ketone	589-38-8	784	sweet, fruity, waxy, rummy, grape	0.041	-	8970.62	9612.32	8426.47	2938.15	3102.88	2853.42	570.685	570.685	570.685	570.685	570.685	570.685	6035.1	5853.21	5864.06	-
GMW0105	72	41	170.167	C11H22O	3-Undecanone	Ketone	2216-87-7	1283	-	0.0083	-	8589.81	6907.39	7356.07	8543.65	7061.01	7436.69	9500.93	8886.8	7238.66	7962.06	8469.25	8165.15	7263.07	7823.28	7170.34	-
WAMW0870	82	57	198.162	C12H22O2	Cyclohexanol, 2-(1,1-dimethylethyl)-, acetate, cis-	Ester	20298-69-5	1297	fruity, bergamot, lime, woody, camphor, fir, needle, spicy, marjoram	-	-	93774.9	100747	104359	49774.9	49142.7	54521.6	73520.9	80609.1	75593.1	68707.3	73364.1	64810.8	85407	77716.1	80676.1	-
D175	91	73	178.136	C12H18O	.beta.-Phenylethylmethylethylcarbinol	Alcohol	10415-87-9	1415.55174385363	sweet, fresh, cayloxol, lilac, anisic, earthy, narcissus, peony	0.22	-	3.1015e+06	3.12786e+06	2.92956e+06	2.29307e+06	2.26063e+06	2.1936e+06	2.59017e+06	2.56869e+06	2.31441e+06	1.94263e+06	2.17402e+06	1.87813e+06	2.26219e+06	2.14692e+06	2.36231e+06	-
XMW0749	67	81	222.235	C16H30	8-Hexadecyne	Hydrocarbons	19781-86-3	1695	-	-	-	39571.3	40086.6	36494.8	71760	68401.6	69351.9	36704.2	31044.9	37770.2	42138.7	27614.8	38549.1	51384	48113.8	52863.3	-
XMW0412	138	123	138.068	C8H10O2	3-Acetyl-2,5-dimethyl furan	Heterocyclic compound	10599-70-9	1099	sweet, musty, nutty, earthy, cocoa, corn, leathery	-	-	159342	149798	157277	163903	162087	163826	146202	149561	142760	159505	161870	155911	160949	146332	152338	-
KMW0355	69	79	140.12	C9H16O	trans,cis-2,6-Nonadien-1-ol	Alcohol	28069-72-9	1170	green, cucumber, oily, violet, leafy	0.001	-	282516	235596	309666	126898	126095	127902	221676	203654	204294	172257	165169	166050	198623	190117	180417	-
XMW0148	85	57	85.039	CH3N5	1H-Tetrazol-5-amine	Amine	4418-61-5	1396	-	-	-	71733.2	56507.9	67156.7	47955.1	46388.6	42398	47054.5	45064.3	55062	53583.2	47217.6	52913.1	47245.9	50223.7	45704.8	-
KMW0181	109	79	152.12	C10H16O	2,3-Dehydro-1,8-cineole	Terpenoids	92760-25-3	991	minty, lemon	-	-	20460.2	18840.5	20389.9	22295.4	22253.5	20441.6	17501.1	16494	16590.4	12035.3	12483.7	12717	21251.7	19338.7	19991.7	-
D1049*095	71	81	156.151	C10H20O	Cyclohexanol, 5-methyl-2-(1-methylethyl)-, (1.alpha.,2.alpha.,5.beta.)-	Alcohol	3623-51-6	1188	-	0.4	-	19239.5	18381.4	22001.8	20314.1	18575.4	20475.5	30695.2	37092.7	34339.8	22513	21305.9	21044.3	19928.9	21010	21556	-
YZMW0257	43	42	146.022	C5H6O5	2-Oxopentanedioic acid	Acid	328-50-7	1404	-	500	C00026	42540.9	45382.2	43367.6	51016.6	56518.1	56644.7	40171.4	37973.5	39105.9	54516.7	49531.8	53142.5	43901.4	40452.1	44137.8	ko00020,ko00040,ko00053,ko00220,ko00250,ko00300,ko00310,ko00340,ko00365,ko00470,ko00630,ko00650,ko00660,ko00720,ko00785,ko01100,ko01110,ko01120,ko01200,ko01210,ko01230,ko01240
XMW0121	41	71	168.188	C12H24	1-Nonene, 4,6,8-trimethyl-	Hydrocarbons	54410-98-9	1053	-	-	-	55402	52579.6	58940.9	61220.3	54536.3	56851	45378.6	51731.7	51754.9	43576.3	43321.6	42604.8	43898.4	44018.3	47734.9	-
NMW0097*117	96	82	141.115	C8H15NO	8-Azabicyclo[3.2.1]octan-3-ol, 8-methyl-, exo-	Alcohol	135-97-7	1234	-	-	C02066	38506.1	35133.7	36021.4	45652.8	44830.6	45400.9	39582	40581.1	41160.6	42910.1	42214.1	40711.7	42727.9	39849.9	38988.3	ko01110
WMW0145*041	57	71	184.219	C13H28	Undecane, 4,6-dimethyl-	Hydrocarbons	17312-82-2	1196	-	-	-	16777.5	15608	16325.5	17873.1	17056	18137.2	18007.6	18160.1	17930.9	16865.5	16357.1	15728.3	16541.3	16958.2	17081.7	-
XMW1167	67	109	220.183	C15H24O	(1R,3E,7E,11R)-1,5,5,8-Tetramethyl-12-oxabicyclo[9.1.0]dodeca-3,7-diene	Terpenoids	19888-34-7	1606	-	0.45	-	114435	110821	108674	116397	113120	113474	68065.1	70056.5	66839.8	70412.5	75662.6	74124.9	82583	78968.7	86971.8	-
XMW0040	164	149	206.094	C12H14O3	Phenol, 2-methoxy-4-(1-propenyl)-, acetate	Ester	93-29-8	1620	sweet, spicy, powdery, floral, carnation, balsamic	-	-	410805	315494	353745	505859	507857	502422	398619	406868	412475	406574	413747	417490	419252	382357	391216	-
XMW0197*058	161	105	204.188	C15H24	(1S,4S,4aS)-1-Isopropyl-4,7-dimethyl-1,2,3,4,4a,5-hexahydronaphthalene	Terpenoids	267665-20-3	1458	-	-	-	1.66388e+07	1.25692e+07	1.48355e+07	2.12002e+07	2.01889e+07	2.03282e+07	2.46588e+07	2.56644e+07	2.34521e+07	2.63826e+07	2.79231e+07	2.55728e+07	1.74091e+07	1.77459e+07	1.90682e+07	-
D404	139	67	196.146	C12H20O2	Hexahydro-3-butylphthalide	Heterocyclic compound	3553-34-2	1653	-	-	-	126389	126781	124156	173759	106413	167074	89699.5	86900.5	108966	91954.2	139809	134785	141717	129135	132427	-
QWMW1220	65	91	170.022	C8H10S2	Benzyl methyl disulfide	Ether	699-10-5	1417	sulfury, cabbage, vegetable, green, metallic	-	-	397803	411448	378857	311644	326371	313612	335150	329492	300683	243674	273775	382234	289291	284919	311728	-
KMW0185	83	111	111.998	C5H4OS	2-Thiophenecarboxaldehyde	Aldehyde	98-03-3	1008	sulfury	5	-	31039.1	27848.3	30484.1	19489.8	13655.4	13236.1	30640.4	40573.6	38205.8	20632.9	19286.4	19738.5	21148.5	22579.1	23287.7	-
XMW0987*358	145	131	202.172	C15H22	Eudesma-2,4,11-triene	Terpenoids	82462-31-5	1479	-	-	-	784046	778698	786513	797573	801158	796632	544715	541084	499945	603787	677054	615576	749804	719990	717250	-
WAMW1658	126	101	144.151	C9H20O	4-Nonanol	Alcohol	5932-79-6	1088	-	0.087	-	19570.1	17647.7	18009.5	19995.5	18304.1	18188	19442.4	18746.4	19426.6	19262.3	18874.7	17510.5	20284.4	19534.9	18397	-
XMW1470	84	67	152.12	C10H16O	[1,1'-Bicyclopentyl]-2-one	Ketone	4884-24-6	1326	fruity, green, minty, aldehydic, woody	-	-	5278.29	4875.89	4750.89	8318.36	8158.41	7974.94	10662.3	9340.49	9233.76	10131.7	7944.82	9602.14	6387.63	6394.67	6949.03	-
WAMW2219*199	41	68	112.089	C7H12O	4-Heptenal, (E)-	Aldehyde	929-22-6	905	-	0.034	-	419713	400781	413023	87253.1	81716.4	82518.8	225241	221571	234077	114638	110772	113634	222857	232903	245758	-
WMW0008*362	161	204	204.188	C15H24	Longifolene	Terpenoids	475-20-7	1406	sweet, woody, rose, medicinal, fir, needle	-	C09699	2.90295e+07	2.85602e+07	2.8908e+07	3.20867e+07	3.1341e+07	3.13644e+07	2.37995e+07	2.53293e+07	1.73909e+07	2.63858e+07	2.82932e+07	2.65299e+07	2.6463e+07	2.64905e+07	2.73937e+07	ko01100
KMW0687	222	109	222.198	C15H26O	1H-Cycloprop[e]azulen-4-ol, decahydro-1,1,4,7-tetramethyl-, [1aR-(1a.alpha.,4.beta.,4a.beta.,7.alpha.,7a.beta.,7b.alpha.)]-	Terpenoids	552-02-3	1591	sweet, green, herbal, fruity, tropical, minty	-	-	25112.6	23958.6	24648.7	30347.9	29305.8	29118.8	17056.8	17354.7	17193.9	19462.1	20787.2	20143.9	27767.2	26129.2	25207.3	-
YZMW0358*344	175	173	189.959	C7H4Cl2O2	Benzoic acid, 2,6-dichloro-	Acid	50-30-6	1538	-	955	-	42815.6	56968.6	42639.8	50109.1	49419	48221	39220	26677	27973.3	27322.3	30221.8	27628.2	44882.3	42755	40659.8	-
XMW0238*041	57	71	184.219	C13H28	Undecane, 4,4-dimethyl-	Hydrocarbons	17312-68-4	1216	-	-	-	16777.5	15608	16325.5	17873.1	17056	18137.2	18007.6	18160.1	17930.9	16865.5	16357.1	15728.3	16541.3	16958.2	17081.7	-
XMW0965*143	119	93	204.188	C15H24	(1S,5S)-2-Methyl-5-((R)-6-methylhept-5-en-2-yl)bicyclo[3.1.0]hex-2-ene	Hydrocarbons	159407-35-9	1394	-	-	-	2.46412e+06	2.62043e+06	2.3872e+06	3.3667e+06	4.03378e+06	4.00223e+06	2.75668e+06	2.87135e+06	2.60153e+06	3.19425e+06	3.54641e+06	3.18877e+06	3.04296e+06	3.21652e+06	3.36117e+06	-
XMW3637	175	204	264.209	C17H28O2	1H-3a,7-Methanoazulen-6-ol, octahydro-3,6,8,8-tetramethyl-, acetate, [3R-(3.alpha.,3a.beta.,6.alpha.,7.beta.,8a.alpha.)]-	Terpenoids	77-54-3	1762	sharp, dry, woody, cedary	-	-	29697.8	31665.8	28695.5	22718.4	21426	22022.2	22517.9	26921	24324.9	22271.9	25672.4	22858.1	24193.4	21964.9	23630.8	-
KMW0619	71	69	224.178	C14H24O2	Butanoic acid, 3,7-dimethyl-2,6-octadienyl ester, (E)-	Ester	106-29-6	1562	sweet, fruity, rose, waxy, raspberry, tropical	-	-	366496	385660	211458	428464	417132	457452	282395	319938	281230	358561	319211	313028	238991	258571	262630	-
D674	59	69	158.167	C10H22O	3-Decanol	Alcohol	1565-81-7	1188	-	0.079	-	67813.1	59962.1	66737.4	27983.5	29030.3	31989.1	49458	44748.1	45245.4	21723.9	19882.8	21962.1	36039.8	39586.4	39031.3	-
D446	98	81	224.141	C13H20O3	Octanoic acid, 2-furanylmethyl ester	Ester	39252-03-4	1543	sweet, waxy, metallic, fruity, peach	-	-	264134	263967	263062	203543	198029	208664	82599.9	85700.5	98333.8	107456	83558.1	82134.4	108825	113590	120178	-
QWMW1063	79	98	140.084	C8H12O2	trans,trans-Hexa-2,4-dienyl acetate	Ester	57006-69-6	1093	fresh, green, oily, herbal, pumpkin, fresh, parsley	-	-	246108	251949	249264	34927.7	34523.3	33407.1	38300.7	263407	260398	38136.4	39002.9	38903.3	40990.4	38117.9	37302.5	-
XMW0865	175	91	218.167	C15H22O	Ylangenal	Aldehyde	41610-68-8	1675	-	-	-	154163	166884	148205	75895.3	73592.9	75476.3	73205.3	83316.4	74799.4	92248.1	99585.4	94092.8	116500	106146	108044	-
D329*114	81	79	152.12	C10H16O	Myroxide	Terpenoids	28977-57-3	1141	-	-	-	5835.47	5652.43	8109.32	10920.9	10172.6	10968	11388.5	11174	11360.2	4044.61	3770.62	3912.69	9313.52	9389.21	8566.23	-
KMW0693*135	189	204	222.198	C15H26O	10-epi-.gamma.-Eudesmol	Terpenoids	15051-81-7	1619	sweet, woody, floral	-	C19893	1.70075e+06	2.2887e+06	1.66521e+06	2.47911e+06	2.54029e+06	2.47862e+06	1.99176e+06	2.01914e+06	2.06455e+06	2.03e+06	2.25542e+06	2.09149e+06	2.22948e+06	2.01686e+06	2.13341e+06	-
XMW0921	111	126	168.061	C9H12OS	1-Pentanone, 1-(2-thienyl)-	Ketone	53119-25-8	1404	-	-	-	36062	13175.3	12350.7	18823.5	23478.1	21009.6	25647.1	25566.6	13429	14867.4	38546.3	18791.7	15003.5	13947	13649.2	-
KMW0439	93	69	154.136	C10H18O	2,6-Octadien-1-ol, 3,7-dimethyl-, (Z)-	Terpenoids	106-25-2	1230.47464940669	lemon, fresh	0.049	C09871	198061	191714	177314	159578	159808	157688	281194	278894	273857	284413	296609	265998	240651	218098	233945	ko00907,ko01120
KMW0296	93	121	136.125	C10H16	Cyclohexene, 1-methyl-4-(1-methylethylidene)-	Terpenoids	586-62-9	1090.66168623266	pine, plastic	0.2	C06075	138135	130458	123770	283818	287378	286293	200484	186651	192676	260823	259329	242982	251498	232054	229791	-
NMW0145	77	105	121.053	C7H7NO	Benzamide	Amine	55-21-0	1344	-	97	C09815	1.19534e+06	1.13355e+06	1.205e+06	1.03205e+06	1.05118e+06	1.05696e+06	308207	493803	296117	581256	594798	616700	1.15534e+06	1.0782e+06	1.04852e+06	ko00627,ko01120
XMW1217	151	124	166.099	C10H14O2	Elsholtzia ketone	Ketone	488-05-1	1177	-	-	-	59426	56455	55644.2	47260.3	46576	45852.6	50903.4	54588.9	50239.2	66001.9	67703.1	68057	58711.2	54773.6	53283.7	-
D253	136	108	136.064	C7H8N2O	2-Acetyl-3-methylpyrazine	Heterocyclic compound	23787-80-6	1086	nutty, flesh, roasted hazelnut, toasted grain, corn, chip, vegetable, nut skin, caramel	0.02	-	175718	169952	163241	376500	377986	372449	263626	243150	249259	356375	346412	315166	325808	299488	298326	-
NMW0272*318	127	115	173.048	C10H7NO2	Naphthalene, 2-nitro-	Nitrogen compounds	581-89-5	1638	-	-	C19474	58188.3	50951.4	56407.6	52425.7	52785.4	47458.3	41403.9	39864.7	44606.9	41806.5	47012.5	41137.6	49586.1	45203	49201.2	-
XMW0856	147	77	164.084	C10H12O2	1-Butanone, 2-hydroxy-1-phenyl-	Ketone	16183-46-3	1369	-	-	-	1.93454e+06	1.96306e+06	1.83508e+06	2.42153e+06	2.34763e+06	2.28872e+06	1.81415e+06	1.85911e+06	1.7652e+06	2.19134e+06	1.80596e+06	2.12613e+06	1.62712e+06	1.49577e+06	1.64176e+06	-
KMW0345*032	70	41	138.104	C9H14O	2,6-Nonadienal, (E,Z)-	Aldehyde	557-48-2	1154.74919957311	cucumber, green	1e-05	C08499	298897	290094	298303	173028	145271	154658	292649	365622	342378	211648	201427	202094	216529	233856	238630	-
w11	109	81	192.151	C13H20O	3,5,9-Undecatrien-2-one, 6,10-dimethyl-, (E,Z)-	Ketone	13927-47-4	1535	-	-	-	2.09863e+06	2.30436e+06	1.85005e+06	2.15406e+06	2.13199e+06	2.14734e+06	654548	630251	601005	953112	1.10088e+06	1.0212e+06	1.26678e+06	1.38118e+06	1.26596e+06	-
NMW0033	67	95	95.037	C5H5NO	2(1H)-Pyridinone	Ketone	142-08-5	1094	-	-	C02502	300203	287456	289047	102538	99939.6	95977.2	116424	104840	113982	109719	113700	114800	101633	93085.3	93264.9	-
XMW0405	127	126	127.1	C7H13NO	4-Piperidinone, 1,3-dimethyl-	Ketone	4629-80-5	1042	-	-	-	11210.1	8021.86	8702.9	10862.3	9639.59	9816.55	9471.12	9222.1	9527.49	8431.73	8340.26	8438.33	9911.13	10048.6	9133.18	-
XMW0744	70	69	180.151	C12H20O	2,6-Dodecadien-1-al	Aldehyde	21662-13-5	1449	citrus, mandarin, orange, melon	-	-	250568	239908	242437	237153	237726	227491	185571	185033	186888	197479	204162	194637	231256	222241	208910	-
XMW2439	92	93	135.105	C9H13N	Pyridine, 3-(2-methylpropyl)-	Heterocyclic compound	14159-61-6	1076	strong, aromatic	-	-	18875	18027.9	17733.2	37680.6	37851.6	37162.7	27986.4	25734.3	27088.5	35628.5	35119.4	32645.7	33945.2	31175.4	31037.6	-
D328	134	91	202.172	C15H22	(5R,10R)-10-Methyl-6-methylene-2-(propan-2-ylidene)spiro[4.5]dec-7-ene	Terpenoids	28908-27-2	1495	-	-	-	376462	486752	594574	545460	403426	410072	577003	553442	549821	527896	496328	527478	541896	495926	497137	-
XMW3361	167	181	182.11	C14H14	4,4'-Dimethylbiphenyl	Aromatics	613-33-2	1608	green, metallic	-	-	7585.89	7304.13	7093.71	9236.22	8302.48	9437.75	6033.15	6595.81	7146.31	7264.05	6867.21	6675.69	6923.61	6503.53	7204.3	-
YZMW0219	81	41	143.095	C7H13NO2	Cyclohexanecarboxylic acid, 1-amino-	Acid	2756-85-6	1371	-	3710	-	188087	158953	191766	220511	320118	308975	211033	222328	215875	206183	204281	205650	210276	193870	191568	-
NMW0035	120	121	121.089	C8H11N	Benzenamine, N,N-dimethyl-	Amine	121-69-7	1101	-	0.012	C02846	11036.7	10325.5	10969.1	11197	10927.2	11502.5	10070.5	10434.2	10089	11177	11293.2	10909	11206.4	10109.9	10648.1	-
KMW0321	111	87	142.099	C8H14O2	Cyclohexanecarboxylic acid, methyl ester	Ester	4630-82-4	1010	fruity, berry, estery, pineapple, milky	-	-	7107.18	6454.11	6610.46	4194.7	3614.07	3701.08	6814.48	9129.71	8029.06	5233.96	4465.9	4780.17	5895.87	5371.63	5430.03	-
QWMW0387*306	123	122	164.131	C10H16N2	Pyrazine, 2-butyl-3,5-dimethyl-	Heterocyclic compound	50888-63-6	1254	fragrant	0.18	-	32878.4	32640.9	31990.5	28310	27917.5	27635.7	35607.4	34267.7	34837.4	33186.6	32587.1	33099.2	33971.2	31878	30675.9	-
D222	68	99	184.146	C11H20O2	Hexanoic acid, 3-methyl-2-butenyl ester	Ester	76649-22-4	1284	fruity, green, cheese	-	C13422	53363	57660.9	60847.6	30053.5	29948	32518.4	42565.2	46825.8	43813.9	39326.4	42668.8	37046.6	49953.9	45090.7	46930.4	-
D103	71	132	220.146	C14H20O2	Butanoic acid, 1,1-dimethyl-2-phenylethyl ester	Ester	10094-34-5	1476	floral, green, herbal, fruity, plum, prune	-	-	260009	269260	288152	274801	268535	266019	261507	266777	273866	270804	287074	267122	291816	290821	265897	-
NMW0275*103	208	193	208.11	C12H16O3	Isoelemicin	Ether	487-12-7	1645	-	-	C16975	310257	411203	301721	448072	461623	454112	361006	369442	370188	371933	405599	373178	403934	369371	388463	-
XMW3465	134	162	204.188	C15H24	(1R,3aS,5aS,8aR)-1,3a,4,5a-Tetramethyl-1,2,3,3a,5a,6,7,8-octahydrocyclopenta[c]pentalene	Terpenoids	65372-78-3	1386	-	-	-	552208	484674	551925	693928	726027	680026	404574	405426	448448	613918	597431	622458	637209	599001	574794	-
w01	57	68	128.12	C8H16O	Cyclooctyl alcohol	Alcohol	696-71-9	1155	-	10	-	143076	139051	145202	79890.5	73127.6	73211	141425	176818	166311	101414	96532.8	97596.8	102819	110503	113959	-
WMW0006	218	147	218.167	C15H22O	(3aR,4R,7R)-1,4,9,9-Tetramethyl-3,4,5,6,7,8-hexahydro-2H-3a,7-methanoazulen-2-one	Terpenoids	3466-15-7	1687	-	-	C17501	64337.7	66387.3	62851.7	44107.6	42879.6	43955.2	36511.4	41347.2	37133.8	38572.8	39976	39101.3	48782.6	44662.8	44569.5	-
D27	77	91	163.046	C9H9NS	Benzene, (2-isothiocyanatoethyl)-	Ester	2257-09-2	1469	green, horseradish, gooseberry, watercress	0.006	-	2.97004e+06	2.34335e+06	2.66334e+06	2.91624e+06	2.87849e+06	2.90495e+06	4.92537e+06	5.0776e+06	5.39229e+06	4.80634e+06	3.70836e+06	4.78968e+06	3.82521e+06	3.76054e+06	4.14294e+06	-
KMW0624*381	93	123	222.198	C15H26O	Cis-Nerolidol	Terpenoids	3790-78-1	1544	waxy, floral	64	-	94440.5	94682.4	76196.2	64637.1	66971.3	436321	171020	177449	177654	261397	270380	263694	339551	315928	350280	-
XMW0213	70	99	186.162	C11H22O2	Isopentyl hexanoate	Ester	2198-61-0	1250	fruity, banana, apple, pineapple, green	0.32	-	81603.6	90009.5	111163	100427	99173.4	97901.5	120756	117835	118237	113625	114574	114491	118510	111785	106764	-
XMW0028	97	96	125.12	C8H15N	Pyridine, 2,3,4,5-tetrahydro-6-propyl-	Heterocyclic compound	1604-01-9	1024	-	-	C10138	2432.75	2283.36	2282.5	8819.22	8478.01	6618.52	3402.57	3467.09	3469	3882.05	4011.48	3959.31	4725.61	4768.33	4328.47	-
D141	70	43	172.146	C10H20O2	Acetic acid, 2-ethylhexyl ester	Ester	103-09-3	1185	earthy, herbal, humus, undergrowth	0.047	-	23366	19103.2	20554.2	23141.4	20060.2	20473.3	24642.5	24058.6	23490.9	21130.8	20559.3	19841.9	21768.8	22030.1	19969.2	-
XMW0355	83	42	84.069	C4H8N2	1,3-Diazabicyclo[3.1.0]hexane	Heterocyclic compound	17038-28-7	894	-	-	-	794458	675101	740554	130251	135881	137744	432535	407017	434784	211504	134245	214908	433485	457981	481826	-
YZMW0680	149	136	196.183	C13H24O	Cyclotridecanone	Ketone	832-10-0	1675	-	0.31	-	67545.5	71076.4	70202.9	65536.5	55519.9	65020.8	62266.6	60797.8	64547.3	50818.1	58860.3	55933.9	52796.7	49031.4	47721.4	-
NMW0088	112	70	184.146	C11H20O2	2-Ethylhexyl acrylate	Ester	103-11-7	1220	-	0.55	C19420	5110.6	3819.34	4044.9	5689.87	4845.63	4856.23	4499.28	4246.2	3989.19	5173.07	4837.85	4926.35	5105.64	5274.33	4751.62	-
XMW2714	122	41	164.084	C10H12O2	n-Propyl benzoate	Ester	2315-68-6	1249	balsamic, nutty	-	-	28853	28655.6	26998.7	24777.5	24618	23243.1	30208.9	29275.4	28924.2	28439.1	29195.8	28064.8	29938.3	27993.4	26993.9	-
NMW0005*120	111	71	154.136	C10H18O	3-Cyclohexen-1-ol, 4-methyl-1-(1-methylethyl)-, (R)-	Terpenoids	20126-76-5	1182	-	1.19	-	9244.72	8875.7	10230.1	13462.3	12643	13215.6	15951.1	18397.8	17756.1	12469.1	11723.9	11575.8	10706.4	11048.8	11861.8	-
XMW2607	43	45	90.068	C4H10O2	2,3-Butanediol, [S-(R*,R*)]-	Alcohol	19132-06-0	794	-	-	C03046	611216	556418	590002	275761	312143	269919	209966	234043	245209	355977	354581	336108	402105	363921	371696	ko00650,ko01110
XMW0604	113	57	156.188	C11H24	Octane, 2,3,3-trimethyl-	Hydrocarbons	62016-30-2	1027	-	-	-	8820.67	7338.15	7266.06	8653.92	7481.51	7352.54	7692.66	6684.99	7129.73	6888.76	6652.87	6679.33	8208.67	8077.3	7421.53	-
w17*038	55	85	170.131	C10H18O2	3,7-Octadiene-2,6-diol, 2,6-dimethyl-	Alcohol	13741-21-4	1193	-	-	-	82172.5	77061.6	79513.6	26945.1	24131.4	23270.8	83705.3	86345.8	81868.4	18530.7	18314	18369.8	69540.5	69583	63314.1	-
YZMW0268	179	180	177.959	C6H4Cl2O2	1,2-Benzenediol, 4,5-dichloro-	Alcohol	3428-24-8	1689	-	3.5	-	3565.6	3544.4	4484.57	5019.38	4240.65	4683.39	4768.93	4121.31	4773.64	7277.29	7688.91	8094.61	4225.31	4479.38	4023.69	-
NMW0011	118	90	118.042	C8H6O	Benzofuran	Heterocyclic compound	271-89-6	1000	aromatic	0.048	C14512	4994.28	4857.78	4982.1	6493.88	6332.87	6143.38	4946.62	4272.96	4431.26	2662.59	2922.37	2874.84	5747.25	5286.14	5207.92	-
XMW1179	55	93	198.058	C8H16Cl2O	Butane, 1,1'-oxybis[4-chloro-	Ether	6334-96-9	1423	-	-	-	882026	849127	942013	515518	577786	526722	591884	577097	680965	804120	753490	830407	783988	761675	705513	-
XMW0258	57	71	198.235	C14H30	Tridecane, 2-methyl-	Hydrocarbons	1560-96-9	1364	-	-	-	26289.9	25430.9	23449.8	19447	20242	21600.6	20979.7	21803.5	19860.5	19001.4	21233.2	19794.4	22563.6	20289.2	21900.8	-
KMW0509	93	121	204.188	C15H24	Cyclohexene, 4-ethenyl-4-methyl-3-(1-methylethenyl)-1-(1-methylethyl)-, (3R-trans)-	Terpenoids	20307-84-0	1338	sweet, herbal, woody	-	-	7.77241e+06	7.24975e+06	4.79149e+06	7.79492e+06	7.75079e+06	7.54708e+06	2.11985e+06	2.0197e+06	1.98426e+06	3.51382e+06	3.74194e+06	3.67067e+06	4.87188e+06	4.55247e+06	4.38041e+06	-
NMW0161	118	117	178.099	C11H14O2	3-Phenyl-1-propanol, acetate	Ester	122-72-5	1373	sweet, balsamic, storax, spicy, cinnamon	0.1	C17663	72630.2	86699.5	91965.8	123821	120917	116190	97584	99878.1	94282	118076	123227	114321	80443	73614.9	81431.3	-
D301	174	103	174.104	C12H14O	Benzeneacetaldehyde, .alpha.-(2-methylpropylidene)-	Aldehyde	26643-91-4	1383	sweet, cocoa, nutty, rose, powdery	-	-	13336.3	21661.7	21743.2	17132.9	17939.6	17167	16389.6	16427	16891.2	14770.3	13966.6	14785.1	15318.6	15258.2	13895.9	-
XMW0659	105	92	134.11	C10H14	Benzene, n-butyl-	Aromatics	104-51-8	1054	-	0.014	C18150	26405.3	24436.3	25329.1	3854.97	3688.48	3571.26	3649.35	13106.2	3834.87	19732.6	22831.5	16656.3	30101.1	28021.8	27084.5	-
WMW0202*009	93	121	136.125	C10H16	Bicyclo[2.2.1]hept-2-ene, 1,7,7-trimethyl-	Terpenoids	464-17-5	908	-	-	-	122030	147404	138462	209722	203204	186885	143842	134604	133479	131795	141842	144770	209707	189570	193071	-
XMW0083	203	218	218.167	C15H22O	2H-Cyclopropa[a]naphthalen-2-one, 1,1a,4,5,6,7,7a,7b-octahydro-1,1,7,7a-tetramethyl-, (1a.alpha.,7.alpha.,7a.alpha.,7b.alpha.)-	Terpenoids	6831-17-0	1762	-	-	-	28592.6	27408.2	25684.8	22205.7	21542.4	22097.2	18933.4	20952.9	19285	17909.7	20367	18568.9	23629	21203.2	22176	-
D388	104	105	192.115	C12H16O2	Butanoic acid, 1-phenylethyl ester	Ester	3460-44-4	1376	sweet, fruity, berry, juicy, earthy, floral, jasmin	-	-	100331	86777	98485	210746	209947	203099	72402.4	71853.4	78193	106307	105152	107333	109890	100969	99405.6	-
KMW0456	55	70	158.167	C10H22O	1-Decanol	Alcohol	112-30-1	1271.52890329552	fatty, waxy, floral, orange, sweet, watery	0.023	C01633	162107	167129	164473	63157.5	60461	62160.5	42735.9	20831.5	18762	25645.1	27618	26720.1	100595	95740.4	90151.9	-
D364	82	81	138.079	C7H10N2O	2-Ethoxy-3-methylpyrazine	Heterocyclic compound	32737-14-7	1029	hazelnut, roasted, almond, pineapple, earthy	0.0008	-	53385	55046.8	58261	90577.8	89852.5	88686.9	55532.5	57131.3	54480.8	64312.7	63110.7	62195.2	65597.7	71744.1	72632.3	-
NMW0146	74	56	105.079	C4H11NO2	Diethanolamine	Amine	111-42-2	1349	mild, rotten, fishy, ammoniacal	1.2	C06772	5401.3	5191.4	2863.16	4657.52	4887.72	4863.77	1526.01	2441.52	1575.03	2739.18	2710.38	2831.77	5162.97	4954.57	4625.12	ko00564
XMW1460	103	131	146.073	C10H10O	3-Buten-2-one, 4-phenyl-	Ketone	122-57-6	1363.41059602649	sweet, spice, cinnamon, balsamic, rhubarb, creamy, floral	1	-	1.25434e+06	1.22013e+06	1.05937e+06	169272	200959	222747	449759	197349	255563	253026	257377	270351	747012	753707	824434	-
XMW1022	107	135	218.167	C15H22O	3,7-Cyclodecadien-1-one, 3,7-dimethyl-10-(1-methylethylidene)-, (E,E)-	Terpenoids	6902-91-6	1690	-	-	-	59247.5	56169.7	63143.2	45161.9	39068.6	42980.4	55743.6	62146.1	41405.7	44904	47787.5	39964.1	52718.7	50816.7	47237	-
NMW0279	107	166	166.063	C9H10O3	Benzenepropanoic acid, 4-hydroxy-	Acid	501-97-3	1654	-	-	C01744	634712	594378	597891	590583	613062	538985	472559	465811	553249	470099	540605	471756	564184	512998	566991	ko00946,ko01100
XMW3436	42	39	144.079	C7H12O3	2-Furanmethanol, tetrahydro-, acetate	Ester	637-64-9	1098	fruity, ethereal, rummy, brown, cooked, cognac, tequila, caramel, nutty	-	-	96854.1	91923.2	91537	82202	79544.2	76083.3	89429.1	88567	86591.8	85595.3	86639.4	87433	90043.1	81818.2	81992.3	-
YZMW0205	109	137	167.058	C8H9NO3	Phenol, 2,6-dimethyl-4-nitro-	Phenol	2423-71-4	1680	-	2.5	-	176505	140533	189530	206148	181647	209166	76853.3	127090	127936	125980	71293.2	71743.1	160325	148402	165528	-
YZMW0525	70	97	160.11	C8H16O3	2-Hydroxyoctanoic acid	Acid	617-73-2	1375	-	2400	-	21337.1	13127	18514	25159.7	24963.4	23923.2	13550.3	14467.8	13227.1	16791.4	17610	17382.6	18095.4	16491.3	16426	-
NMW0171	77	107	152.047	C8H8O3	Acetic acid, phenoxy-	Acid	122-59-8	1389	sour, sweet	-	C02181	434262	371407	426751	315523	340181	318789	318975	315741	340430	270815	449879	281004	292550	275503	261775	-
D457	97	69	200.178	C12H24O2	1-Hexanol, 5-methyl-2-(1-methylethyl)-, acetate	Ester	40853-55-2	1260	-	-	-	13839.4	13676	21824.9	10596.3	9263.5	8887.1	26007.9	32182.7	29708.7	11083.4	11161.9	10492.5	12490.7	11176.6	11764.3	-
KMW0148*011	93	91	136.125	C10H16	.alpha.-Pinene	Terpenoids	80-56-8	936.358894105373	fresh, camphor, sweet, pine, earthy, woody	0.274	C09880	1.97472e+07	2.01814e+07	2.21407e+07	2.59242e+07	2.55857e+07	2.85293e+07	2.20261e+07	2.13684e+07	2.10518e+07	2.18302e+07	2.17495e+07	2.18814e+07	2.45464e+07	2.65141e+07	2.38258e+07	ko00907,ko01110
XMW0358	110	95	152.084	C9H12O2	1-Pentanone, 1-(2-furanyl)-	Ketone	3194-17-0	1180	sweet, caramel	-	-	752915	661933	741472	51720.3	55477.4	53230.7	350177	325744	342877	71061.8	66299.1	73544.1	280459	280606	308530	-
QWMW0842	58	94	154.136	C10H18O	9-Decen-2-one	Ketone	35194-30-0	1188	pineapple, pear, apple, green, fatty	-	-	8387.14	8766.84	8963.91	7919.71	5935.11	6418.22	11695.1	15197.1	13818.4	8709.06	7738.49	8479.76	8009.8	7913.66	8752.13	-
XMW0557	189	204	204.061	C12H12OS	3-Acetyl-2,5-dimethylbenzo(b)thiophene	Heterocyclic compound	6179-04-0	1751	-	-	-	21780.6	23296.1	22120.3	14706.6	12804.8	13918.5	18491.2	22745.4	20559.5	14351.7	15140.6	14077.7	16500.5	14912.4	16405	-
XMW0172	98	71	141.115	C8H15NO	Azacyclohexan-3-one, 1,5,6-trimethyl-	Ketone	339590-59-9	1179	-	-	-	6267.48	6155.76	8114.92	4505.09	3672.99	3102.32	10384.1	12929	12206	4628.17	4364.1	4391.48	5069.1	4535.04	4872.2	-
BPMW007	79	105	150.068	C9H10O2	m-Tolylacetic acid	Acid	621-36-3	1341.90528634361	-	-	-	2.07119e+06	1.96352e+06	2.14263e+06	1.76865e+06	1.81251e+06	1.81677e+06	899723	869766	675369	1.08687e+06	1.6251e+06	1.12922e+06	2.13195e+06	1.98255e+06	1.9116e+06	-
XMW0790	105	119	162.141	C12H18	6,7-Dimethyl-1,2,3,5,8,8a-hexahydronaphthalene	Terpenoids	107914-92-1	1334	-	-	-	5.78321e+06	5.5217e+06	5.47279e+06	6.18536e+06	6.05891e+06	6.01112e+06	712533	681996	654951	785077	740980	826183	893721	830265	801485	-
QWMW0001	44	70	113.084	C6H11NO	2-Piperidinone, 6-methyl-	Ketone	4775-98-8	1209	minty	-	-	6062.75	5027.46	5147.56	6304.91	5942.53	6610.47	4882.79	5378.05	4863.47	5310.11	5751.45	5497.94	5659.12	6039.46	5404.07	-
WAMW0407	70	56	144.115	C8H16O2	Formic acid, heptyl ester	Ester	112-23-2	1039	green, waxy, floral, herbal, plum, apple, cucumber	-	-	15926.1	15279.9	15535.6	90527.4	88278.8	64141.5	24542.8	24200.1	23649.9	46154	42642	43075.8	38413.3	37109	34377.3	-
KMW0407*260	81	41	138.104	C9H14O	2,4-Nonadienal, (E,E)-	Aldehyde	5910-87-2	1216	fatty, melon, waxy, green, violet, leafy, cucumber, tropical, fruity, chicken	0.00016	-	198356	191186	197717	127792	103465	116767	189004	256431	225233	170494	155360	150540	152820	160473	170917	-
YZMW0282	124	43	166.111	C9H14N2O	Pyrazine, 2-methoxy-5-(2-methylpropyl)-	Heterocyclic compound	36330-05-9	1240	-	0.01	-	38204.3	37659.8	37171.7	32679	32104.8	31955.9	40662	38236.8	38912.7	38292.9	38314.1	37190.6	39151.7	36262.1	35129.9	-
D456	55	67	184.183	C12H24O	8-Dodecen-1-ol, (Z)-	Alcohol	40642-40-8	1468	-	-	-	1.32918e+06	1.35939e+06	1.39772e+06	1.55538e+06	1.5762e+06	1.61427e+06	2.27722e+06	2.27404e+06	1.73916e+06	1.3129e+06	1.43496e+06	1.32421e+06	1.42279e+06	1.56974e+06	1.57261e+06	-
WAMW2192	67	81	152.12	C10H16O	Pulegone	Terpenoids	89-82-7	1244.49244060475	pepperminty, camphor, fresh, herbal, buchu	0.13	C09893	54595.4	44374.2	52200	46845.8	46867.5	45292.9	55306.7	53483.7	53262.2	53666.9	54173.3	53631	55693.3	51419.6	50034.3	ko01110
GMW0254	91	118	192.115	C12H16O2	Benzenepropanol, propanoate	Ester	122-74-7	1445	floral, balsamic, hyacinth, mimosa	-	-	9.02365e+06	9.19435e+06	9.60905e+06	9.82412e+06	9.92336e+06	9.72855e+06	7.66279e+06	7.82371e+06	7.46919e+06	8.3406e+06	8.39904e+06	8.34243e+06	8.8773e+06	8.3711e+06	7.92837e+06	-
GMW0246	91	136	192.115	C12H16O2	Benzeneacetic acid, butyl ester	Ester	122-43-0	1440	rose, honey, chocolate	-	-	9.33407e+06	9.50032e+06	9.97485e+06	1.02226e+07	1.01893e+07	9.9714e+06	7.66279e+06	7.82371e+06	7.6182e+06	8.40092e+06	8.64199e+06	8.40166e+06	9.18736e+06	8.69511e+06	8.20304e+06	-
XMW1157	179	194	194.131	C12H18O2	Benzene, 1,4-dimethoxy-2-methyl-5-isopropyl-	Ether	14753-08-3	1422	-	-	-	1.12155e+06	1.22366e+06	1.17111e+06	1.14636e+06	904610	918176	1.45812e+06	1.54447e+06	1.22718e+06	1.02226e+06	992915	1.18829e+06	1.11441e+06	1.06376e+06	995078	-
KMW0532	117	99	200.178	C12H24O2	Hexanoic acid, hexyl ester	Ester	6378-65-0	1384	herbal, fresh, grassy, vegetable, fruity	6.4	-	758849	734649	354129	822937	828046	791023	254574	254521	281040	387579	379399	395380	405224	374709	363501	-
D110	99	71	168.115	C10H16O2	Bicyclo[3.1.1]heptan-3-one, 2-hydroxy-2,6,6-trimethyl-	Ketone	10136-65-9	1256	-	-	-	42994.4	42986.5	39387.9	36458.9	36731.3	35158.2	43593.8	43099.2	43244.2	41435.7	42338.1	44771.9	43702.9	40918.8	39061.9	-
XMW0194	97	83	98.073	C6H10O	7-Oxabicyclo[4.1.0]heptane	Heterocyclic compound	286-20-4	864	-	-	-	223227	172404	207639	211045	200893	188167	218785	189414	214955	183563	174006	188685	225727	208705	202452	-
YZMW0529	43	72	164.095	C9H12N2O	Urea, N-ethyl-N'-phenyl-	Amine	621-04-5	1684	-	164	-	60000.5	65928.5	60298.9	70729	72267.7	71551.8	22416.6	39320.6	36996.8	44683.7	50486	49279.4	51949.3	47366.5	52668.7	-
XMW0535	105	150	150.068	C9H10O2	p-Tolylacetic acid	Acid	622-47-9	1369	-	-	-	1.41633e+06	1.45861e+06	1.32489e+06	1.79038e+06	1.75105e+06	1.67323e+06	1.37717e+06	1.41484e+06	1.35203e+06	1.08409e+06	1.17371e+06	1.65822e+06	1.18019e+06	1.30222e+06	1.30664e+06	-
D344*309	81	41	166.136	C11H18O	2,4-Undecadienal, (E,E)-	Aldehyde	30361-29-6	1430	oily, caramel, spicy, citrus, buttery, baked	0.001	-	1.16575e+06	1.11805e+06	1.27267e+06	1.44714e+06	1.47097e+06	1.43543e+06	796306	772329	1.03486e+06	1.15279e+06	1.04942e+06	1.20193e+06	1.09174e+06	1.04944e+06	975028	-
KMW0431	119	134	134.084	C8H10N2	5H-5-Methyl-6,7-dihydrocyclopentapyrazine	Heterocyclic compound	23747-48-0	1107	roasted, nutty	0.05	-	33945.9	24405.8	24475.5	26959.8	24060.2	25567.3	30314.5	26939	28128.2	31151.8	29037.7	33803.5	28549.2	26584.9	25528.2	-
XMW0849	107	149	222.198	C15H26O	2-Naphthalenemethanol, 2,3,4,4a,5,6,7,8-octahydro-.alpha.,.alpha.,4a,8-tetramethyl-, [2R-(2.alpha.,4a.beta.,8.beta.)]-	Terpenoids	63891-61-2	1606	-	-	-	290407	274604	280460	317291	318733	295049	186637	194867	185013	198218	217852	207426	224805	211339	200639	-
NMW0034*400	80	69	152.12	C10H16O	Fenchone	Terpenoids	1195-79-5	1096	herbal, cedar leaf, bitter, thuja, camphor, earthy, woody	2.3	C09859	300481	286018	292667	27998.6	27520.5	27000.3	55108.3	53627	52532	29878.5	30760.9	30948.7	46631.3	43893.7	41610.9	-
D215	151	194	238.193	C15H26O2	Daucol	Terpenoids	887-08-1	1638	-	-	C09652	706505	561521	653795	945118	640967	915229	463620	455034	506598	742260	763271	738708	767100	692547	699816	-
WAMW0402	85	57	160.11	C8H16O3	2-Butoxyethyl acetate	Ester	112-07-2	1090	sweet, fruity	6.5	-	102953	21760.9	22814.8	45126.7	40008.6	91399.9	30100.7	129009	127850	26741.8	25438.1	40841.2	100293	100589	90788.7	-
YZMW0074	92	93	137.048	C7H7NO2	Benzoic acid, 2-amino-	Acid	118-92-3	1408	-	411	C00108	230394	206987	216704	226387	215254	188532	204556	206703	211421	202734	221819	209539	216652	194220	199803	ko00380,ko00400,ko00405,ko00627,ko00999,ko01100,ko01110,ko01120,ko01220,ko01230
D26*145	70	85	172.146	C10H20O2	Pentanoic acid, 3-methylbutyl ester	Ester	2050-09-1	1108	fruity, ripe apple, green	0.1	-	12304.5	11215	11533.3	12455.7	11016.8	11287.7	15754	13707.7	14205.9	12096.5	11865.6	12070.1	12848.3	13862.6	12401.9	-
XMW0587	145	57	200.178	C12H24O2	Octanoic acid-tert butyl ester	Ester	5457-66-9	1273	-	-	-	24224.5	22349.5	22378.8	22781.4	21885.2	22084.4	34075.2	36245	34856.1	28178.6	28433.5	27132.2	26873.7	23983.7	25120.2	-
WMW0216	136	43	196.146	C12H20O2	Fenchyl acetate	Ester	13851-11-1	1224	fresh, sweet, pine, fir, herbal, citrus	-	-	206295	207064	200662	158057	158179	160862	124575	135151	127303	164587	163667	162240	175047	161039	157012	-
WAMW0847	65	93	152.047	C8H8O3	Benzoic acid, 3-hydroxy-, methyl ester	Ester	19438-10-9	1389	-	2	-	596492	350842	1.95279e+06	2.17685e+06	2.17783e+06	373828	404305	414321	386816	502924	536240	439175	450076	460319	501330	-
XMW0246	69	109	168.115	C10H16O2	Oxiranecarboxaldehyde, 3-methyl-3-(4-methyl-3-pentenyl)-	Aldehyde	16996-12-6	1234	-	-	-	137864	134065	131488	120308	118771	115815	136232	131227	131582	136911	137879	138732	141170	130723	126220	-
KMW0432*283	84	69	152.12	C10H16O	Neral	Terpenoids	106-26-3	1240	sweet, citral, lemon, peel	1	C09847	22976.1	18308.3	19440.6	22575	19610.4	19782.2	25591.1	24538.8	24345	21058.3	21524.3	20875.3	19650.7	20507.1	18979.5	ko00907,ko01110,ko01120
KMW0490	99	41	156.115	C9H16O2	trans-3-Methyl-4-octanolide	Ester	39638-67-0	1288	coconut, flowery	0.122	-	5418.17	4913.98	4794.33	5485.59	5297.58	4883.82	5382.81	5569.71	5661.64	5033.27	5353.98	4507.55	4239.26	4681.08	4707.05	-
XMW1401*042	82	67	184.146	C11H20O2	n-Valeric acid cis-3-hexenyl ester	Ester	35852-46-1	1237	green, fruity, apple, pear, kiwi, unripe, banana, tropical	0.06	-	133074	131188	126346	127902	128081	127919	99616.7	110720	102254	138426	138200	131742	126428	126721	122691	-
KMW0406	43	57	170.203	C12H26	Dodecane	Hydrocarbons	112-40-3	1210	alkane	10	C08374	6544.65	5949.45	5553.41	6269.25	6022.67	6416.44	6575.26	6673.11	6422.43	5047.47	5952.43	5533.5	5335.97	5992.93	5622.93	-
KMW0164	88	101	144.115	C8H16O2	Pentanoic acid, 4-methyl-, ethyl ester	Ester	25415-67-2	969	fruity	0.006	-	1453.13	1285.95	3967.6	5728.36	5658.73	5664.37	3826.41	3697.05	4038.32	902.153	817.912	975.004	4496.46	4028.52	4424.73	-
NMW0060	136	71	154.136	C10H18O	Cyclohexanol, 1-methyl-4-(1-methylethenyl)-, trans-	Terpenoids	7299-40-3	1161	-	-	C17517	231550	214954	216286	20796.8	22710.4	21922.8	115955	105433	112168	22994.1	21126.4	23358.4	92101.5	91017.5	101135	-
D266	55	83	182.203	C13H26	1-Tridecene	Hydrocarbons	2437-56-1	1292	-	-	-	89659.5	97328.9	100234	116355	109171	120585	69062.7	81229.3	70920.7	64603.9	69085.2	61201	81319.9	72628.8	75073.4	-
NMW0098	140	96	155.095	C8H13NO2	Arecoline	Heterocyclic compound	63-75-2	1233	-	-	C10129	7322.68	6923.75	9746.95	8966.96	9062.5	8933.35	10638.7	11122.8	10956.3	11010.8	10636.8	10389.1	11999.1	10722	11061.7	-
NMW0122*338	67	69	182.131	C11H18O2	Geranyl formate	Ester	105-86-2	1301	fresh, rose, neroli, tea, rose, green	0.2	C12294	130233	140450	147698	73454	70273.4	78934.8	101655	113638	104692	94344.5	102995	89882.9	119744	106456	112897	-
XMW0862	161	189	222.126	C13H18O3	3,5-Diisopropylsalicylic acid	Acid	2215-21-6	1764	-	-	-	30470	32646.1	29734.3	24833.8	23007.8	23979.7	25147.7	30514.5	27780.6	25573.4	28681.8	25758.1	24865	22983	25823.8	-
GMW0303	45	41	146.094	C7H14O3	Butyl lactate	Ester	138-22-7	997	green, fruity, kiwi, melon, rind, lactonic, waxy, winey, apple skin, soapy	10	-	123572	114539	119208	53573.3	42301.8	44374.3	84349.7	111768	104272	55970	54203	54395.3	58048.5	63438.6	65047.6	-
XMW1018	132	175	175.136	C12H17N	1-Phenylcyclohexylamine	Amine	2201-24-3	1517	-	-	-	33829.1	33922.4	24102.6	38742.6	37153.1	36893.1	22336.6	19873.6	22113.2	25030.6	21753.7	24555.8	24820.3	24299.6	22171.8	-
NMW0239	166	98	184.11	C10H16O3	2(3H)-Furanone, dihydro-5,5-dimethyl-4-(3-oxobutyl)-	Ketone	4436-81-1	1558	-	-	C06066	24681.6	23478.8	24357.4	18658.3	19190.4	17581.5	8644.92	9197.33	9138.04	9608.61	10019.2	9811.54	11310.2	12732.8	12063.4	ko01110
YZMW0745	44	57	88.064	C3H8N2O	Urea, N,N'-dimethyl-	Amine	96-31-1	1082	-	317	C16364	44560.6	42512.7	41164.5	35128.2	35251.5	33705.5	43787.3	42854.9	42871.2	40623.6	40161.5	41265.6	42852.2	39356.7	38296.4	ko01120
KMW0396*314	55	125	170.131	C10H18O2	2-Octenoic acid, ethyl ester	Ester	2351-90-8	1243	fruity, green, pineapple, pear skin, waxy, juicy	-	-	177381	133017	169209	152746	151670	146183	184211	181528	180909	172071	176353	174994	180312	166874	160620	-
XMW0472	105	77	166.063	C9H10O3	1,2-Ethanediol, monobenzoate	Ester	94-33-7	1425	-	-	-	6.60888e+06	4.45831e+06	4.06762e+06	7.27903e+06	4.37285e+06	4.02749e+06	3.99159e+06	4.04506e+06	4.34619e+06	5.1386e+06	4.8318e+06	5.29293e+06	5.35537e+06	5.11188e+06	4.75497e+06	-
KMW0604	121	93	204.188	C15H24	(1S,2E,6E,10R)-3,7,11,11-Tetramethylbicyclo[8.1.0]undeca-2,6-diene	Terpenoids	24703-35-3	1495	green, woody, weedy	-	-	1.67529e+06	1.71404e+06	1.52848e+06	1.82839e+06	1.73762e+06	1.73845e+06	1.55317e+06	1.59217e+06	1.1483e+06	1.5857e+06	1.46117e+06	1.61772e+06	1.60139e+06	1.47165e+06	1.43008e+06	-
D119	133	91	204.151	C14H20O	2-Benzylidene-1-heptanol	Alcohol	101-85-9	1676	sweet, spicy, astringent, green, floral, rosy	-	-	36170.6	75997.9	72446	35135.2	31485.6	29544.3	59112.3	63720.1	62763.6	43639.5	23893.4	22989.1	25296.4	24634.1	27568.5	-
KMW0413*279	54	82	150.104	C10H14O	(-)-Carvone	Terpenoids	6485-40-1	1249.94606256742	sweet, spearmint, herbal, minty	0.085	C01767	90441.4	70251.2	87084.1	78221.3	77791.8	74620.2	95271.4	92493.4	92207.5	88076.6	90201.5	89737	92881.5	85721.2	82777.8	ko01120
XMW0229	155	87	186.126	C10H18O3	Nonanoic acid, 9-oxo-, methyl ester	Ester	1931-63-1	1436	-	-	-	8726.52	8628.45	9720.61	10517.3	10849	10151.7	6316.61	6623.48	8071.65	9240.96	8187.92	9116.9	7396.07	7548.19	6736.09	-
KMW0522*146	93	161	204.188	C15H24	Copaene	Terpenoids	3856-25-5	1376	woody, spicy, honey	0.006	C09639	405694	366137	392585	325394	340189	320744	312642	314510	338319	273760	259509	279197	302268	279836	268943	-
XMW0809	147	69	204.115	C13H16O2	1,3-Pentanedione, 4,4-dimethyl-1-phenyl-	Ketone	13988-67-5	1597	-	-	-	89851.4	85639.3	85925.7	81664.4	82376.1	86659.6	50302.6	50906.7	50986.9	49775	49523.2	49772.8	55621.6	53475.2	60099.3	-
WAMW1065	91	93	136.125	C10H16	Bicyclo[3.1.0]hex-2-ene, 2-methyl-5-(1-methylethyl)-	Terpenoids	2867-05-2	929	woody, green, herbal	-	-	7.09619e+06	7.24466e+06	7.97193e+06	9.289e+06	9.16037e+06	1.0244e+07	7.87988e+06	7.64389e+06	7.55174e+06	7.82409e+06	7.82569e+06	7.86361e+06	8.79288e+06	9.54189e+06	8.50238e+06	-
XMW0073*145	70	85	172.146	C10H20O2	3-Methylheptyl acetate	Ester	72218-58-7	1174	-	-	-	12304.5	11215	11533.3	12455.7	11016.8	11287.7	15754	13707.7	14205.9	12096.5	11865.6	12070.1	12848.3	13862.6	12401.9	-
XMW0950	159	132	174.141	C13H18	Naphthalene, 1,2,3,4-tetrahydro-1,4,6-trimethyl-	Aromatics	22824-32-4	1375	-	-	-	52796.2	48192.7	49569.4	64767.2	68294.7	64359.5	63755.8	59223.7	66742.2	54627.2	53267	56690.3	59093.7	54364.5	52662.3	-
XMW3295	118	131	146.084	C9H10N2	1H-Benzimidazole, 5,6-dimethyl-	Heterocyclic compound	582-60-5	1720.87912087912	-	-	C03114	2903.68	3395.99	2864.99	21342.3	20404.8	21568.6	6626.05	7994.93	6821.31	5032.07	5179.87	5749.61	8118.02	7551.27	8527.07	ko00740,ko00860,ko01100,ko01240
XMW0468	93	41	204.188	C15H24	Bicyclo[3.1.1]hept-2-ene, 2,6-dimethyl-6-(4-methyl-3-pentenyl)-	Terpenoids	17699-05-7	1435	-	-	C17088	7.5774e+06	7.55618e+06	7.90542e+06	7.89526e+06	7.83673e+06	7.65399e+06	5.82259e+06	5.93669e+06	5.47293e+06	6.50733e+06	6.56269e+06	6.49919e+06	7.35559e+06	6.96697e+06	6.51226e+06	-
QWMW0878	65	176	194.167	C13H22O	3-Buten-2-ol, 4-(2,6,6-trimethyl-1-cyclohexen-1-yl)-	Alcohol	22029-76-1	1428	floral, violet, fruity, woody, berry	-	-	491295	467283	520353	282909	314912	286034	324920	323374	367225	572102	409585	572523	433520	411339	383799	-
D218	55	73	128.084	C7H12O2	Cyclohexanecarboxylic acid	Acid	98-89-5	1121.30620985011	fruity, acid, metallic, cheese, tropical	-	C09822	11274.2	10496.4	11279.4	9850.98	8506.98	8871.62	22175.2	18308.9	20739.9	8619.21	7880.38	8205.85	11625.4	12999.6	12877.8	ko00362,ko01100,ko01120
YZMW0002	77	149	166.027	C8H6O4	Terephthalic acid	Acid	100-21-0	1629	-	6640	C06337	209487	212593	219053	91903.6	98053.5	111975	63584.4	499218	92867.5	361474	460587	442642	494086	505021	553314	ko00627,ko01100,ko01120,ko01220
WAMW2190*095	71	81	156.151	C10H20O	dl-Menthol	Terpenoids	89-78-1	1173	pepperminty, cool, woody	0.13	D04849	19239.5	18381.4	22001.8	20314.1	18575.4	20475.5	30695.2	37092.7	34339.8	22513	21305.9	21044.3	19928.9	21010	21556	-
KMW0668	176	148	176.047	C10H8O3	2H-1-Benzopyran-2-one, 7-methoxy-	Heterocyclic compound	531-59-9	1742.65350877193	balsamic, tonka, sweet	9.5	C09268	16573.3	19114.2	16047	19785.2	15487.4	18419.3	12772.8	12424.8	13589.7	14784.1	16845.1	15534.6	14843.5	16509.1	16565.8	-
D200	95	124	124.052	C7H8O2	Benzenemethanol, 3-hydroxy-	Alcohol	620-24-6	1346.2472406181	-	-	C03351	853094	813865	893923	1.22146e+06	736191	725831	380788	367447	358994	635867	674391	663230	902792	823823	805228	ko00623,ko01120,ko01220
D195	120	162	162.032	C9H6O3	2H-1-Benzopyran-2-one, 4-hydroxy-	Ketone	1076-38-6	1656	-	-	C20414	25300.7	27074.9	23718.2	24512.9	23238.5	22482.4	12043.6	11852.2	12018.7	18339.9	14835.7	14771.2	20832.7	18895.5	18648.8	-
XMW0449*029	43	71	158.094	C8H14O3	Butanoic acid, anhydride	Ester	106-31-0	1097	buttery	-	-	18361.8	15633.7	16023.2	20125.9	17632.2	17358.4	26478.6	21410.9	17842.7	16917.3	16872.7	16982.8	18491.7	19260	17917.1	-
XMW0137	128	57	128.022	C4H4N2O3	2,4,5-Trihydroxypyrimidine	Heterocyclic compound	496-76-4	1588	-	-	-	116488	112299	122872	122215	117591	118619	64893.7	64619.7	66907.3	111999	101036	122115	91535.3	89247.4	100201	-
XMW0168*262	97	98	140.066	C8H12S	3-Butylthiophene	Heterocyclic compound	34722-01-5	1060	-	-	-	27176.3	26375.1	28561.1	18885.3	17212.8	19374.4	23629.8	26814.4	27086.4	23483.3	23021.4	21982.2	22041.8	22814	24820.1	-
KMW0335	71	93	154.136	C10H18O	Cyclohexanol, 1-methyl-4-(1-methylethenyl)-	Terpenoids	138-87-4	1153	pungent, earthy, woody	6	C17517	37212.5	36419.5	37836.7	19023.9	15528	17995.2	36996.7	47870.6	44665.3	26187.8	24463.7	24512	26236.3	28347.2	29678.2	-
D179	45	60	88.016	C3H4O3	Propanoic acid, 2-oxo-	Acid	127-17-3	1249	sharp, sour, acetic, caramel	176	C00022	30376	30042.4	29019.3	26102.3	25939.3	24860	31390.9	31217.2	31025.5	29219.6	30114.3	30243.5	31280.6	28347.8	27978.3	ko00010,ko00020,ko00030,ko00040,ko00053,ko00250,ko00260,ko00261,ko00270,ko00290,ko00330,ko00350,ko00360,ko00362,ko00440,ko00470,ko00620,ko00622,ko00630,ko00650,ko00660,ko00680,ko00710,ko00720,ko00730,ko00760,ko00770,ko00785,ko00900,ko01100,ko01110,ko01120,ko01200,ko01210,ko01220,ko01230,ko01240,ko01502,ko02060
XMW2271	68	83	126.065	C3H6N6	1,3,5-Triazine-2,4,6-triamine	Heterocyclic compound	108-78-1	1538	-	-	C08737	14593.5	11291.8	12702	22805.7	22457.4	23861.7	11880.2	10367	11062.7	8225.92	10452.5	8421.13	11071.2	11741.5	12530.6	ko01120
XMW1086	71	89	186.162	C11H22O2	Butanoic acid, heptyl ester	Ester	5870-93-9	1296	-	-	-	126169	123474	128519	134148	120965	125265	174253	209185	206499	172606	160857	165363	129766	145903	143437	-
NMW0179	93	121	138.032	C7H6O3	Benzoic acid, 3-hydroxy-	Acid	99-06-9	1417	-	20	-	1.29856e+06	1.3188e+06	1.22841e+06	996294	1.00451e+06	952689	1.20449e+06	1.19048e+06	1.0929e+06	869597	965169	833242	976981	929484	1.05172e+06	-
XMW3338	44	43	75.032	C2H5NO2	Carbamic acid, methyl ester	Ester	598-55-0	795	-	7500	-	1.15931e+06	1.1114e+06	1.13475e+06	538571	496080	493397	361392	373603	380512	694064	698568	627773	778259	698504	700914	-
XMW1432	79	81	96.094	C7H12	2,4-Dimethyl 1,4-pentadiene	Hydrocarbons	4161-65-3	780	-	-	-	9863.13	9375.36	9403.16	4666.02	4769.58	4780.67	2977.83	3401.07	3820.22	6232.85	6255.73	6356.35	6470.14	6696.11	5921.27	-
KMW0662	163	206	206.131	C13H18O2	4-Oxo-β-ionone	Terpenoids	29790-29-2	1659	woody	-	-	101248	90927.6	109629	84995.2	88713.6	83655.1	44536.7	46804	50962	49842.1	47957	72732.4	91284.2	84616.1	95908.8	-
GMW0272	53	95	184.146	C11H20O2	Acetic acid, non-3-enyl ester, cis-	Ester	13049-88-2	1292	flesh, pear, green, tropical, herbal	-	-	46274.3	49704.7	52405.1	24781.4	24054.1	26449	34552.8	51907	47135.8	32594.2	36530.3	31810.3	41944.4	36995.7	39518.4	-
QWMW0406	39	60	120.007	C4H8S2	1,2-Dithiane	Heterocyclic compound	505-20-4	1087	garlic, metallic	0.002	-	27782.6	26303.2	27244.4	21871.2	21336.1	20438.2	24304	23737.9	23509.1	22546.3	22898.3	22879.3	24982.9	22378	22519	-
D35	106	153	152.084	C9H12O2	2-Ethoxy-4-methylphenol	Phenol	2563-07-7	1240	vanilla, woody, spicy, guaiacol	-	-	28770.3	28939.1	27289.4	24450.3	24733.5	23905	30744.9	29235.9	29379.5	27848.8	14968.2	28355.9	30357.5	27993.7	26848.6	-
XMW3294	77	51	136.052	C8H8O2	Ethanone, 2-hydroxy-1-phenyl-	Ketone	582-24-1	1157	-	-	C07189	9234.22	9320.93	15849.8	7385.13	6759.48	6886.43	16042.2	19191.8	18093.5	9109.01	8876.73	12678.5	8775.97	7824.37	7953.08	ko01120
GMW0300	123	45	124.035	C7H8S	Benzenethiol, 2-methyl-	Alcohol	137-06-4	1100	meaty, sulfury, onion, garlic, eggy, rubbery	-	-	27678	26488.4	28074.1	25013.7	24089.1	23630.2	109380	29134.2	30774.4	26646.3	27969.7	28776.5	28716.7	25805.5	25773.5	-
GMW0220	77	91	152.084	C9H12O2	Benzaldehyde dimethyl acetal	Ether	1125-88-8	1200	green, earthy, root, nutty, vegetable, spinach, potato, fungal, almond, winey	-	-	47057.4	45292.7	48068	30988.6	31969.5	31127.7	86432.2	60293.3	63226	24405.2	23273.7	24213.4	45041.8	43710.4	49278.3	-
YZMW0700*305	109	149	164.12	C11H16O	Phenol, 2-(1,1-dimethylethyl)-5-methyl-	Phenol	88-60-8	1366	-	0.5	-	79941.3	71501.7	78538.9	137285	143526	137730	90906.2	95380.3	96100.8	139733	142200	88254.1	91583.7	83045.3	81591.8	-
NMW0265	161	163	206.131	C13H18O2	Ibuprofen	Acid	15687-27-1	1626	-	-	C01588	1.11001e+06	1.02526e+06	1.09594e+06	1.57736e+06	1.58944e+06	1.57009e+06	1.20234e+06	1.22091e+06	1.24613e+06	1.23737e+06	1.37702e+06	1.27627e+06	1.37e+06	1.20673e+06	1.29433e+06	-
YZMW0355	39	68	112.089	C7H12O	Cycloheptanone	Ketone	502-42-1	1012	-	0.09	-	13177.6	12328.1	12949.9	6147.04	2677.06	2646.23	13006.9	16642	15637.6	7876.56	7861.21	8196.12	8351.85	9186.17	9441.44	-
KMW0447*285	93	69	154.136	C10H18O	3,6-Octadien-1-ol, 3,7-dimethyl-, (Z)-	Terpenoids	5944-20-7	1240	-	-	-	126134	126893	119482	107576	105673	101859	127149	126302	125556	120755	126019	125711	130828	120825	115534	-
XMW1341	160	115	160.035	C10H8S	Thiophene, 3-phenyl-	Heterocyclic compound	2404-87-7	1378	-	-	-	67127.3	77667.8	62741.9	66842.5	69982	66432	63442.5	62465.4	65345.4	55524.8	53242.3	58018.8	60618.1	56122.4	53495.7	-
KMW0484*144	136	93	154.136	C10H18O	.alpha.-Terpineol	Terpenoids	98-55-5	1195.54959785523	pine, iris, teil	0.3	-	31298.1	27146.8	35207.5	17027	16259.4	16564.6	26574.5	28375.8	28273	10166.8	10034.3	10194	23657.8	20830.5	22246.1	-
NMW0175	135	107	164.12	C11H16O	Phenol, 4-(1,1-dimethylpropyl)-	Phenol	80-46-6	1397.19008264463	-	0.8	-	3.13192e+06	3.13853e+06	2.64613e+06	3.65153e+06	3.63533e+06	3.51928e+06	2.88725e+06	2.8013e+06	2.77831e+06	2.71745e+06	2.66257e+06	2.7914e+06	2.84725e+06	2.78419e+06	2.5216e+06	-
XMW0117	95	71	128.12	C8H16O	3,4-Dimethylcyclohexanol	Alcohol	5715-23-1	1126	-	-	-	8042.34	7109.5	8273.54	8132.48	7662.91	8190.71	10177.6	10027.5	10834.7	9864.19	9301.1	9594.19	12064.2	10911.2	10755	-
XMW3510	43	82	184.146	C11H20O2	trans-2-Hexenyl isovalerate	Ester	68698-59-9	1245	green, waxy, apple, pear, banana, grape	-	-	75382.5	73533.7	71334.4	66557.3	66042.7	61829.2	76078	74960.1	74693.7	73195	73928	73768	76796.9	69893.7	68194.2	-
XMW1158	135	93	181.11	C10H15NO2	Tricyclo[3.3.1.1(3,7)]decane, 2-nitro-	Nitrogen compounds	54564-31-7	1492	-	-	-	961570	688969	865990	777350	994476	988240	837438	797618	789731	757608	708100	754718	766413	703219	677849	-
WAMW1509	68	98	98.037	C5H6O2	2(3H)-Furanone, dihydro-3-methylene-	Ketone	547-65-9	1049	-	-	C20578	16404.1	15881.2	17420	11469.3	10466.2	11433.7	13714.5	15643.4	15662.2	14051.7	13468	13070.3	12893.5	13458.4	14609.5	-
NMW0766	55	56	128.084	C7H12O2	2-Propenoic acid, butyl ester	Ester	141-32-2	896.414913957935	-	0.0029	-	1.41304e+06	1.2216e+06	796468	239823	235540	241389	734098	701968	751176	345595	336806	345177	709794	767389	806902	-
WAMW2123	44	73	73.053	C3H7NO	Propanamide	Amine	79-05-0	900	-	3660	-	565662	537631	553999	141689	129616	132648	327547	328395	343078	173529	168951	174202	307386	329999	349648	-
NMW0788	121	107	136.125	C10H16	Bicyclo[2.2.1]heptane, 2,2-dimethyl-3-methylene-, (1R)-	Terpenoids	5794-03-6	951	fresh, herbal, woody, fir, camphor	1.86	-	3.45241e+06	3.96631e+06	4.40829e+06	5.80527e+06	5.74685e+06	5.67428e+06	4.27415e+06	4.1938e+06	3.52931e+06	4.48968e+06	4.44352e+06	4.46274e+06	4.83773e+06	5.37602e+06	5.45443e+06	-
D333*348	119	109	194.131	C12H18O2	(+)-cis-Verbenol, acetate	Ester	29135-27-1	1279	-	-	-	1.52064e+06	1.50463e+06	1.58872e+06	1.66308e+06	1.62607e+06	1.67213e+06	1.59281e+06	1.75849e+06	1.26867e+06	1.15816e+06	1.17914e+06	1.13654e+06	1.59899e+06	1.56266e+06	1.54939e+06	-
KMW0681	93	55	218.167	C15H22O	2,6,11-Dodecatrienal, 2,6-dimethyl-10-methylene-	Terpenoids	60066-88-8	1695	orange, sweet, fresh, waxy, juicy	-	C09730	35183	41759.4	39322.7	44808.4	41465	41667	30888.8	53363.3	49264.5	32564.9	37731.7	38092.3	45013.9	39568	42780.3	-
KMW0137	57	43	128.157	C9H20	Nonane	Hydrocarbons	111-84-2	900	linseed, oily, oily, sweaty	12	C02445	385342	359426	379574	94278.9	84245.7	86057.8	223995	201806	236889	113551	110672	114021	207837	223732	236676	-
QWMW1247	193	119	192.079	C11H12O3	4-(3,4-Methylenedioxyphenyl)-2-butanone	Ketone	55418-52-5	1592	sweet, raspberry, heliotrope, powdery, cotton, candy	-	-	22420.3	24652.8	24300.1	16581.1	17655.2	18783.1	17907.1	14855.7	17942.3	12151.2	5127.66	12327.1	17539.8	19030.9	19965.4	-
QWMW0465	71	87	100.035	C5H8S	Thiophene, 2,3-dihydro-5-methyl-	Heterocyclic compound	4610-02-0	850	heated, onion, sulfury	-	-	14071.2	10887	12897.2	15036.9	14309.3	15929.9	17877.9	14029	14839.7	13258.4	11832.7	11955.2	15666.7	13773.4	14546.7	-
NMW0206*363	105	91	204.188	C15H24	(1R,9R,E)-4,11,11-Trimethyl-8-methylenebicyclo[7.2.0]undec-4-ene	Terpenoids	68832-35-9	1466	-	-	-	6.37707e+06	6.4315e+06	8.12141e+06	6.68345e+06	5.9167e+06	6.31616e+06	1.30331e+07	1.33757e+07	1.29452e+07	1.42696e+07	1.43556e+07	1.40624e+07	1.16075e+07	1.14744e+07	1.02944e+07	-
XMW0488	70	43	113.084	C6H11NO	2-Acetylpyrrolidine	Heterocyclic compound	60026-20-2	1018	-	-	-	15941.3	14160.1	15106.9	17364.6	14635.6	15142.5	15537.3	14107.2	14470.8	14289.4	13761.6	14351.1	15778.8	16488.5	14490.2	-
XMW3548	91	92	164.12	C11H16O	Benzeneethanol, .alpha.-propyl-	Alcohol	705-73-7	1332	mild, green, sweet, earthy	-	-	1.98528e+06	1.87718e+06	2.05611e+06	1.65186e+06	1.71779e+06	1.70819e+06	877178	844442	802658	979116	967233	1.03267e+06	1.14274e+06	1.07301e+06	1.00297e+06	-
KMW0701*135	189	204	222.198	C15H26O	2-Naphthalenemethanol, 1,2,3,4,4a,5,6,7-octahydro-.alpha.,.alpha.,4a,8-tetramethyl-, (2R-cis)-	Terpenoids	1209-71-8	1631	waxy, sweet	-	C17124	1.70075e+06	2.2887e+06	1.66521e+06	2.47911e+06	2.54029e+06	2.47862e+06	1.99176e+06	2.01914e+06	2.06455e+06	2.03e+06	2.25542e+06	2.09149e+06	2.22948e+06	2.01686e+06	2.13341e+06	-
XMW0223	139	67	139.063	C7H9NO2	1H-Pyrrole-2,5-dione, 3-ethyl-4-methyl-	Ketone	20189-42-8	1239	-	-	-	122728	121779	114871	102313	102958	98786.1	128575	125469	126035	118475	119633	122139	125817	115033	110985	-
D191	110	95	166.099	C10H14O2	2-Hexanoylfuran	Heterocyclic compound	14360-50-0	1239	sweet, fruity, ketonic, green, apricot, peach	-	C02088	1.14131e+06	1.16132e+06	1.0703e+06	962687	962644	928430	1.18263e+06	1.1458e+06	1.15138e+06	1.0978e+06	1.12416e+06	1.09147e+06	1.18519e+06	1.0928e+06	1.0425e+06	-
XMW3538	53	122	136.089	C9H12O	Phenol, 3-ethyl-5-methyl-	Phenol	698-71-5	1246	-	1	-	60759.1	42294.9	57950.7	53342.4	53089.6	49763.9	62766.1	61856.7	60958.3	59232.1	60684.7	60261.9	62824.3	57613.2	55332.2	-
XMW0151*059	204	189	204.188	C15H24	Epizonarene	Terpenoids	41702-63-0	1501	-	-	-	2.82811e+07	2.57512e+07	2.65022e+07	3.23241e+06	2.56814e+06	2.59183e+06	2.18205e+07	2.21474e+07	2.17668e+07	2.41025e+07	2.52399e+07	2.4101e+07	2.51603e+07	2.49851e+07	2.45947e+07	-
KMW0254	39	55	152.12	C10H16O	1,5-Heptadien-4-one, 3,3,6-trimethyl-	Terpenoids	546-49-6	1062	herbal, honey, minty, berry	-	-	5087.48	5007.69	5483.18	4447.66	3960.74	3995.98	4150.34	5068.46	4697.39	4180.48	3950.2	4047.16	4679.33	4671.78	5227.79	-
D81	81	94	168.079	C9H12O3	2-Furanpropanoic acid, ethyl ester	Ester	10031-90-0	1192	pineapple, fruity, spicy, jammy	-	-	134104	117839	120303	76428.2	71899.5	73219.6	145329	178792	179452	99676.8	110761	109751	99928.6	104571	113622	-
NMW0773	98	42	98.073	C6H10O	Cyclohexanone	Ketone	108-94-1	893.557555660824	minty, acetone	0.88	C00414	378091	321016	351608	55489.3	60030.6	59737.3	191595	180030	191792	92566.8	90789.5	91592	189258	204227	215877	ko00930,ko01120,ko01220
XMW0082	101	70	101.084	C5H11NO	(R)-(-)-2-Pyrrolidinemethanol	Alcohol	68832-13-3	993	-	-	-	17674.4	15915.8	15879.9	7631.01	5975.29	6321.23	18574.8	20198.9	19815.5	6311.92	5549.39	5994.44	11468	12781.4	12964	-
NMW0310	41	69	222.198	C15H26O	2,6,10-Dodecatrien-1-ol, 3,7,11-trimethyl-	Terpenoids	4602-84-0	1702.63736263736	mild, fresh, sweet, linden, floral, angelica	1	C06081	35576.8	68331.5	39061.5	47767.3	35906.8	46602	58490.3	66320.7	59948.7	60953.7	69488.8	61420.6	50126	48016.5	54622.5	ko00900,ko01100,ko01110
WMW0057*264	112	41	140.12	C9H16O	6-Nonenal, (Z)-	Aldehyde	2277-19-2	1103.52187833511	green, cucumber, melon, cantaloupe, honeydew, waxy, vegetable, orris, violet, leafy	0.00014	-	13945.6	20172.8	12875.8	12828.7	12269.9	12180.9	14389	18290.8	17750.6	17908.9	4544.45	13129.9	4561.73	4523.89	4040.59	-
XMW0578	71	43	128.12	C8H16O	Furan, 2-butyltetrahydro-	Heterocyclic compound	1004-29-1	1004	-	-	-	84398.6	78930.6	82210.9	40547.6	34886.9	36481.4	81918.5	109934	102236	53112.3	50599.3	50481.4	54828.4	60489.4	62439.5	-
YZMW0497*223	124	123	124.052	C7H8O2	1,3-Benzenediol, 2-methyl-	Alcohol	608-25-3	1347	-	620	-	157533	145410	143685	155648	154424	150224	38522.2	38607	35342	65444.3	69306.3	69368.6	93343.1	86547.4	81760.8	-
QWMW1187	139	111	154.099	C9H14O2	2-Hydroxy-3,5,5-trimethyl-cyclohex-2-enone	Ketone	4883-60-7	1172	phenol, woody, dry, nutty, tobacco, spicy, clean, powdery	-	-	298339	274859	275923	12856.5	24010.8	21666.6	150826	139091	145787	29064.2	27403.2	30423.9	118260	116533	131438	-
KMW0729	97	126	126.032	C6H6O3	5-Hydroxymethylfurfural	Aldehyde	67-47-0	1232	fatty, buttery, musty, waxy, caramel	1000	C11101	153914	154855	142040	129345	127764	122868	155884	152530	151784	146145	151418	153606	158941	146653	139302	ko00365,ko01120
XMW0644	110	82	110.084	C6H10N2	1H-Imidazole, 2-propyl-	Heterocyclic compound	50995-95-4	1195	-	-	-	6420.41	6231.06	4978.51	5152.5	4687.82	4893.79	7187.87	6667.2	7046.86	5411	5096.94	5010.25	5144.83	5214.6	5801.59	-
WAMW1364	119	134	134.11	C10H14	Benzene, 1,2,3,4-tetramethyl-	Aromatics	488-23-3	1143	-	0.061	-	5263.95	4881.3	5476.61	6739.87	6470.32	6602.1	11955.6	12528.7	12147.6	2697.01	2464.38	2718.08	6460.12	5768.29	5759.48	-
XMW0183	55	41	126.104	C8H14O	2-Heptenal, 2-methyl-	Aldehyde	30567-26-1	1046	-	-	-	82473.2	78413.7	86908.8	55609.2	51321	56812.9	66324.4	79008.6	79391.2	68917.4	65958.9	64354.4	64557.9	66403.5	73227.2	-
NMW0166	154	153	154.078	C12H10	Biphenyl	Aromatics	92-52-4	1381	pungent, rose, green, geranium	0.0033	C06588	35463.2	34162.3	33287	50919.6	48465.5	46635.7	42223.4	43461.3	43497.2	51200	53818.1	50907	47964.7	43493.6	42284.5	ko01100,ko01120,ko01220
NMW0334*383	156	141	226.132	C11H18N2O3	Pentobarbital	Heterocyclic compound	76-74-4	1761	-	62.5	C07422	1603.8	1672.46	1645.42	19211.4	18693.4	19222.1	2865.7	3767.66	2699.44	2487.53	3036.24	2762.74	8981.22	8080.54	7955.25	-
NMW0291	192	107	192.151	C13H20O	Phenol, 4-heptyl-	Phenol	1987-50-4	1670.46476761619	-	-	-	7996.53	8594.91	8106.83	6153.77	5600.59	5819.9	2995.22	3104.75	2978.72	3567.17	4188.16	4156.41	5809.24	5081.88	5548.14	-
NMW0781	86	56	104.047	C4H8O3	Butanoic acid, 4-hydroxy-	Acid	591-81-1	933	-	10400	C00989	6516.21	6397.99	6983.1	8676.46	9530.81	9702.08	7226.25	7050.43	7099.86	7295.51	7151.49	7265.26	7949.89	8879.16	9015.64	ko00650,ko00720,ko01100,ko01120,ko01200
NMW0323	196	181	196.074	C10H12O4	Ethanone, 1-(4-hydroxy-3,5-dimethoxyphenyl)-	Ketone	2478-38-8	1741	-	1.999	-	2150.59	2909.24	1997.46	2093.36	1998.6	2042.53	4222.95	3978.58	3892.92	3378.2	3717.07	3357.86	4872.52	4504.83	4263.96	-
KMW0133*209	56	71	116.12	C7H16O	1-Hexanol, 4-methyl-	Alcohol	818-49-5	953	sweaty	-	-	16258.7	13978.7	15792.2	23615.5	22958.1	22410.3	10810.5	10830.1	10248.8	17926.7	18391.3	17519.9	22111.7	21701.3	21155.9	-
QWMW0293*328	135	122	178.147	C11H18N2	2,3-Dimethyl-5-isopentylpyrazine	Heterocyclic compound	18450-01-6	1332	caramel, coffee, sweet	6	-	722780	662167	454003	670302	670279	655094	192996	180724	176196	199697	178786	207397	469477	429665	411599	-
KMW0234*016	119	134	134.11	C10H14	p-Cymene	Terpenoids	99-87-6	1025.98719316969	gasoline, citrus	0.0114	C06575	112981	96788.3	110002	138459	135379	128231	112414	118716	115723	116024	108620	111298	138606	121972	125703	ko00622,ko01100,ko01120,ko01220
YZMW0759	137	154	154.027	C7H6O4	Benzoic acid, 3,5-dihydroxy-	Acid	99-10-5	1617	-	90	-	168011	152829	158972	167404	167945	161167	114177	118990	102589	138198	151698	145477	113919	100040	103766	-
YZMW0226*327	107	163	178.136	C12H18O	Phenol, 2,4-bis(1-methylethyl)-	Phenol	2934-05-6	1401	-	0.00091	-	4.30944e+06	4.22585e+06	3.87202e+06	4.18881e+06	4.06562e+06	4.09845e+06	3.61473e+06	3.62795e+06	3.62153e+06	4.21468e+06	4.1748e+06	4.20643e+06	4.06522e+06	4.0091e+06	3.86185e+06	-
QWMW0573*227	41	111	126.068	C7H10O2	2-Cyclopenten-1-one, 3-ethyl-2-hydroxy-	Ketone	21835-01-8	1103	strong, caramel	0.052	-	394668	335750	335036	290390	284367	271855	178345	163108	172307	257612	273957	265475	163040	144166	146481	-
XMW0492	84	56	127.063	C6H9NO2	2,5-Pyrrolidinedione, 1-ethyl-	Ketone	2314-78-5	1164	-	-	-	156636	152322	123447	48856.4	46574.4	52072.6	91371.9	104503	82132.2	66537.8	59052.4	58774	77007.3	79979	69945.8	-
XMW0631*093	93	121	154.136	C10H18O	p-Menth-2-en-7-ol, cis-	Phenol	19898-86-3	1269	-	-	-	69276	80606.7	71275.8	18974.8	19524	20090.6	20118.7	10427.4	9400.88	9180.55	8894.47	9371.23	43720.7	39288.3	38634.7	-
WMW0120	85	71	254.053	C9H19I	Nonane, 1-iodo-	Halogenated hydrocarbons	4282-42-2	1342	-	-	-	14567.7	11986.8	14645.9	18234.7	18411.2	17761.1	24568.7	22883.4	17197.7	18277.5	15921	18310.3	16311.7	17363.9	15139.6	-
XMW1172	149	164	164.047	C9H8O3	3,6-Dimethyl-4H-furo[3,2-c]pyran-4-one	Ketone	36745-38-7	1473	-	-	-	3.22856e+06	3.1193e+06	3.1772e+06	2.10582e+06	2.31869e+06	2.01284e+06	1.85278e+06	1.93911e+06	1.98433e+06	2.11712e+06	1.94154e+06	1.97971e+06	2.32126e+06	2.0378e+06	2.10603e+06	-
XMW3409	78	77	154.045	C8H10OS	4-Methoxy-.alpha.-toluenethiol	Alcohol	6258-60-2	1351	sulfury, slightly burnt, floral, balsamic, anisic, seed	-	-	282530	265474	281602	242475	249723	248621	71672.3	115600	69113.2	134680	138397	143141	167089	157653	145598	-
D337	205	220	220.183	C15H24O	2H-2a,7-Methanoazuleno[5,6-b]oxirene, octahydro-3,6,6,7a-tetramethyl-	Terpenoids	29597-36-2	1585	-	-	-	3.85053e+06	3.58901e+06	4.03493e+06	2.97787e+06	2.95425e+06	2.90827e+06	1.94617e+06	1.98255e+06	1.9054e+06	2.3382e+06	2.34962e+06	2.43613e+06	2.95532e+06	2.70838e+06	2.58169e+06	-
XMW3282	147	119	189.043	C10H7NO3	1H-Indole-2,3-dione, 1-acetyl-	Ketone	574-17-4	1651	-	-	C02172	1.02893e+06	277642	241700	1.05624e+06	1.05233e+06	1.03326e+06	223599	709890	220272	232507	213323	225380	946618	839743	952153	ko00380
YZMW0303	86	129	201.136	C10H19NO3	DL-Leucine, N-acetyl-, ethyl ester	Ester	4071-36-7	1403	-	500	-	5742.91	2871.24	3684.85	2981.64	2868.78	3096.04	3908.43	3723.15	2840.32	3072.34	4478.22	5417.36	4969.27	4654.32	4323.83	-
KMW0252*154	93	91	136.125	C10H16	1,3,7-Octatriene, 3,7-dimethyl-	Terpenoids	502-99-8	1048	fruity, floral, wet, cloth	-	-	64234.8	62243.8	67310.2	76376.2	77576.6	72636.4	68814.2	68288	66867.6	60332.7	60438.8	58896.1	69430.4	60637.8	63530.9	-
KMW0647	224	41	224.141	C13H20O3	Methyl jasmonate	Ester	1211-29-6	1638	floral, fresh, petal, magnolia, oily, waxy	0.003	C11512	12812	17427.8	12897.5	19651	20511.5	18925.2	10033.1	14246.1	9584.82	15824.8	15312.1	15207	15842.3	14231.9	13946.7	ko01110
WMW0161	134	135	154.136	C10H18O	Menthen-4-ol	Terpenoids	2438-10-0	1137	musty, dusty	1.29	-	6079.78	5538.55	4233.07	7533.36	8062.79	7340.78	10281.8	10663	10466	2935.77	1929.83	2008.43	7111.19	6561.14	7547.21	-
NMW0008	143	114	174.089	C8H14O4	Hexanedioic acid, dimethyl ester	Ester	627-93-0	1243	mild, nutty	-	C14570	2936.17	3045.72	2990.84	4330.43	4370.94	4380.1	2840.24	3666.38	3100.77	3210.97	3001.63	2998.62	4046.78	4655.9	4368.9	-
WAMW1792	70	87	130.099	C7H14O2	2-Pentanol, acetate	Ester	626-38-0	849	herbal, weedy, musty, green, vegetable, nut skin, beany, ketonic, animalic	0.015	-	136870	64995.5	128068	134077	123992	116036	135841	116243	131687	112317	106648	115521	112499	128860	124975	-
KMW0540	164	103	164.084	C10H12O2	Eugenol	Phenol	97-53-0	1362.36263736264	floral, clove	0.0025	C10453	7.13524e+06	7.57175e+06	7.26005e+06	1.57406e+06	1.74568e+06	1.84325e+06	3.52845e+06	1.77577e+06	1.89177e+06	1.92361e+06	1.8925e+06	1.908e+06	5.22024e+06	4.98922e+06	5.71678e+06	-
WMW0011	152	67	152.12	C10H16O	Cyclohexanone, 5-methyl-2-(1-methylethenyl)-	Terpenoids	529-00-0	1172	-	-	-	6501.75	5900.86	6086.57	4653.57	4455.41	4287.76	4785.59	5369.51	4898.81	6006.44	6402.43	6385.95	5987.74	5396.69	5253.09	-
XMW0384	161	189	204.188	C15H24	4,7-Methanoazulene, 1,2,3,4,5,6,7,8-octahydro-1,4,9,9-tetramethyl-, [1S-(1.alpha.,4.alpha.,7.alpha.)]-	Terpenoids	514-51-2	1381	-	-	-	4.98816e+06	4.81058e+06	4.72848e+06	5.15956e+06	5.07753e+06	4.93325e+06	2.84017e+06	2.76936e+06	2.96607e+06	2.43966e+06	2.42311e+06	2.55225e+06	2.69941e+06	2.45411e+06	2.35781e+06	-
XMW3420	155	113	240.038	C8H17I	Octane, 1-iodo-	Halogenated hydrocarbons	629-27-6	1238	-	0.0002	-	51697.1	51168	48354.9	43773.3	43830.1	40965.1	53400.3	51915.8	51408.8	48270.8	49981.8	50080.3	52426.9	47721.5	45767.9	-
NMW0277	132	150	234.089	C13H14O4	(S)-4-(1-Acetoxyallyl)phenyl acetate	Ester	52946-22-2	1650	-	-	-	67154.3	78232.2	73143.6	63338.7	62814.3	62875.9	28363.9	34361.5	32181.8	32944.8	37102.5	36691.1	60120.3	53089.2	60168.9	-
XMW0928	121	93	136.089	C9H12O	Benzenemethanol, .alpha.,4-dimethyl-	Alcohol	536-50-5	1118	sweet, hawthorn, floral, nutty, powdery	42.7	-	12177.9	11897	11640.5	1749.74	1430.82	1166.09	8982.2	11601.5	9288.55	1191.79	1229.72	9841.34	6342.32	5623.35	5623.39	-
KMW0262	55	70	140.12	C9H16O	1-Nonen-3-one	Ketone	24415-26-7	1076	pungent, mushroom	1e-06	-	6972.51	6416.98	6564.71	7678.2	7092.03	7438.13	7482.8	7208.02	6816.41	6496.61	6013.58	6592.65	7202.64	7611.52	6603.98	-
D347	56	57	228.209	C14H28O2	n-Capric acid isobutyl ester	Ester	30673-38-2	1546.30512514899	oily, sweet, brandy, apricot, fermented, cognac	-	-	35712.7	32719.3	35878.2	27371	26722.4	27982.5	12652	12955.7	12982	15573.5	16798.1	16304.5	25929.2	23322.7	26782.3	-
KMW0182	138	82	138.104	C9H14O	Furan, 2-pentyl-	Heterocyclic compound	3777-69-3	992.700729927007	fruity, green, earthy, beany, vegetable, metallic	0.006	-	53484.4	43568.8	50439.2	41310.4	40523.6	39891.1	32652	35464.5	36929.6	44875.2	45100.1	41400	44431.6	39160.2	44411.3	-
NMW0163	95	123	138.068	C8H10O2	p-Hydroxyphenyl methyl carbinol	Alcohol	2380-91-8	1369.09492273731	-	-	C13638	129762	211597	150263	220978	232778	222479	160205	166358	160190	143844	139959	145607	154086	140885	134054	ko01120
GMW0158	111	41	154.136	C10H18O	3-Decen-2-one	Ketone	10519-33-2	1233	fatty, green, fruity, apple, earthy, jasmin	-	-	395589	396069	370129	332102	332012	318575	405309	394972	396432	377829	390075	376228	411428	374778	358339	-
KMW0119	101	85	130.099	C7H14O2	Pentanoic acid, ethyl ester	Ester	539-82-2	901.651186790506	sweet, fruity, apple, pineapple, green, tropical	0.027	-	406181	353320	381422	60277.6	62832.5	63951.4	205036	188501	203954	85194.5	94060.4	96823.4	200799	217207	231740	-
XMW0502*041	57	71	184.219	C13H28	Undecane, 3,8-dimethyl-	Hydrocarbons	17301-30-3	1228	-	-	-	16777.5	15608	16325.5	17873.1	17056	18137.2	18007.6	18160.1	17930.9	16865.5	16357.1	15728.3	16541.3	16958.2	17081.7	-
D444	113	95	224.141	C13H20O3	2-Furancarboxylic acid, octyl ester	Ester	39251-88-2	1642	oily, waxy, earthy, mushroom, creamy, tallow	-	-	13482.2	14879	12358.1	18054.9	19383.3	17587.1	12249.7	14419.9	11855.5	15259.3	15013.2	14953.8	14685.6	13184.8	12866.3	-
WAMW0186*203	41	99	114.068	C6H10O2	2-Pentenoic acid, 4-methyl-	Acid	10321-71-8	989	fatty, fruity, black tea	-	-	211101	119836	204876	125405	98305.4	102700	276674	264889	246318	128761	127446	127877	138257	155434	158195	-
D323*087	140	107	140.041	C6H8N2S	Pyrazine, 2-methyl-3-(methylthio)-	Heterocyclic compound	2882-20-4	1184	roasted meat, nutty, almond, vegetable	0.001	-	6135.59	1643.2	1581.59	2915.27	2813.79	1693.8	6898.77	3083.04	5413.63	7023.8	5440.6	7012.73	6196.93	5740.73	5370.24	-
NMW0103	113	55	113.084	C6H11NO	Caprolactam	Amine	105-60-2	1253.70070232307	amine, spicy	59.7	C06593	8874.93	6777.37	6829.04	7044.04	5966.59	6256.83	5849.33	5907.7	5869.77	6712.09	6336.24	6283.05	6445.07	6806.92	5894.69	ko00930,ko01100,ko01120
XMW0879	54	110	110.073	C7H10O	Norbornadieone	Ketone	10218-02-7	995	-	-	-	46894.6	44509.7	46314.6	28325.8	22354.7	23835.1	45960.9	61209.3	57317.8	37659.4	27974.5	36322.3	38387.9	33603.4	34409.1	-
XMW1095	190	175	190.172	C14H22	Benzene, 1,2-diethyl-3,4,5,6-tetramethyl-	Aromatics	33884-69-4	1494	-	-	-	373833	370864	335658	364161	345784	349649	267655	280581	268205	291188	270139	293839	262813	230373	234798	-
XMW2869	44	42	116.059	C4H8N2O2	1.2-diacetylhydrazine	Nitrogen compounds	3148-73-0	1243	-	-	C16622	47245.9	46258	45097.2	40539.8	40397.6	37874.3	48099.1	47600.6	46843.2	45232.5	46262.8	46275.3	48561.9	43468	42512.1	-
QWMW0699	194	119	193.11	C11H15NO2	Benzoic acid, 2-amino-, butyl ester	Ester	7756-96-9	1635	sweet, grape, fruity, winey, flowery, berry	-	-	6131.49	5296.21	6426.12	9372.03	9318.36	9195.61	4640.19	6794.02	4876.13	7288.21	7768.26	7054.25	7422.71	6819.73	6429.73	-
XMW1317	124	96	159.081	C8H14ClN	8-Azabicyclo[3.2.1]octane, 3-chloro-8-methyl-	Heterocyclic compound	51275-31-1	1222	-	-	-	22549.9	21491.9	21956.1	13302.5	10941.5	11304.9	25793.1	102286	92982.8	16866.3	15510.9	15145.7	16488.7	17914	19080.1	-
XMW3471	42	55	117.079	C5H11NO2	5-Aminovaleric acid	Acid	660-88-8	1249	-	-	C00431	86329	85609.4	81911.7	74180.4	73744.8	69941.3	87398.4	87007	86534.9	83258.4	85225.2	84217.2	89259	80232.5	77799.1	ko00310,ko00330,ko00470,ko01100,ko01120
XMW0797*083	105	161	204.188	C15H24	Naphthalene, 1,2,4a,5,6,8a-hexahydro-4,7-dimethyl-1-(1-methylethyl)-,[1R-(1.alpha.,4a.alpha.,8a.alpha.)]-	Terpenoids	17627-24-6	1494	-	-	-	1.15468e+06	1.83487e+06	1.44022e+06	2.04842e+06	1.27004e+06	1.29146e+06	2.10621e+06	2.1218e+06	1.6884e+06	1.24452e+06	2.02967e+06	2.03468e+06	1.52218e+06	1.37732e+06	1.32244e+06	-
KMW0236	58	99	141.061	C7H11NS	2-Isobutylthiazole	Heterocyclic compound	18640-74-9	1043	green, wasabi, privet, tomato, leafy, earthy, vegetable, metallic	0.0035	-	22787.5	22250.8	25167.5	16854	15161.5	16694	20076.7	22641.6	23068.9	18713.3	18898	18294.9	18801	19903	21729.6	-
XMW0288	135	164	220.183	C15H24O	Cyclopenta[c]pentalen-3(3aH)-one, octahydro-1,2,3a,6-tetramethyl-	Ketone	120052-69-9	1596	-	-	-	94911.1	106245	97971.2	101258	75774.6	98587	71091.3	66019.4	67729.7	59539.6	62557.3	55614.4	79762	69382.1	71866.1	-
D259*254	51	93	136.089	C9H12O	Phenol, 2,3,6-trimethyl-	Phenol	2416-94-6	1240	-	-	-	150521	151639	132631	160849	159896	139864	135505	147641	133493	122808	125498	120206	155713	134897	150743	-
NMW0283	205	220	220.11	C13H16O3	2H-1-Benzopyran, 6,7-dimethoxy-2,2-dimethyl-	Heterocyclic compound	644-06-4	1658	-	-	C09018	288071	271538	308594	229134	235123	233899	157697	178699	160955	179079	196024	190980	266339	246635	286014	-
XMW2269	123	77	170.027	C6H12Cl2O	Bis(2-chloro-1-methylethyl) ether	Ether	108-60-1	1026	-	0.3	-	3195.44	3239.08	3401.36	4251.39	4275.95	4163.9	3101.04	2837.96	2813.61	3230.56	3205.97	3112.56	5184.3	4496.8	4686.24	-
XMW0166	41	69	152.12	C10H16O	3,7-Nonadien-2-one, 8-methyl-, (E)-	Ketone	35408-14-1	1230	-	-	-	90955.6	86987.9	79860.6	52273.5	53190	48749.1	164691	100799	161817	106325	117349	106688	104330	90085	99958.7	-
XMW0283	95	124	166.099	C10H14O2	1-(Furan-2-yl)-2-methylpentan-1-one	Ketone	1248070-62-3	1268	-	-	-	217532	212762	221894	75956.2	74754.5	76969.8	68954.9	45018.8	38851.4	33991.7	33630.2	33096.1	170645	152837	148339	-
QWMW1280*351	136	121	196.146	C12H20O2	Isopulegol acetate	Terpenoids	57576-09-7	1285	woody, sweet, pepperminty, tropical	-	-	1.31282e+06	1.28301e+06	1.28964e+06	163380	163380	163380	1.07695e+06	853155	816898	1.33056e+06	1.38244e+06	1.32568e+06	1.29091e+06	1.27953e+06	1.26641e+06	-
KMW0466	121	136	170.113	C10H18S	3-Cyclohexene-1-methanethiol, .alpha.,.alpha.,4-trimethyl-	Alcohol	71159-90-5	1283	sulfury, aromatic, grapefruit, naphthyl, resinous, woody	2e-08	-	199859	197657	204193	51348.9	51880.4	53484.6	39774.9	18935.4	16661.4	15416.4	16548.8	15645.2	111895	102370	96470.1	-
XMW1209	71	43	158.131	C9H18O2	Propanoic acid, 2-methyl-, 2-methylbutyl ester	Ester	2445-69-4	1016	fruity, ethereal, tropical, banana	0.014	-	39376.7	33241.7	36373.7	37913	32715.6	33789	34598.7	30298.4	33233.4	34051.2	32346.3	33987	36402.8	35763.9	31607.3	-
KMW0602	57	43	212.25	C15H32	Pentadecane	Hydrocarbons	629-62-9	1499.37178754997	waxy	13000	C08388	45748.5	73977.5	396130	349636	350133	334515	271705	274564	224232	341486	310555	351908	371303	367322	323141	-
NMW0102	126	82	141.079	C7H11NO2	Guvacoline	Heterocyclic compound	495-19-2	1250	-	-	-	55478.7	54769	51095.4	46614.8	45803.9	44047.5	56495.1	55295	54706.1	52359.2	53881.3	53167.5	56802.2	51244.9	49128.2	-
GMW0390*240	55	45	130.136	C8H18O	2-Octanol, (S)-	Alcohol	6169-06-8	1010	mushroom, oily, fatty, creamy, grape	0.067	-	311350	295177	304654	187509	145613	156998	301833	401199	372265	247010	185636	237693	252223	219189	225261	-
NMW0280	143	85	238.193	C15H26O2	2-Furanmethanol, tetrahydro-.alpha.,.alpha.,5-trimethyl-5-(4-methyl-3-cyclohexen-1-yl)-, [2S-[2.alpha.,5.beta.(R*)]]-	Terpenoids	26184-88-3	1655	-	-	C16774	27929.9	32036	29919.9	25609.4	25324.1	25106.1	15070.1	16353.6	17673.3	17101.4	17646.6	18294.9	22327.9	19918.8	23090.6	-
XMW2654	110	112	111.068	C6H9NO	Oxazole, trimethyl-	Heterocyclic compound	20662-84-4	852	nutty, nut skin, roasted, wasabi, shellfish, mustard, vegetable	0.005	-	104540	84936.1	84285.2	91112.4	85802.4	78085.9	94293.9	81077.3	90915.7	72440.3	71635.5	77822	96766.1	97921.2	85062	-
KMW0557	120	92	166.063	C9H10O3	Benzoic acid, 2-hydroxy-, ethyl ester	Ester	118-61-6	1276.4451647758	caramel, pepperminty	0.084	-	279034	271465	285837	72660.9	71439.8	74223.8	56582.1	30341.6	28017.9	27701.9	29218.4	27749.6	151676	138692	130410	-
KMW0652*380	119	41	222.198	C15H26O	Cubenol	Terpenoids	21284-22-0	1642	spicy, herbal, green, tea	100	-	773167	759656	837593	634110	635807	652369	287986	337853	331763	330519	366757	362083	552673	508979	593353	-
WMW0224	102	228	270.256	C17H34O2	Isopropyl myristate	Ester	110-27-0	1827.92665726375	faint, oily, fatty	-	D02296	8015.91	8303.93	8099.84	4768.22	4874.5	6349.21	7687.08	6649.9	7448.1	10917.6	10848.6	12260.2	6210.61	6986.26	7199.55	-
XMW0157*063	150	177	220.183	C15H24O	(2R,3R,6S)-6-Isopropyl-3-methyl-2-(prop-1-en-2-yl)-3-vinylcyclohexanone	Terpenoids	39020-72-9	1498	-	-	-	145040	118543	128438	157709	150788	151548	126106	125259	123780	121198	112710	119561	132330	118491	114528	-
WAMW0654	109	78	138.068	C8H10O2	Benzene, 1,3-dimethoxy-	Ether	151-10-0	1168	acid, fruity, nutmeg, neroli	0.0214	-	17039.7	16274	18239.1	8407.5	6862.59	7783.26	18856.9	23881.1	23027.4	11447.2	10854.2	10747.9	11222.7	12655.2	13006.4	-
NMW0271*302	163	164	164.047	C9H8O3	p-Coumaric acid	Acid	7400-08-0	1635	-	23	C00811	214021	217320	219859	173066	172855	170308	93224.4	137112	176111	138248	141475	142646	142360	131224	131671	ko00130,ko00350,ko01100,ko01110,ko01220
NMW0351	179	178	179.073	C13H9N	Acridine	Heterocyclic compound	260-94-6	1805	-	-	C20141	13363.6	14576.9	13168.6	11761.5	11454	12642.6	13298.3	14064.2	13144.6	15417.1	16656.6	14681.5	13464.6	11626.8	12079.8	-
XMW0614	101	88	186.162	C11H22O2	Nonanoic acid, ethyl ester	Ester	123-29-5	1295	fruity, rose, waxy, rummy, wine, natural, tropical	0.01	-	3498.63	2456.6	2951.12	4018.06	3763.46	3923.2	5077.18	6388.22	5308.93	5746.68	5615.32	5487.74	4875.01	4178	4486.37	-
QWMW1103	83	69	184.146	C11H20O2	Hexyl tiglate	Ester	16930-96-4	1330	fresh, green, natural, oily, herbal, fruity	-	-	110461	104610	113767	92634.3	95150.1	93769	51637.7	51054.7	30308.7	56154.6	55522.3	57953	115283	106792	98731.4	-
NMW0270	105	77	182.073	C13H10O	Benzophenone	Ketone	119-61-9	1635	balsamic, rose, metallic, powdery, geranium	-	C06354	219801	245284	210966	199657	291149	286191	839502	917020	911490	153523	243001	164155	237197	212299	204591	-
QWMW0581	91	92	137.963	C3H6S3	1,3,5-Trithiane	Heterocyclic compound	291-21-4	1271	sulfury	4e-05	-	689011	717394	705257	165564	166344	177286	145105	83362.8	75612.2	67423.6	70609.4	67308.3	430388	386558	370265	-
NMW0138	149	150	150.032	C8H6O3	Piperonal	Aldehyde	120-57-0	1334	heliotrope, flowery, sweet, powdery, coconut, vanilla	0.05	C10812	135673	125706	146704	106705	114098	110958	59298	56231.1	53706.3	65677.3	111701	68393.5	151183	136730	129731	-
NMW0302	69	41	222.198	C15H26O	2,6,10-Dodecatrien-1-ol, 3,7,11-trimethyl-, (Z,E)-	Terpenoids	3790-71-4	1697	-	-	C03220	109085	115952	119121	94397.5	85701.1	90577.1	140500	163748	139951	120638	138966	132455	104573	111344	122140	-
NMW0281	133	105	190.099	C12H14O2	3-Butylisobenzofuran-1(3H)-one	Ketone	6066-49-5	1656	herbal, phenol, celery	0.01	C17854	48575.1	82543.2	53486.1	61090.3	33602	58461.6	41798	46436	41912.4	34175.3	40780.7	40113.5	48508.4	48321.8	55331.5	-
KMW0188	120	105	120.007	C4H8S2	2-Methyl-1,3-dithiacyclopentane	Heterocyclic compound	5616-51-3	1026	sulfury, alliaceous, smoky, savory, vegetable	0.02	-	32195.8	27805.6	31723.4	39986.9	38982.6	21695.3	31950	52288.4	54341.9	51776	50363.7	49839.4	38236.6	32666.1	35238.2	-
XMW1147	94	93	152.12	C10H16O	Tricyclo[2.2.1.0(2,6)]heptane-3-methanol, 2,3-dimethyl-	Terpenoids	29550-55-8	1286	-	-	-	495002	572359	496495	118250	118151	125406	97222.7	43420.1	38767.6	36237.8	37608.4	36974.2	295906	268128	253599	-
QWMW1162	119	165	208.146	C13H20O2	2-Cyclohexen-1-ol, 2-methyl-5-(1-methylethenyl)-, propanoate	Ester	97-45-0	1440	minty, fruity, metallic, spearmint, creamy, moss, candy, spicy	-	-	2.84472e+06	2.70819e+06	2.19018e+06	3.36525e+06	3.4134e+06	3.31358e+06	1.62258e+06	1.61497e+06	2.07558e+06	2.37931e+06	2.13956e+06	2.48866e+06	2.43215e+06	2.28013e+06	2.07642e+06	-
D874*338	67	69	182.131	C11H18O2	2,6-Octadien-1-ol, 3,7-dimethyl-, formate, (Z)-	Ester	2142-94-1	1283	herbal, fruity, green, rose, tea, geranium	-	-	130233	140450	147698	73454	70273.4	78934.8	101655	113638	104692	94344.5	102995	89882.9	119744	106456	112897	-
XMW0294	41	55	168.151	C11H20O	10-Undecenal	Aldehyde	112-45-8	1297	waxy, aldehydic, rose, mandarin, citrus, soapy, fatty	0.0035	-	68524.5	74210.7	75314.5	37071.9	35896.8	39535.8	51890.4	57341.5	52825.7	48179.9	53418.9	46205.1	62894.6	54028.1	56513.8	-
QWMW1136	39	53	140.03	C7H8OS	Phenol, 2-(methylthio)-	Phenol	1073-29-6	1166.20320855615	meaty, onion, garlic, sulfury, eggy	-	-	17638.7	16223.7	16467.4	3768.12	3602.84	3329.42	9419.46	8897.35	7506.55	3427.61	3563.9	3590.56	7749.53	8262.36	7046.55	-
NMW0772	68	41	68.037	C3H4N2	1H-Pyrazole	Heterocyclic compound	288-13-1	887	-	1020	C00481	65701.5	56514.4	65308.4	19891	16256.5	16288.7	42572.1	45462	47040.6	21612.9	20460	20773.3	36590.9	41058.8	42766.9	-
WMW0159	109	94	152.12	C10H16O	(1R)-cis-Verbenol	Terpenoids	13040-03-4	1140	-	-	-	22106.6	21529.9	23699.6	14083.8	13428.6	13809.3	23214.6	23325.7	22912.2	14936.6	13679.4	13845.4	16742.4	18424.7	19632.9	-
D428	187	202	220.183	C15H24O	6-Methyl-2-(4-methylcyclohex-3-en-1-yl)hepta-1,5-dien-4-ol	Terpenoids	38142-56-2	1608	-	-	-	71566.7	79248.6	75193.5	42518.3	40063.5	41086.2	35122.9	43180.9	38355.3	38423.5	42623.9	44141.5	49670	47252.4	55134	-
D152	104	105	192.115	C12H16O2	Propanoic acid, 2-methyl-, 2-phenylethyl ester	Ester	103-48-0	1396	floral, fruity, rose, tea, rose, peach, pastry	-	-	315653	299313	376229	359308	410646	397577	308805	304506	332100	424430	386344	471280	476736	461632	408576	-
WAMW1474	44	57	101.084	C5H11NO	Butanamide, 3-methyl-	Amine	541-46-8	996.922274387063	-	-	-	315200	296799	306909	188445	148435	156134	304063	400151	374898	245744	190613	239454	254714	220290	225073	-
QWMW1245	51	116	204.115	C13H16O2	Butanoic acid, 3-phenyl-2-propenyl ester	Ester	103-61-7	1582	soft, fruity, winey, cognac, cinnamyl, balsamic	159	-	10250.8	10356.7	8846.4	7145.06	7184.69	6529.43	4047.51	4439.27	4469.53	4250.52	4474.83	4055.26	9244.36	8266.25	7941.25	-
D400*124	55	82	212.214	C14H28O	11-Tetradecen-1-ol, (E)-	Alcohol	35153-18-5	1673	-	-	-	39999.6	49872.2	46051.5	47710.2	49155.8	50119.3	30789.1	31259.4	31168	37503.9	41546.9	36755.8	35149.2	34480	39837.3	-
XMW0267	84	56	113.12	C7H15N	2-Ethylpiperidine	Heterocyclic compound	1484-80-6	890	-	-	-	52566.4	44134.1	49309.4	11825.8	10889.2	11136.6	35600.8	33953.7	36350.4	15457	15954.2	16616.1	34886.8	36756.3	40825.7	-
D427	166	82	166.136	C11H18O	2-n-Heptylfuran	Heterocyclic compound	3777-71-7	1195	green, fatty, lactonic, oily, roasted, nutty	-	-	23573.5	20218.4	20033	11761.1	10669.6	10508	24208.7	31529	28475.7	16526.4	15225.3	15065.9	16864.7	17633.1	19698.5	-
XMW0847*129	177	206	206.167	C14H22O	Phenol, 2,5-bis(1-methylpropyl)-	Phenol	54932-77-3	1566	-	-	-	29995.9	21767.3	27938.6	11090.3	9646.83	19925	15348.2	19066.7	21303.1	12413.7	21120	20825.3	18420.3	20394.8	21671.9	-
XMW1055	56	41	109.089	C7H11N	Cyclobutanecarbonitrile, 3,3-dimethyl-	Nitrogen compounds	53783-86-1	903	-	-	-	443993	417861	434240	69664.7	71106.9	71954	235958	220982	237705	106468	105669	109208	230877	248362	271424	-
NMW0119*224	78	124	124.052	C7H8O2	1,2-Benzenediol, 4-methyl-	Alcohol	452-86-8	1287.27076591154	-	45	C06730	135537	126383	137389	32694.6	33010.2	33694.3	23688.5	5239.93	4214.05	12953.9	14123.5	14431.7	83993	75822.6	71611.4	ko00622,ko00623,ko00626,ko01100,ko01120,ko01220
XMW0542	41	109	152.12	C10H16O	1-Cyclohexene-1-carboxaldehyde, 4-(1-methylethyl)-	Terpenoids	21391-98-0	1276	-	-	-	67690.4	56355.2	67374.8	23433.7	27290.8	26906.8	15188.8	16470.7	15165.9	15843.4	11427.3	15433.1	48599.8	43933.1	41395.8	-
YZMW0229	104	132	151.063	C8H9NO2	2-Amino-5-methylbenzoic acid	Acid	2941-78-8	1543	-	151	-	11773.6	7982.06	7307.44	9550.52	11120.1	10856.2	7440.82	7278.5	7403.82	10091.6	11652.2	10077.9	8999.9	7874.57	7796.64	-
WAMW1265	106	52	106.053	C6H6N2	Pyrazine, ethenyl-	Heterocyclic compound	4177-16-6	946	green, burnt, nutty	0.7	-	90990.9	104250	119571	155537	156121	152921	115947	113924	92779.8	121120	120432	120565	127180	145811	148413	-
NMW0112	135	107	150.104	C10H14O	Phenol, 2-(1,1-dimethylethyl)-	Phenol	88-18-6	1274	-	0.05	-	185057	190421	184344	45815	46319.2	48853.4	39537.8	22005	19866.8	17020.2	18052.5	17331.8	108151	98608.8	91709.9	-
GMW0313	85	117	218.131	C14H18O2	Butanoic acid, 3-methyl-, 3-phenyl-2-propenyl ester	Ester	140-27-2	1686	sweet, spice, melon, cherry, green, apple	0.01	-	37074.4	40352.2	43549.5	37349.8	33594.2	33197.8	19859.5	19448.2	19423.7	14590.9	14807.4	16384.5	33486.4	29431.5	34552.4	-
GMW0157	124	139	168.115	C10H16O2	Ethyl 2-octynoate	Ester	10519-20-7	1282	violet, leafy, oily, waxy	-	-	56652.8	55313.2	56738.5	13593.4	13523.2	13907.3	11481.4	4889.17	4603.22	3717.35	3999.76	4017.43	31960.2	29117.6	27082.4	-
KMW0253*230	70	93	126.104	C8H14O	2-octenal	Aldehyde	2363-89-5	1059	fatty, green, herbal	0.0002	-	108087	140644	157417	71941.6	65397.7	75159.3	126131	103135	143589	88441.4	88234.1	84042.6	82997.6	87336.1	97540.6	-
QWMW1190	77	136	150.068	C9H10O2	ortho-Methoxyacetophenone	Ketone	579-74-8	1285	powdery, anisic, almond, phenol	-	-	538416	504104	546944	125298	126967	131845	113082	47865.4	41433.8	47357.4	49129	48401.3	400092	361722	339337	-
GMW0404	109	79	156.151	C10H20O	Cyclohexanol, 5-methyl-2-(1-methylethyl)-, [1S-(1.alpha.,2.alpha.,5.beta.)]-	Terpenoids	2216-52-6	1188	menthol, minty, sweet	0.81	C00553	26349.7	20024	25380	10004.7	10395.7	10224.9	33164.2	32170.5	33858.1	9968.23	8832.46	8544.46	18397.2	18420	21216.7	ko01110
XMW1085	69	87	142.099	C8H14O2	2-Butenoic acid, butyl ester	Ester	7299-91-4	1046	-	-	-	49910.1	47036.7	52804.2	32953.1	30450	34007.4	40338.9	48208.1	48735.3	46624.6	40885.7	39090.1	38021.5	40686.2	44873.2	-
XMW0446	98	42	129.079	C6H11NO2	2,4-Dimethyl-2-oxazoline-4-methanol	Alcohol	39986-37-3	1031	-	-	-	4999.46	4872.17	4738.56	24095.5	23969.2	24123.8	8824.92	7898.11	8178.73	16065.4	15171.7	15055.1	13532.8	13017.5	11483.9	-
XMW0920	113	41	198.089	C10H14O4	2-Propenoic acid, 2-methyl-, 1,2-ethanediyl ester	Ester	97-90-5	1323	-	-	-	8578.04	7217.59	7882.93	9112.33	8573.28	8214.75	9828.73	9320.52	7225.27	6755.37	7429.86	8872.73	6425.58	6013.12	7097.86	-
KMW0399	112	82	156.151	C10H20O	Decanal	Aldehyde	112-31-2	1206.42895732037	sweet, aldehydic, waxy, orange peel, citrus, floral	0.0001	C12307	6511.68	5905.7	5631.14	7363.93	7373.66	7873.48	5347.72	5830.83	5045.59	6185.03	5874.92	5944.85	7169.06	6267.72	6163.76	-
XMW0261	71	99	254.297	C18H38	Heptadecane, 2-methyl-	Hydrocarbons	1560-89-0	1765	-	-	-	24470.1	32083.8	30723.8	7753.18	9600.37	22460.3	9806.39	26510	22378.5	12169.7	26486.5	26185.4	20536.6	21967	24277.1	-
D402	67	123	166.099	C10H14O2	Piperitenone oxide	Ketone	35178-55-3	1368	herbal, minty	-	-	307982	330847	306258	334268	334605	327604	278885	282369	280826	266226	305240	277350	319288	269271	297692	-
QWMW0337	70	69	118.045	C5H10OS	3-Methylthiobutyraldehyde	Aldehyde	16630-52-7	952	cooked potato	0.0025	-	24241.3	29859.1	30229.1	21146.6	9811.76	19830.8	33045.4	26312.3	26985.8	26366.2	26579.7	27752.4	20821.3	23725.8	24545.8	-
NMW0101	121	136	168.115	C10H16O2	Ascaridole	Terpenoids	512-85-6	1244	-	-	C09836	17366.9	17851.2	16126.4	14968.6	15487.3	14602.7	18609.8	17483.1	17626.5	18000.9	17850.7	17275.6	18919.4	16814.7	16090.6	-
KMW0460	69	41	154.136	C10H18O	Geraniol	Terpenoids	106-24-1	1255.60949298813	sweet, floral, fruity, rose, waxy, citrus	0.0066	C01500	145929	155860	151211	72000.3	63876.6	82161.2	154536	150678	155580	109303	120252	109575	130231	140588	154319	ko00907,ko01100,ko01110,ko01120
QWMW1171	65	51	142.045	C7H10OS	2-methyl-5-[(methylthio)methyl]furan	Heterocyclic compound	13679-60-2	1080	mustard, onion	-	-	9787.02	9013.43	8644.89	18478.3	18307.6	18063.7	14301.3	13543.3	13597.2	16944.9	17289.6	16332	17230.7	15306.4	14629.1	-
NMW0186	95	55	196.146	C12H20O2	Cyclohexanepropanoic acid, 2-propenyl ester	Ester	2705-87-5	1435	sweet, pineapple, tropical, fruity, candy, waxy	-	C12306	2.04269e+06	2.0834e+06	2.31631e+06	2.32661e+06	2.42561e+06	2.32039e+06	1.95105e+06	1.97407e+06	1.83918e+06	2.12169e+06	2.06335e+06	2.12587e+06	2.37795e+06	2.22491e+06	2.00032e+06	-
QWMW0860	67	41	140.12	C9H16O	5-Nonen-2-one	Ketone	27039-84-5	1084	fruity, berry, cheese, dairy, herbal	-	-	13312.6	12440.1	11415.8	26499.8	26497.5	26400.6	17205.6	17918.3	18475.2	25315	25474.1	22237.7	25512.6	21951.5	22145.2	-
KMW0317	85	56	128.084	C7H12O2	2(3H)-Furanone, dihydro-5-propyl-	Ester	105-21-5	1156	sweet, coconut, nutty, caramel, tonka, hay	0.4	-	108492	169700	146680	98378.3	95844.7	145409	98891	93898.1	90173	179646	169828	169528	100273	90605.7	84526.6	-
KMW0566*060	189	133	204.188	C15H24	Naphthalene, decahydro-4a-methyl-1-methylene-7-(1-methylethylidene)-, (4aR-trans)-	Terpenoids	515-17-3	1479	woody	-	C21707	1.4113e+06	1.44502e+06	1.84025e+06	1.58766e+06	1.47798e+06	1.50599e+06	1.37836e+06	1.42844e+06	1.4495e+06	1.34742e+06	1.67763e+06	1.39438e+06	1.38898e+06	1.32416e+06	1.29862e+06	-
QWMW0538	103	104	103.975	C3H4S2	3H-1,2-Dithiole	Sulfur compounds	288-26-6	952	pleasant, cooked asparagus	-	-	51709.6	59721.5	68216.4	89914.9	74906.4	86884.5	55325.9	54251.2	52889.8	69827	69066.8	69725.5	73093.2	82917.5	70255.5	-
KMW0473	79	107	150.104	C10H14O	4-Isopropylcyclohexa-1,3-dienecarbaldehyde	Aldehyde	1197-15-5	1283	fatty, spicy	-	-	410851	397962	416577	128771	97008.4	100774	108266	50221.9	45270.6	38902.9	40163.6	38339.3	315790	282774	265827	-
WAMW1559*179	83	98	98.073	C6H10O	3-Penten-2-one, 3-methyl-	Ketone	565-62-8	859	sweaty	-	-	17639.7	12555.3	14879.3	17024.1	15989.8	14137.5	17534.5	15365.7	17116.9	13103.3	12920.5	14129.9	18311.2	15967.7	15599.2	-
D1732	107	136	196.146	C12H20O2	Acetic acid, 1,7,7-trimethyl-bicyclo[2.2.1]hept-2-yl ester	Ester	92618-89-8	1278	balsamic, herbal, spice, fresh, cedary, pine needle, sweet, pine, camphor, woody	-	-	283287	274415	257436	63887.5	64110.7	66809.4	52861	33541.2	29315.5	24669.1	26162.6	25182.1	150157	135873	125955	-
QWMW0191	109	120	138.032	C7H6O3	2,3-Dihydroxybenzaldehyde	Aldehyde	24677-78-9	1270	almond, vanilla	-	-	404020	390986	373041	90815.5	90692.2	94741.2	74204.7	31887.4	28391.3	26933.9	28115.7	26932.5	215504	196340	180521	-
XMW1491	69	93	252.209	C16H28O2	Lavandulyl caproate	Ester	59550-36-6	1650	-	-	-	113320	111137	125519	82267.8	82159.7	86463.5	57583.7	61410.5	65916.8	65155.3	75914.7	64989	90674.4	91217.8	105738	-
KMW0244	121	136	136.1	C8H12N2	Pyrazine, 2-methyl-5-(1-methylethyl)-	Heterocyclic compound	13925-05-8	1059	sweaty	-	-	15071.7	14158.1	15282.3	24010.7	23266	22130.8	15836.3	15028.2	14618.2	21896.3	14309.8	13468	20181.3	17349.6	17349.2	-
XMW0665	159	97	220.183	C15H24O	Muurola-4,10(14)-dien-1.beta.-ol	Terpenoids	257293-90-6	1635	-	-	-	540117	539399	574397	460963	462860	455678	252581	273054	329902	283976	291302	294110	367921	330856	395968	-
D322	94	79	218.167	C15H22O	(3S,3aR,6R,8aS)-3,7,7-Trimethyl-8-methylenehexahydro-1H-3a,6-methanoazulen-2(3H)-one	Terpenoids	28624-27-3	1669	-	-	-	12299.2	18420.5	12800.6	15838	16690.7	18046.2	10487.4	12380.2	12031.9	13831.8	14631.3	13246.6	12160.6	13029	14505.8	-
NMW0158	77	106	153.043	C7H7NO3	Benzene, 1-methoxy-2-nitro-	Ether	91-23-6	1368	-	-	C19270	222979	218194	225235	430141	410759	387601	174859	254501	255779	247635	253610	257625	249498	238337	209164	-
XMW0311	192	149	220.183	C15H24O	Dehydroxy-isocalamendiol	Terpenoids	1005276-30-1	1646	-	-	-	34637.4	33554.3	36788.7	29622.2	29793	30182.5	13458.5	15334.6	14479.5	19496.1	19361.6	19796.4	22840.5	21213.7	25359.4	-
KMW0112	91	106	106.078	C8H10	o-Xylene	Aromatics	95-47-6	894.211017740429	geranium	7	C07212	14256.6	17853	18736	38305.9	36936.8	43302.5	21564.7	20710.1	20930.1	24388.9	25077.2	25228.7	26138.6	30292	31016.8	ko00622,ko01100,ko01120,ko01220
YZMW0284	100	101	146.131	C8H18O2	Butane, 1,1-diethoxy-	Ether	3658-95-5	901	-	1	-	7212.99	7422.03	7883.62	2289.78	2003.71	2064.38	4358.11	4329.12	4437.43	2371.21	2489.33	2441.25	4077.31	4500.74	4888.84	-
D405	91	45	136.089	C9H12O	Benzene, (2-methoxyethyl)-	Ether	3558-60-9	1086	green, floral, chrysanthemum, jasmin, metallic, rose	-	-	43213.5	39665.2	51450.5	8745.14	8550.59	8436.19	17929.8	21680.1	18736	10051.8	9653.72	9194.98	23359.7	20980.2	19532.7	-
KMW0212	92	91	120.058	C8H8O	Benzeneacetaldehyde	Aldehyde	122-78-1	1045.59613319012	floral, honey, rose, cherry	0.0063	C00601	31811	30452	30473.3	6941.28	6544	6319.13	26629.3	32559.6	27613.2	35411.8	36294.4	34039.3	32557.9	38702.7	37840.2	ko00360,ko00643,ko01100,ko01120
NMW0278	137	182	182.094	C10H14O3	Benzenepropanol, 4-hydroxy-3-methoxy-	Alcohol	2305-13-7	1651	-	-	-	57556.4	55772.4	62538.8	50287.7	49889.3	49412.3	37513.8	40498.2	33836.8	33262.5	35296.5	36720.9	46828.9	42627.5	51232.4	-
D327*359	187	159	202.172	C15H22	(4R,4aR)-4,4a-Dimethyl-6-(prop-1-en-2-yl)-1,2,3,4,4a,7-hexahydronaphthalene	Terpenoids	28908-26-1	1537	-	-	-	32739.9	30892.2	28524.4	31755.5	30236.2	30163.8	11564.8	11735.7	11731.7	14983.8	17108.8	15982.7	27504.7	24016.3	23172.3	-
NMW0212	133	104	133.053	C8H7NO	2H-Indol-2-one, 1,3-dihydro-	Ketone	59-48-3	1477.81589479703	-	-	C12312	2.26372e+06	2.30709e+06	2.30086e+06	2.56443e+06	2.56187e+06	2.45333e+06	2.92217e+06	2.84566e+06	1.87503e+06	2.50053e+06	2.17602e+06	2.65018e+06	2.42564e+06	2.23985e+06	2.0093e+06	ko00999,ko01100,ko01110
KMW0521	85	114	156.115	C9H16O2	2(3H)-Furanone, dihydro-5-pentyl-	Ester	104-61-0	1368.028713418	coconut, woody	0.0079	-	4288.3	6235.49	5539.03	3248.1	2749.85	5584.98	7249.03	7828.33	7198.75	7229.11	6365.19	6915.9	5361.87	4452.46	4807.62	-
D409	96	59	154.136	C10H18O	(S)-2,5-Dimethyl-3-vinylhex-4-en-2-ol	Alcohol	35671-15-9	1039	-	-	-	21429.5	20025.1	16477.9	25470.5	25320.5	24642.6	19665.3	20223.7	18580.9	20883.3	20251.8	19469.1	25553.5	21481.2	22141.4	-
KMW0653	136	68	238.193	C15H26O2	Pentanoic acid, 3,7-dimethyl-2,6-octadienyl ester, (E)-	Ester	10402-47-8	1659	rose, fruity, pineapple	-	-	64443.4	64111.1	70409	39999.8	37376.6	36045.8	47851.2	48341.7	56245	41613.9	43939.1	45323.5	52380.7	49086.8	59169.9	-
KMW0240	94	109	109.053	C6H7NO	Ethanone, 1-(1H-pyrrol-2-yl)-	Heterocyclic compound	1072-83-9	1063	musty, nut skin, maraschino, cherry, coumarin, licorice, walnut, bread	170	-	13675.5	13021.4	12954.8	5110.24	4891.54	4989.59	15663.4	14001.6	13455.4	13986.4	13208	13288	17425.2	14391.4	15643.6	-
WAMW1333	56	85	102.116	C5H14N2	1,5-Pentanediamine	Amine	462-94-2	1005	-	190	C01672	419180	395633	409622	253143	197733	212343	407464	543974	503461	334184	319161	321803	341736	371635	305829	ko00310,ko00470,ko00480,ko01100,ko01110,ko01120
NMW0165*223	124	123	124.052	C7H8O2	Orcinol	Phenol	504-15-4	1368.24958586416	-	1240	C00727	157533	145410	143685	155648	154424	150224	38522.2	38607	35342	65444.3	69306.3	69368.6	93343.1	86547.4	81760.8	-
KMW0187	58	71	128.12	C8H16O	2-Octanone	Ketone	111-13-7	991	earthy, weedy, natural, woody, herbal	0.06	-	38842.4	35364	37141.4	22274.3	17563.8	18768.8	37490.6	49762.6	46411.8	29915.7	28824.5	29082	30176.1	33791	27875.5	-
XMW0047	150	121	150.104	C10H14O	Phenol, 2-(1-methylpropyl)-	Phenol	89-72-5	1278.53290183387	-	-	-	50303.2	51975.8	50929.1	13171.8	13106.4	13597	10956.5	3990.39	4227.67	3518.32	3769.05	3821.92	30865.7	26897.4	25681.2	-
XMW0471	82	123	204.115	C13H16O2	3-Hexen-1-ol, benzoate, (Z)-	Ester	25152-85-6	1570	fresh, green, leafy, floral, orchid, balsamic, fatty	0.5	-	256713	267881	191327	298844	291572	233593	183558	197527	177357	71015.4	74955.8	71658	253584	260470	216039	-
KMW0122	70	41	114.104	C7H14O	Heptanal	Aldehyde	111-71-7	901.304121022431	fresh, aldehydic, fatty, green, herbal, wine, ozonous	0.0028	C14390	855502	808119	842954	189172	169412	181931	453749	481976	491211	227454	257874	264007	432306	494422	525996	-
XMW0153	121	136	136.125	C10H16	1,3-Cyclopentadiene, 1,2,3,4,5-pentamethyl-	Hydrocarbons	4045-44-7	1048	-	-	-	28778.3	26578.1	26708.8	5678.64	5976.42	5486.12	6323.6	4741.99	5573.63	9719.51	9269.38	8143.93	15535.9	13098.3	13220	-
XMW0048	139	65	139.027	C6H5NO3	Phenol, 2-nitro-	Phenol	88-75-5	1135	-	0.0012	C01988	20161.1	21331.5	20616.5	23360.5	23595.9	25093.8	21571.6	21278.8	21679.7	32823.1	32436.1	33041.2	22533.8	25781.1	27425.4	-
NMW0325	84	91	233.142	C14H19NO2	Methylphenidate	Heterocyclic compound	113-45-1	1744	-	-	C07196	14740.7	14545.5	15509.1	16996.7	13921.5	15702.7	14637.9	16751.4	17447.3	14799.5	14010.8	13438	12387.5	14040.9	15108.2	-
NMW0116	122	108	179.167	C12H21N	Memantine	Amine	19982-08-2	1274	-	-	C13736	1.35703e+06	1.3638e+06	1.397e+06	314093	314872	333394	262948	111933	100216	87822.5	93004.9	91783.4	792902	698506	654252	-
QWMW0843	88	124	170.131	C10H18O2	4-Octenoic acid, ethyl ester, (Z)-	Ester	34495-71-1	1187	fruity, fatty, green, pineapple, pear	-	-	31618.7	33935.7	33850.1	8129.57	3806.07	7645.59	47441.1	55368.1	48999.5	1170.71	1255.49	1263.01	18477.9	20603	22551.4	-
XMW1160	150	107	180.115	C11H16O2	Benzaldehyde diethylacetal	Ether	774-48-1	1291	green, bitter, almond	-	-	10563.4	10322.4	10200.4	1500.58	1479.18	1510.15	14028.5	10238.5	9646.92	1579.92	1714.76	1544.02	6139.61	5168.8	5218.86	-
YZMW0349	71	43	132.079	C6H12O3	.alpha.-Hydroxyisocaproic acid	Acid	498-36-2	1124	-	400	-	4064.13	3385.26	3455	3809.4	3111.34	3206.42	3583.79	3431.14	3455.1	3292.98	3136.54	3052.54	4084.37	4076.56	4825.48	-
XMW0037	134	119	134.11	C10H14	Benzene, 1-ethyl-3,5-dimethyl-	Aromatics	934-74-7	1059	-	-	-	4112.31	3556.91	3855.49	5770.67	5220.04	5053.32	4028.63	3812.97	3963.15	3741.62	3789.94	3632.63	5193.93	4559.38	4277.84	-
XMW0094	104	105	220.146	C14H20O2	Hexanoic acid, 2-phenylethyl ester	Ester	6290-37-5	1650	sweet, honey, floral, waxy, woody, sweaty, green, banana, pineapple	0.005	-	31215.5	36591.9	33674.8	27755.7	31450.4	31919.1	16748.4	15862.4	18530.9	19296.4	18499.7	18949.5	22439.7	20334.5	24854.9	-
KMW0208	57	43	142.172	C10H22	Decane	Hydrocarbons	124-18-5	1007	alkane	10	-	404937	384578	399479	205809	158140	172390	397556	527781	490945	322694	309422	314444	330254	363569	297110	-
QWMW0433*269	79	82	142.136	C9H18O	2-Nonen-1-ol, (Z)-	Alcohol	41453-56-9	1178	green, waxy, melon	-	-	88119.1	74523.2	94569.5	19981	23858.1	23350.8	70634.1	60462.4	57145.3	13363.2	14691.5	15993.1	46955.3	50688.8	57218.2	-
YZMW0712	153	165	182.058	C9H10O4	Benzoic acid, 2,4-dimethoxy-	Acid	91-52-1	1567	-	30	-	13054.6	16596.8	12665.5	18334.7	16609.5	17338	10854.4	11160.7	7142.52	12001.6	11213.1	10598.1	12390.9	11529.6	10123.5	-
D390	84	41	166.136	C11H18O	Cyclopentanone, 2-(2-hexenyl)-	Ketone	34687-46-2	1320	oily, jasmin, coconut, milky, dairy, floral	-	-	26085.3	24248.8	21306.9	18324.3	21702.6	20497	23614.5	15584.2	22353.9	20302.7	23362.7	19374.5	11919.2	14197.8	12012.5	-
XMW0620	163	77	194.058	C10H10O4	Dimethyl phthalate	Ester	131-11-3	1454	-	-	-	291889	387176	505238	391510	174516	492724	510644	441983	591018	592945	491387	228054	576740	549103	471964	-
KMW0559	93	41	204.188	C15H24	Bicyclo[7.2.0]undec-4-ene, 4,11,11-trimethyl-8-methylene-,[1R-(1R*,4Z,9S*)]-	Terpenoids	118-65-0	1406	woody, spicy	-	C09691	498847	547871	529185	681068	678291	1.64803e+06	728111	436753	402419	619475	1.2686e+06	630178	631573	544058	521794	-
KMW0664	93	82	222.198	C15H26O	3-Cyclohexen-1-ol, 1-(1,5-dimethyl-4-hexenyl)-4-methyl-	Terpenoids	15352-77-9	1671	citrus, floral, tangy, lemon, fresh, sweet, herbal	-	-	52801.5	51494.2	54777.5	67483.4	79580.8	77089.3	46264.8	53376.2	50793	60486.4	66282.8	60123.2	53730.3	57751.9	65743.8	-
QWMW1144	42	43	180.028	C6H12O2S2	2,5-Dimethyl-1,4-dithiane-2,5-diol	Alcohol	55704-78-4	1426	pork, lamb, chicken, savory, bouillon, onion	-	-	32777.2	32853	41077	42217.5	43412.1	41361.7	60506.7	59494.9	61688.5	56041.2	69738.4	57723.9	55565.4	53699.6	64963.9	-
D83	69	68	252.209	C16H28O2	Hexanoic acid, 3,7-dimethyl-2,6-octadienyl ester, (E)-	Ester	10032-02-7	1755	rose, geranium, fruity, waxy	0.15	-	19525.9	23231.1	20324.8	24209.3	12930.5	16594.9	23304	26781.6	23926.2	13546.8	14956.5	13508.6	13303.3	15723.5	16243.1	-
XMW0816	138	181	181.147	C11H19NO	1-Penten-3-one, 4-methyl-1-(1-piperidinyl)-	Ketone	13606-83-2	1598	-	-	-	1.82186e+06	1.67684e+06	1.90996e+06	2.37504e+06	2.3239e+06	2.26688e+06	1.61875e+06	1.22017e+06	1.1486e+06	1.68759e+06	1.71868e+06	1.71428e+06	1.64764e+06	1.96548e+06	2.001e+06	-
WMW0061*138	133	134	134.073	C9H10O	Benzaldehyde, 2-ethyl-	Aldehyde	22927-13-5	1176	nutty, roasted	-	-	3456.25	3553.05	2920.84	2325.08	2044.27	3431.53	4573.47	5190.72	5287.99	6434.17	5217.33	3995.48	5188	4500.7	4249.7	-
YZMW0073*288	139	141	155.998	C7H5ClO2	Benzoic acid, 2-chloro-	Acid	118-91-2	1373	-	7830	C02357	5583.23	3708.52	4366.57	3317.72	6822	6690.89	6116.13	6384.67	5805.31	5113.3	5552.75	5133.63	5380.4	5158.09	5141.04	ko01120,ko01220
KMW0105*008	70	55	130.099	C7H14O2	1-Butanol, 3-methyl-, acetate	Ester	123-92-2	878.026692087703	sweet, fruity, banana, green, ripe	0.002	C12296	214778	205209	209172	48700.8	52970.5	54336.5	124894	109680	123671	52545.8	51492.7	52911.2	134338	149544	165998	-
YZMW0734	53	107	108.069	C6H8N2	1,2-Benzenediamine	Amine	95-54-5	1219	-	4320	-	30719	28632.9	28830.8	30838.3	31475.2	29450.5	29327.9	32925.2	30819.5	32994.1	32854.6	31755	28030.6	33662.3	34085.7	-
WMW0046	57	41	170.167	C11H22O	trans-2-Undecen-1-ol	Alcohol	75039-84-8	1379	floral, rose, waxy, fresh, fruity	-	-	78354.2	54647.4	74783.8	85841.8	84588.8	82895.9	57409.1	40603.5	59410.6	75111.2	79139.7	75065.8	65911.5	70909.9	81028.3	-
WAMW1342	136	164	196.074	C10H12O4	Benzoic acid, 2,4-dihydroxy-3,6-dimethyl-, methyl ester	Ester	4707-47-5	1716.66666666667	moss, oakmoss, woody, phenol, earthy	-	-	74120.3	76280.6	83290.8	58501.6	50832.4	53940.3	73903.3	84205.7	78533.5	43772.7	61393	51373	62740.6	52244.7	63635.2	-
D284*126	104	57	206.131	C13H18O2	Butanoic acid, 2-methyl-, 2-phenylethyl ester	Ester	24817-51-4	1488	floral, green, sweet, tropical, waxy, rose	-	-	98345.4	95461.6	80057.1	123004	100359	118198	92115.2	87690.6	84108.3	101203	347473	100283	77046.2	79456	93497.2	-
YZMW0458	52	107	152.084	C9H12O2	Phenol, 4-(ethoxymethyl)-	Phenol	57726-26-8	1379	-	0.1	-	24026	22329.6	15188.5	19639.7	20571	18981.7	20099.6	19096.4	21217.4	17481.1	15671.8	17837.3	18887.9	16106.7	15484.8	-
WAMW1574	99	41	99.014	C4H5NS	Allyl Isothiocyanate	Ester	57-06-7	885.434173669468	pungent, mustard	0.046	C19317	40771.3	27951	40307.6	6525.49	6556.54	5863.38	20577.9	18568.2	17954.1	8230.91	8690.72	9647.96	18251.2	21194.3	22639.6	-
YZMW0603	39	135	136.089	C9H12O	Phenol, 2,3,5-trimethyl-	Phenol	697-82-5	1276	-	2.3	-	27944.2	28622.4	27826.9	7196.32	7180.36	7133.19	5672.11	2611.38	2186.69	2190.6	2331.87	2281.95	17382.6	15245.2	14063.6	-
QWMW0784	39	83	184.146	C11H20O2	trans-2-Hexenyl valerate	Ester	56922-74-8	1299	fruity, apple, pear, pineapple, winey, cognac, waxy	-	-	7990.84	8400.49	11260.8	3595.88	4270.74	4443.77	7630.56	8333.12	8196.84	5317.14	6234.15	5200.97	7339.13	5905.26	6613.85	-
XMW1241	45	68	143.058	C6H9NO3	Acetic acid, cyano-, 2-methoxyethyl ester	Ester	10258-54-5	1162	-	-	-	114830	125408	108850	153801	126531	121443	154511	139336	140665	145199	141043	138736	149925	134456	120617	-
QWMW0545	78	105	105.991	C3H6S2	1,3-Dithiolane	Heterocyclic compound	4829-04-3	1014	onion, sulfury, sweet	0.002	-	94628.9	106537	100081	166654	165048	160442	107077	108838	102501	108292	109470	108118	110189	133414	134617	-
KMW0656*403	59	149	222.198	C15H26O	2-Naphthalenemethanol, decahydro-.alpha.,.alpha.,4a-trimethyl-8-methylene-, [2R-(2.alpha.,4a.alpha.,8a.beta.)]-	Terpenoids	473-15-4	1673	woody, green	-	C09664	10952.1	17671.8	15027.3	5312.38	5025.63	5116.09	5661.79	8537.42	8482.98	4545.95	4893.02	4703.36	7429.82	7272.51	8831.42	-
NMW0373	133	105	204.09	C11H12N2O2	Ethotoin	Heterocyclic compound	86-35-1	1848	-	-	C07839	6410.26	7616.24	6695.06	4445.13	4466.47	4458.32	4321.57	5022.74	3986.53	3776.1	4455.67	4731.72	4659.72	5369.33	4342.65	-
NMW0164	162	104	162.068	C10H10O2	Benzene, 1,2-(methylenedioxy)-4-propenyl-, (E)-	Ether	4043-71-4	1374	-	-	-	5.19902e+06	5.1594e+06	3.79443e+06	4.93608e+06	4.53463e+06	5.77915e+06	4.22248e+06	3.86884e+06	4.09619e+06	4.41553e+06	3.43895e+06	4.32672e+06	3.73151e+06	4.16005e+06	3.33159e+06	-
KMW0257*155	136	93	154.136	C10H18O	Bicyclo[3.1.0]hexan-2-ol, 2-methyl-5-(1-methylethyl)-, (1.alpha.,2.beta.,5.alpha.)-	Terpenoids	15537-55-0	1070	balsamic	-	C02462	24100	22261.3	23930.6	41788.2	40537.6	37973.5	27357.2	26172.7	24943.7	22243.9	22758.5	21679.8	36781.5	30679.9	30271.8	ko01100,ko01110
KMW0666	204	161	222.198	C15H26O	δ-cadinol	Terpenoids	36564-42-8	1610	herbal	-	-	2.30209e+06	3.10937e+06	2.21944e+06	3.31957e+06	3.4335e+06	3.345e+06	2.71606e+06	2.74274e+06	2.79744e+06	2.8995e+06	2.67196e+06	2.94015e+06	3.16516e+06	2.88395e+06	2.52317e+06	-
XMW0308	220	107	220.183	C15H24O	4-Nonylphenol	Phenol	104-40-5	1877	-	1	C14550	3028.78	5430.44	4811.62	2259.66	2842.77	2166.52	4282.1	6062.71	5828.16	2702.19	5486.26	4547.85	4029.82	4462.63	5053.46	-
D25	89	70	158.131	C9H18O2	Propanoic acid, 2-methyl-, 3-methylbutyl ester	Ester	2050-01-3	1014	fruity, ethereal, tropical, green, grape, cherry, unripe banana, apple, cocoa	0.087	-	11102.8	13182.5	14354.1	20384.8	20215.9	19464.4	12940.1	10277.9	12281	13484.1	13836.9	13699	13098.7	16033.6	16128.9	-
KMW0708	161	122	222.198	C15H26O	7-epi-a-Eudesmol	Terpenoids	123123-38-6	1658	sweet, woody	-	C21689	530505	487820	492952	578216	559041	554452	323521	354899	298608	420256	466635	430681	610752	503185	504528	-
NMW0321	161	145	190.099	C12H14O2	(Z)-3-Butylidene-4,5-dihydroisobenzofuran-1(3H)-one	Ester	81944-09-4	1740	-	-	C16987	14495.2	14346.9	13578.1	18722.2	9753.26	11761.4	9223.93	11849.1	10655.7	10280.2	11394	10229.2	9869.33	12115.7	10131.5	-
KMW0533*241	130	131	131.073	C9H9N	Indole, 3-methyl-	Heterocyclic compound	83-34-1	1391.79063360881	animalic, fecal, indole, civet	0.00041	C08313	10279.9	11514.7	10276.9	14128.7	18478.6	16298.3	23776.9	23639.6	10794.4	12779.4	9991.3	15540.7	12670.5	11385.7	10045.6	ko00380
QWMW1276	55	141	228.209	C14H28O2	Nonanoic acid, 3-methylbutyl ester	Ester	7779-70-6	1559	fruity, oily, apricot, floral	2	-	312420	292372	313414	242709	234776	245537	109785	114799	117986	130381	144530	135841	197098	202755	242538	-
D386	121	105	218.167	C15H22O	Squamulosone	Terpenoids	34413-94-0	1771	-	-	-	35292.2	44009.3	42872.6	25137.6	25113.1	23501.1	22719.4	26119.8	21270.8	18644.7	19299.1	18630.4	29374.3	36923.3	35064.8	-
NMW0297	95	82	240.245	C16H32O	Oxirane, tetradecyl-	Heterocyclic compound	7320-37-8	1676	-	-	-	80042.2	95965.9	68916.1	82322.6	85032	85767.1	59144.5	58720	58597.1	67684.9	70033.4	65876.5	58036.4	61631.7	72422.2	-
D33	154	69	154.045	C8H10OS	3-Acetyl-2,5-dimethylthiophene	Heterocyclic compound	2530-10-1	1289	burnt, roasted, meaty	-	-	53815.2	53089.6	54228.1	12608.1	12548	13181.8	9338.99	6103.18	5575.69	4815.27	5012.02	5062.03	31938	28915.4	25219.4	-
XMW0379	133	93	204.188	C15H24	Bicyclo[5.2.0]nonane, 2-methylene-4,8,8-trimethyl-4-vinyl-	Terpenoids	242794-76-9	1370	-	-	-	2.89075e+06	2.94868e+06	2.73333e+06	3.62089e+06	3.53918e+06	3.40242e+06	2.70811e+06	2.80216e+06	2.66457e+06	2.7439e+06	2.76471e+06	2.15828e+06	2.73731e+06	2.15782e+06	2.42371e+06	-
D123	91	119	210.104	C15H14O	2-Propanone, 1,3-diphenyl-	Ketone	102-04-5	1792	bitter, almond, benzaldehyde, plastic, seedy	-	-	42846.3	44062.5	41817.9	31845.3	29727.2	26104.2	29011.1	36674.6	30961.4	23295.2	25049.2	26844.1	32607.2	31597.1	25931.6	-
KMW0232	74	87	158.131	C9H18O2	Octanoic acid, methyl ester	Ester	111-11-5	1126	fruity, citrus	0.2	-	11006.9	10893.7	11133.9	7272.43	5858.15	6838.64	6757.38	7803.03	6554.21	6273.97	6448.42	6155.26	7537.81	8367.87	9563.64	-
KMW0590*083	105	161	204.188	C15H24	Naphthalene, 1,2,3,5,6,7,8,8a-octahydro-1,8a-dimethyl-7-(1-methylethenyl)-, [1R-(1.alpha.,7.beta.,8a.alpha.)]-	Terpenoids	4630-07-3	1492	sweet, fresh, citrus, grapefruit, woody, orange, asprin, dry, green, oily	-	-	1.15468e+06	1.83487e+06	1.44022e+06	2.04842e+06	1.27004e+06	1.29146e+06	2.10621e+06	2.1218e+06	1.6884e+06	1.24452e+06	2.02967e+06	2.03468e+06	1.52218e+06	1.37732e+06	1.32244e+06	-
XMW1112	101	128	200.178	C12H24O2	n-Caprylic acid isobutyl ester	Ester	5461-06-3	1348	fruity, green, oily, floral	-	-	5329.63	5214.35	5466.78	4683.45	5637.48	5485.75	6187.48	5936.48	6073.44	6643.5	5890.71	6842.09	6755.08	5406.5	5628.84	-
XMW0717*036	119	91	134.073	C9H10O	Ethanone, 1-(2-methylphenyl)-	Ketone	577-16-2	1173	sweet, hawthorn, powdery, anisic, coumarin, phenol, burnt, nutty, honey	-	-	49374.4	46850.3	47788.9	6175.67	6126.74	4227.9	8273.8	9168.08	10143.7	6619.07	6285.62	6892.32	6812.55	8615.35	7312.63	-
D452*308	67	55	166.099	C10H14O2	Carvone oxide, trans-	Terpenoids	39903-97-4	1263	-	-	-	10656.2	10662.9	11646.9	5047.41	5155.4	4644.81	13989.7	19772.2	17753.4	7844.67	7332.58	7719.18	6685.74	8041.05	8528.86	-
XMW1336	91	92	207.09	C11H13NO3	N-Benzyloxy-2-carbomethoxyaziridine	Heterocyclic compound	53084-33-6	1543	-	-	-	72352.2	68973.5	63067.7	67393.9	67859.9	65265.2	103566	102686	104247	108570	121616	147170	57770.4	48667.6	45743.3	-
XMW0050	220	91	220.183	C15H24O	Isospathulenol	Terpenoids	88395-46-4	1638	-	-	-	351281	377330	370946	303298	298616	302132	161170	181686	184451	186214	189997	190149	258517	247107	310249	-
KMW0582*151	91	105	204.188	C15H24	.beta.-Guaiene	Terpenoids	88-84-6	1490	sweet, woody, dry, guaiacwood, spicy, powdery	-	-	864793	857959	856189	862658	890320	854462	1.67016e+06	1.59354e+06	834216	1.16966e+06	914834	1.55379e+06	1.0385e+06	942994	808584	-
QWMW0663	113	53	214.066	C10H14O3S	Propanoic acid, 3-[(2-furanylmethyl)thio]-, ethyl ester	Ester	94278-27-0	1529	sulfury, onion, garlic, roasted, nutty	-	-	11272.6	10956.7	10164	18233.2	18621.2	18879.6	7717.59	6781.6	6681.01	4166.27	4501.16	4501.54	11138.5	10810.9	8784.8	-
D325	93	121	218.167	C15H22O	(3R,3aR,7S,8aS)-3,6,8,8-Tetramethyl-4,7,8,8a-tetrahydro-1H-3a,7-methanoazulen-2(3H)-one	Terpenoids	288249-25-2	1640	-	-	-	284000	323164	282589	420811	384036	1.30659e+06	856079	939960	948479	983364	1.02055e+06	1.00266e+06	405359	372862	315694	-
KMW0418	135	107	150.104	C10H14O	(1R)-(-)-Myrtenal	Aldehyde	18486-69-6	1200	sweet, cinnamon, tonka, spicy, terpene, camphor, jammy	-	-	4623.37	4367.66	4679.27	10629.9	10402.9	10560	10952.4	9294.12	9105.53	4430.29	4318.53	4189.45	10769.6	8543.99	8982.97	-
NMW0013	106	107	107.073	C7H9N	Benzylamine	Amine	100-46-9	1013.99463806971	-	3000	C15562	47331	56721.1	61427.7	86332.4	83818.5	83475.4	55311.8	44782.5	54381.9	60707	60992.8	59518	56449	70703.6	71081.7	-
WMW0230	161	59	222.198	C15H26O	Hinesol	Terpenoids	23811-08-7	1635	spicy, peppery, woody	-	-	178988	159669	175868	150893	167933	145578	138719	130901	150031	172155	188824	175570	148854	186576	187679	-
XMW1122	45	41	128.12	C8H16O	7-Octen-2-ol	Alcohol	39546-75-3	1064	-	-	-	5198.98	4949.5	4994.86	4789.67	4721.05	4663.47	7896.94	10978.6	8890.3	5852.46	4837.9	4913.82	5305.28	4595.54	4117.68	-
KMW0543*035	68	59	170.131	C10H18O2	(3R,6R)-2,2,6-Trimethyl-6-vinyltetrahydro-2H-pyran-3-ol	Heterocyclic compound	14009-71-3	1171	citrus, green	5	-	83593.5	128487	115655	100246	101785	100850	79718.1	109879	69767.9	126038	119347	119895	71640.6	70532.9	56448.8	-
NMW0343	107	108	206.167	C14H22O	Phenol, 4-octyl-	Phenol	1806-26-4	1772.72727272727	-	-	-	23445.4	23271.5	21266.2	16087.7	17196.4	15517.7	16853.2	18792.3	23084.1	18603	15089.9	14919.2	20646.5	16965.8	16369.7	-
GMW0312	129	173	260.126	C12H20O6	1,2,3-Propanetriol, tripropanoate	Ester	139-45-7	1567	oily, fatty, fruity, chemical	-	-	41619.3	38471.9	33380.7	51199.5	44952.8	45682.1	18462.4	17727.7	15666.8	23066	26486.2	23715.8	39836.8	33032.4	31399.4	-
XMW0191	202	159	202.136	C14H18O	1,2,3,4-Tetrahydro-3-isopropyl-5-methyl-1-oxonaphthalene	Ketone	29107-42-4	1702	-	-	-	12006.9	12103.5	14692.9	10548.6	10130.4	10301.6	9670.74	11453.2	10327.9	7983.81	11731.6	12870.5	9330.03	11956.9	11550.2	-
WMW0052	107	93	204.188	C15H24	(E)-1-Methyl-4-(6-methylhept-5-en-2-ylidene)cyclohex-1-ene	Terpenoids	53585-13-0	1533	-	-	C19748	411853	407570	349753	441371	420355	458645	356325	353268	328250	304705	344733	318058	430318	336363	360709	-
XMW1071	89	43	156.115	C9H16O2	Butanoic acid, cyclopentyl ester	Ester	6290-13-7	1121	-	-	-	2847.07	4474.23	3224.78	1393.43	1279.37	1117.15	4758.13	4014.16	4141.62	1105.68	768.518	806.404	5532.31	6657.23	7180.47	-
XMW1221	75	74	148.056	C6H12O2S	Acetic acid, (propylthio)-, methyl ester	Ester	20600-65-1	1086	-	-	-	56712.1	67383.3	64681.3	58757.4	47553.5	58669.1	75178.9	71847	73492.4	68363.3	66453.2	67851.1	68511.2	52736.3	63790.2	-
KMW0408	135	150	150.104	C10H14O	Benzenemethanol, .alpha.,.alpha.,4-trimethyl-	Terpenoids	1197-01-9	1189.06166219839	sweet, fruity, cherry, coumarin, floral, camphor	5.1	-	12696.8	12917.7	12759.4	14007.7	13459.2	15228.7	20233.3	20762.5	20816.9	21311.7	19756.8	20113.7	13202.5	16292.9	17070.5	-
D254	177	41	220.183	C15H24O	2H-2,4a-Methanonaphthalen-8(5H)-one, 1,3,4,6,7,8a-hexahydro-1,1,5,5-tetramethyl-	Terpenoids	23787-90-8	1613	dry, woody, patchouli, cedary, earthy, tobacco, incense	-	-	30653.5	28156.6	26263.5	18185.9	14443.9	16482	22922.4	25492.5	32167.7	16627	18929.7	18987.6	19666.5	20824.2	25151.8	-
D60	135	93	222.089	C12H14O4	Piperonyl isobutyrate	Ester	5461-08-5	1652	fruity, berry, jammy, plum, tropical, heliotrope, powdery	-	-	57273.8	59286.5	66677.8	46619.8	41238.5	45049	53293	58762.2	37458.8	28873.7	32957.4	35228.2	33441.2	35766.6	42955.5	-
NMW0151	123	79	166.099	C10H14O2	Bicyclo[3.1.1]hept-2-ene-2-carboxylic acid, 6,6-dimethyl-	Terpenoids	19250-17-0	1359	-	-	C11940	451210	347586	437015	419903	498696	500568	268041	277214	268303	336079	377033	319762	333875	321714	258146	ko00907
KMW0654	74	87	242.225	C15H30O2	Methyl tetradecanoate	Ester	124-10-7	1728.1798245614	fatty, waxy, petal	-	-	32727.8	31676	26321.2	6809.57	6213.4	6810.34	8460.36	9099.4	8106.63	6483.89	6427.65	5962.81	7244.85	8596.29	9509.86	-
QWMW0356*306	123	122	164.131	C10H16N2	Pyrazine, 5-butyl-2,3-dimethyl-	Heterocyclic compound	15834-78-3	1226	earthy, sweet	0.77	-	32878.4	32640.9	31990.5	28310	27917.5	27635.7	35607.4	34267.7	34837.4	33186.6	32587.1	33099.2	33971.2	31878	30675.9	-
XMW1369	122	150	239.073	C10H13N3O2S	E-p-Nitrophenyldiazo t-butyl sulfide	Ether	29577-82-0	1982	-	-	-	4516.92	5022.16	4742.12	6123.55	6879.28	5860.51	5724.27	6291.73	4656.66	6114.73	5848.4	6730.05	5089.42	5301.72	6510.54	-
KMW0325	43	81	154.136	C10H18O	3-Cyclohexen-1-ol, 1-methyl-4-(1-methylethyl)-	Terpenoids	586-82-3	1137	dry, woody, musty	-	-	9561.62	8913.96	8301.02	5315.16	3382.98	3358.75	7173.61	6963.67	7953.15	7379.12	6920.76	6515.34	5708.68	5890.31	7286.37	-
XMW1006	205	97	220.183	C15H24O	Cedranoxide, 8,14-	Terpenoids	18319-31-8	1546	-	-	-	19278.5	16270.8	19785.2	13169.4	12739.3	12744.1	11532.6	12039.5	12308.5	11403.3	9990.94	10706	12506.7	11398	9486.1	-
NMW0322	178	135	178.063	C10H10O3	Coniferyl aldehyde	Aldehyde	458-36-6	1720	sweet, graham, cracker, bread, toasted, grain, barley, vanilla, custard, dairy	-	C02666	8716.15	10293.2	9124.24	6653.52	6047.54	6612.79	6438.74	6901.69	6172.06	4449.67	5774.17	6063.82	5616.18	6101.76	7316.7	ko01100,ko01110
KMW0638*142	136	121	238.193	C15H26O2	Geranyl isovalerate	Ester	109-20-6	1606	green, fruity, apple, blueberry, pineapple	-	-	142904	156621	651360	128422	122369	81427.5	477527	496464	463381	92879.1	103115	104284	578928	578534	602475	-
XMW1083	68	71	172.146	C10H20O2	7-Octene-2,6-diol, 2,6-dimethyl-	Alcohol	29210-77-3	1237	-	-	-	54122.1	59125.7	73168.2	66553.7	66111.1	64113.9	79532.7	78276.7	78042.3	75371.6	53298.9	76741.9	56072.7	73448.6	70865.4	-
KMW0156*012	41	83	112.089	C7H12O	2-Heptenal, (Z)-	Aldehyde	57266-86-1	958	-	0.013	-	178215	186071	193299	298833	292694	284298	183759	216461	181061	188001	189197	191137	291348	221713	278582	-
XMW2932	73	99	200.178	C12H24O2	4-Methylpentyl 4-methylpentanoate	Ester	35852-42-7	1315	fruity, waxy, soapy, herbal	-	-	95122.1	84331.3	87699.5	84917	77478.7	70493.8	77789.7	90366.6	96891.8	98990.5	93810.9	100031	90451.5	68058.3	81157.5	-
XMW0147	121	119	204.188	C15H24	1-Methyl-4-(6-methylhept-5-en-2-yl)cyclohexa-1,3-diene	Terpenoids	451-55-8	1482	-	-	-	529155	488272	670000	549516	692464	588365	618191	598118	820665	507362	491407	571664	994760	921644	748467	-
KMW0213	102	41	148.056	C6H12O2S	3-Mercapto-3-methylbutyl formate (ester)	Ester	50746-10-6	1023	sulfury, catty, caramel, onion, roasted coffee, roasted meat, tropical	2e-06	-	5968.97	7275.06	6689.57	8266.06	8235.03	7942.01	5435.02	5658.11	5068.19	6100.51	6242.54	7595.23	7095.32	9141.32	9244.33	-
QWMW1111	97	103	226.193	C14H26O2	2,6-Octadiene, 1,1-diethoxy-3,7-dimethyl-	Terpenoids	7492-66-2	1417	green, fresh, citrus, lemon, peel, waxy	-	-	51009.3	51021.7	47149.2	55192.9	54763.8	53235.1	28238.8	44541.4	26181.2	34986.9	38314.7	48148	55650.2	53240.2	42124.2	-
QWMW1287	94	67	140.12	C9H16O	Non-8-enal	Aldehyde	39770-04-2	1094	smoky, plastic	0.0002	-	16095.1	14313.3	13563.6	27453.2	27338.3	26833	19680.9	18293.9	19267.1	24491.1	24484.2	23194.5	28193.9	22182.7	22129.5	-
WMW0024*040	107	135	150.104	C10H14O	Bicyclo[3.1.1]hept-3-en-2-one, 4,6,6-trimethyl-	Terpenoids	80-57-9	1205	camphor, menthol, celery	-	C09913	38008.5	36117.2	49861.3	46592.4	44792.4	45706.3	57920.2	58262.6	58904.9	26144.4	24191.7	30294.4	41391.3	41400.8	52796.6	-
D314*067	109	82	226.193	C14H26O2	8-Dodecen-1-ol, acetate, (Z)-	Ester	28079-04-1	1605	-	-	-	336963	324444	329229	346991	347486	336841	201066	206885	198224	215223	223504	218490	249007	245170	315095	-
NMW0287	67	79	232.219	C17H28	1,8,11,14-Heptadecatetraene, (Z,Z,Z)-	Hydrocarbons	10482-53-8	1664	costus	-	C17535	113018	114194	113127	119468	119550	125566	84689.9	81295.8	88782.9	70900.6	75710.3	68267.7	60882.3	81521.6	75309.4	-
XMW0895*021	115	91	132.094	C10H12	Indan, 1-methyl-	Aromatics	767-58-8	1079	-	-	-	17822	15247.8	16714.4	24851.2	24928.4	23892.3	24902.1	23755	23844.7	27774.5	26808.3	25406.7	29128.7	23261	22461.2	-
D265	97	43	181.183	C12H23N	Dodecanenitrile	Nitrogen compounds	2437-25-4	1490	citrus, orange, peel, metallic, spicy	9e-05	-	212789	214061	212698	206646	202486	210037	334019	328472	248179	390327	341226	208191	301262	274926	224363	-
KMW0385*093	93	121	154.136	C10H18O	Cyclohexanol, 2-methyl-5-(1-methylethenyl)-	Terpenoids	619-01-2	1196	minty, spice	-	C18017	69276	80606.7	71275.8	18974.8	19524	20090.6	20118.7	10427.4	9400.88	9180.55	8894.47	9371.23	43720.7	39288.3	38634.7	-
YZMW0556	59	41	129.115	C7H15NO	Enanthamide	Amine	628-62-6	1238	-	1290	-	20688.3	22072.5	29123.6	26690.2	26051.5	26055.4	31379.5	29845.8	30019.2	20414.9	22045.2	30285.5	22279	29725.9	28107.9	-
XMW0388	161	122	204.188	C15H24	Selina-3,7(11)-diene	Terpenoids	6813-21-4	1542	-	-	-	232247	237321	219773	294298	309829	273359	122431	130212	126503	151480	175546	155873	258372	207928	197610	-
KMW0143*211	45	55	116.12	C7H16O	2-Heptanol	Alcohol	543-49-7	900.361197110423	fruity, mouldy, musty, mushroom	0.1	-	4.99363e+06	4.66807e+06	4.87948e+06	737339	693340	766828	1.8869e+06	2.4319e+06	2.62892e+06	729933	1.04542e+06	1.07908e+06	2.59141e+06	2.02631e+06	2.02828e+06	-
XMW0202*261	69	41	138.141	C10H18	cis-2,6-Dimethyl-2,6-octadiene	Hydrocarbons	2492-22-0	997	-	-	-	271335	239011	249019	129692	111858	117428	242880	327441	305215	170866	195499	197835	176249	229359	182457	-
QWMW0397	105	39	120.007	C4H8S2	1,3-Dithiane	Heterocyclic compound	505-23-7	1027	garlic, onion, roasted, boiled	0.05	-	140095	171405	149875	191226	191368	247657	127054	130950	121325	179990	181271	178143	166760	210613	162096	-
XMW1099	99	117	214.193	C13H26O2	Hexanoic acid, 1-methylhexyl ester	Ester	6624-58-4	1389	-	-	-	5342.56	5971.6	5297.79	2152.98	2041.78	2265.52	5096.87	4811.84	4832.29	3687.55	3085.79	3082.67	4940.23	5457.9	4037.93	-
QWMW1267	91	119	206.131	C13H18O2	Acetic acid, phenyl-, isopentyl ester	Ester	102-19-2	1497	sweet, honey, cocoa, balsamic, chocolate, castoreum, animalic	-	-	716486	1.07291e+06	873558	1.19894e+06	735401	729466	880044	950830	1.03746e+06	1.20038e+06	1.19537e+06	1.20366e+06	901247	829072	1.102e+06	-
YZMW0467*299	163	164	161.964	C6H4Cl2O	Phenol, 3,5-dichloro-	Phenol	591-35-5	1400	-	0.25	-	1.33427e+06	1.27949e+06	1.91467e+06	2.71123e+06	2.6646e+06	2.64734e+06	1.67593e+06	1.6531e+06	1.76715e+06	1.57848e+06	1.74572e+06	1.54534e+06	1.62758e+06	1.59146e+06	1.67911e+06	-
NMW0063	59	87	87.032	C3H5NO2	Oxazolidin-2-one	Ketone	497-25-6	1164	-	-	C06695	228214	252194	215745	257407	261981	257161	267919	288632	289217	309562	296422	295584	301643	238033	231391	-
XMW0701	145	131	160.1	C10H12N2	1H-Pyrrolo[2,3-b]pyridine, 2-(1-methylethyl)-	Heterocyclic compound	27257-18-7	1562	-	-	-	77810.3	73557.9	63817.2	77336.4	76702.3	71321.3	35640.7	36848.2	31451.5	40687.6	28831.2	43069.9	45171.5	51868	38104.7	-
QWMW1222	147	148	218.131	C14H18O2	2-Propenoic acid, 3-phenyl-, pentyl ester	Ester	3487-99-8	1755	balsamic, amber, cocoa, beany, orchid, labdanum	-	-	18755.8	15793.5	19326.3	21229.6	7466.58	11564.5	6906.07	15078.7	14582.9	8995.5	11230.4	10338.8	9005.95	11080.1	12357.2	-
XMW0530	94	59	152.12	C10H16O	p-Mentha-1,5-dien-8-ol	Terpenoids	1686-20-0	1167	-	-	-	57405.6	56337.6	62019	5268.58	5638.04	5536.61	32626.1	29454.1	31927.2	6502.47	6396.41	6577.28	21189.7	26001.1	29197.2	-
XMW1286	98	97	98.048	C4H6N2O	1H-Imidazole-4-methanol	Alcohol	822-55-9	1284	-	-	C05562	6979.35	4837.06	5382.98	2399.5	2478.12	2532.02	5764.17	3119.46	6251.54	3022.43	3307.76	2742.02	4371.9	5689.49	5951.12	-
w14	112	71	242.261	C16H34O	Octane, 1,1'-oxybis-	Ether	629-82-3	1659	-	-	-	17686.3	18333.9	17749.6	11777.5	11382.8	12031.5	16268.2	17050.3	17436	14569	15696.9	15681.1	17442.2	13009.7	13868.3	-
WAMW2242*193	106	107	107.073	C7H9N	o-Toluidine	Amine	95-53-4	1053	-	0.11	C14403	6607.29	5992.26	6290.38	2344.6	2396.86	2204.83	2406.27	2298.4	2405.64	2062.29	2241.65	1844.83	5557.4	4007.55	4978.64	-
QWMW0662	135	136	180.079	C10H12O3	Benzoic acid, 4-methoxy-, ethyl ester	Ester	94-30-4	1453	sweet, anisic, floral, fennel	-	-	249556	451771	529592	495489	541104	477597	231163	293504	232372	235753	336793	259347	416929	336615	306319	-
NMW0257	181	148	181.002	C8H7NS2	2-(Methylmercapto)benzothiazole	Heterocyclic compound	615-22-5	1614.23164269493	fatty, woody, smoky	0.0075	-	9720.87	8218.78	8787.2	7409.94	7205.49	7093.84	5288.51	5264.12	5624.99	5583.95	5087.99	5090.08	5935.91	8175.87	7713.22	-
XMW0263	110	152	217.183	C15H23N	(1R,4S,9aS)-1-Methyl-4-((Z)-pent-2-en-4-yn-1-yl)octahydro-1H-quinolizine	Heterocyclic compound	151805-13-9	1678	-	-	-	51298.8	55698.9	44778.8	42605.8	42373.2	43561	32611.7	29418.1	32120.7	32687.1	38482.6	34859.2	29127.3	27580.8	21158.6	-
YZMW0289	56	39	112.032	C6H5FO	Phenol, 3-fluoro-	Phenol	372-20-3	983	-	2	-	22422.8	26089.9	31388.9	61152.1	62766.5	75413.9	37805.1	36340.4	38044.1	10303.6	9836.1	9928.36	60805.5	45075.4	47892.8	-
XMW1454	111	126	126.032	C6H6O3	Isomaltol	Heterocyclic compound	3420-59-5	989	burnt, caramel, fruity	-	-	8982.83	9879.68	10328.1	9927.76	8886.32	9132.58	10473.6	11798.6	14439.4	7702.32	7366.12	8007.21	9123.29	8688.43	11681.9	-
D147*110	91	108	192.115	C12H16O2	Butanoic acid, 3-methyl-, phenylmethyl ester	Ester	103-38-8	1396	sweet, fruity, apple, pineapple, herbal	0.01	-	5.92409e+06	6.11367e+06	6.23387e+06	6.26728e+06	7.01112e+06	6.89046e+06	7.06349e+06	7.13917e+06	6.6969e+06	5.05148e+06	6.87393e+06	5.09691e+06	5.02955e+06	5.19479e+06	5.37761e+06	-
XMW1042	147	161	218.167	C15H22O	2(3H)-Naphthalenone, 4,4a,5,6,7,8-hexahydro-4a,5-dimethyl-3-(1-methylethylidene)-, (4ar-cis)-	Terpenoids	19598-45-9	1817	-	-	-	9001.04	9053.33	10763.8	4864.38	4197.74	4971.79	7141.9	9072.49	7085.34	5474.76	6063.18	5555.68	6685.73	6743.35	4954.34	-
KMW0307*246	117	92	132.094	C10H12	Benzene, 1-methyl-4-(1-methylethenyl)-	Aromatics	1195-32-0	1092.1589688507	phenol, spicy, clove, guaiacol	0.085	-	26815.3	22888.2	19437.3	35615	31785	30411.1	36818.1	35576.9	36329.6	38886.9	29716.6	35931	41098.2	31632.8	30777	-
KMW0709	88	101	284.272	C18H36O2	Hexadecanoic acid, ethyl ester	Ester	628-97-7	1993.10344827586	mild, waxy, fruity, creamy, milky, balsamic, greasy, oily	2	-	110056	121028	100964	13683.8	11277.3	13624.3	86601.3	92043	76967.2	3555.09	4183.13	3831.64	30448.4	35996.5	42506.1	-
YZMW0050	44	70	133.11	C6H15NO2	Diisopropanolamine	Alcohol	110-97-4	1165	-	10	-	123539	136529	117437	156903	131035	153072	162339	146868	146424	187177	182901	178750	156828	114327	125657	-
XMW1405	153	154	154.078	C12H10	Acenaphthene	Aromatics	83-32-9	1482	-	0.08	C19312	18570	17359.8	12565.5	19011.7	20172.2	18996.3	30758.7	33303.9	34000.2	27252.3	23417.7	26944.4	18645.6	17246	23527.4	-
XMW0819*058	161	105	204.188	C15H24	cis-Muurola-4(15),5-diene	Terpenoids	157477-72-0	1463	-	-	-	1.66388e+07	1.25692e+07	1.48355e+07	2.12002e+07	2.01889e+07	2.03282e+07	2.46588e+07	2.56644e+07	2.34521e+07	2.63826e+07	2.79231e+07	2.55728e+07	1.74091e+07	1.77459e+07	1.90682e+07	-
WMW0170	137	109	152.12	C10H16O	cis-1,2-Limonene oxide	Terpenoids	4680-24-4	1162	-	0.26	-	17923.9	17406.7	18507.9	3514.03	3437.88	3412.19	9168.96	9290.06	9762.16	3503.33	3476.81	3363.59	6928.66	8610.64	9770.22	-
NMW0263	130	131	174.116	C11H14N2	Gramine	Heterocyclic compound	87-52-5	1620	-	-	C08304	45906.6	51686.1	49639.6	15306.1	17044.8	20199.6	16440.2	19911.2	21133.7	12732	12278	12317.6	18666.9	23249.1	26369.6	ko00999,ko01110
KMW0737	108	109	208.146	C13H20O2	2-Cyclohexen-1-one, 4-(3-hydroxy-1-butenyl)-3,5,5-trimethyl-	Ketone	34318-21-3	1647	spicy	-	-	390917	350333	391236	351990	366599	322305	283809	274420	305919	283185	318031	278722	332800	299748	415291	-
WAMW0290	86	41	86.037	C4H6O2	2-Butenoic acid, (E)-	Acid	107-93-7	894	milky	-	C01771	53921.1	48338	53696.9	28202.3	23512	25006.3	32632.7	38393.1	36599	27073.2	25928.2	26171.4	29065.3	39542	40101.2	-
XMW0111	123	109	236.178	C15H24O2	Spiro[4.5]decan-7-one, 1,8-dimethyl-8,9-epoxy-4-isopropyl-	Terpenoids	61050-91-7	1774	-	-	-	20649.9	22584.9	24191.7	33581.8	30636.9	34178	16186.1	18846.6	17157.8	11366.7	13979.6	13759.9	27502.1	26426.6	19717.5	-
YZMW0767	120	121	135.068	C8H9NO	Acetophenone, 4'-amino-	Ketone	99-92-3	1500	-	100	-	287939	390017	285500	438760	313542	311548	456760	464600	338115	427152	405146	425481	424733	393306	300785	-
WAMW1573	212	214	211.92	C6H3Cl3O2	1,2-Benzenediol, 3,4,5-trichloro-	Alcohol	56961-20-7	1765	-	3.5	-	5673.73	7012.58	6196.23	310981	289319	297041	26868.2	40228.2	27405.1	20334.3	23694.8	18607.3	93377.2	124060	131203	-
XMW0421	84	133	162.116	C10H14N2	Pyridine, 3-(1-methyl-2-pyrrolidinyl)-, (S)-	Heterocyclic compound	54-11-5	1361	-	470	C00745	9256.53	8413.5	8342.32	5371.04	5099.18	5767.87	8451.7	8735.64	8746.13	6042.34	6424.04	6068.82	6186.17	6364.03	8356.81	ko00760,ko01100,ko01110,ko01120
WAMW0462	284	286	281.813	C6Cl6	Benzene, hexachloro-	Halogenated hydrocarbons	118-74-1	1707	-	3	C11042	57787.4	65936.2	57883.6	568283	500196	575307	118579	126380	117934	79660	86709.1	86454.5	259544	195652	193837	-
w31	67	82	170.131	C10H18O2	Butanoic acid, 4-hexenyl ester, (Z)-	Ester	69727-41-9	1203	-	-	-	25760.5	23855	18723.5	12275.9	11809.1	11555.8	29934.2	28930.2	29094.8	11275.2	10488.8	9959.43	22148.9	21112.3	15776.1	-
D416*336	98	81	182.094	C10H14O3	Furfuryl pentanoate	Ester	36701-01-6	1232	sweet, fruity, pineapple, apple, tropical, cheese	-	-	2354.14	1970.41	3567.73	3034.6	3141.96	2809.03	5618.05	5541.33	11305.8	5326.69	5569.24	5121.92	4447.89	5951.89	4441.92	-
KMW0176*228	108	58	126.104	C8H14O	5-Hepten-2-one, 6-methyl-	Ketone	110-93-0	987.689097548253	herbal, green, citrus, musty, lemon grass	0.05	C07287	68161.3	58783	69510.5	56674.9	55575.9	57436.6	52358.5	46993.6	49350.2	32120.1	35789.2	38374.7	75402.4	70345.8	53140	-
D403	65	131	206.131	C13H18O2	Benzeneacetic acid, 4-(1,1-dimethylethyl)-, methyl ester	Ester	3549-23-3	1491	dairy, buttery, milky, leafy, creamy, green, waxy, fatty, hyacinth, melon rind, rubbery	-	-	146362	135359	178442	119375	113523	115526	221462	176994	186681	213906	212837	213671	204400	152559	152599	-
XMW0087	135	150	206.131	C13H18O2	1-Pentanone, 1-(p-anisyl)-3-methyl-	Ketone	66333-82-2	1696	-	-	-	83068.3	91540.5	79788.6	89679.6	93322	81122.8	54727.3	64611.8	55392.2	82010.3	54229.3	56685.7	67416.3	89115.3	65684.6	-
BPMW015*248	104	105	133.053	C8H7NO	1H-Indol-4-ol	Heterocyclic compound	2380-94-1	1583.40298507463	-	-	-	274958	273527	300144	224063	171293	159979	163559	153499	163902	145756	142738	159849	158886	213903	225615	-
QWMW1060	91	103	134.073	C9H10O	Benzeneacetaldehyde, .alpha.-methyl-	Aldehyde	93-53-8	1094	fresh, sharp, green, hyacinth, leafy, lilac	0.3	-	75379.1	90265.5	87936	145267	192515	190350	139746	129391	107836	182674	181395	164716	167998	153270	116904	-
XMW0107	120	91	138.068	C8H10O2	1,2-Benzenedimethanol	Alcohol	612-14-6	1393	-	-	-	560143	580211	550226	532228	546116	549582	594286	704370	576339	518280	544736	733028	697461	748267	521513	-
XMW1063	136	54	136.05	C4H4N6	4,4'-Bitriazolyl	Heterocyclic compound	16227-15-9	1551	-	-	-	54790.6	52155.3	55632.5	51943.8	52113.3	48642.8	23486.6	30400.7	25709.9	27988	30584	30744.6	36165	50602.9	50508.8	-
XMW0698	105	41	204.188	C15H24	1,4-Methano-1H-indene, octahydro-4-methyl-8-methylene-7-(1-methylethyl)-, [1S-(1.alpha.,3a.beta.,4.alpha.,7.alpha.,7a.beta.)]-	Terpenoids	3650-28-0	1396	-	-	-	1.25075e+06	3.61567e+06	1.20827e+06	2.16771e+06	2.63602e+06	2.34284e+06	3.22287e+06	3.21298e+06	1.30391e+06	1.81502e+06	1.16304e+06	2.33112e+06	1.73388e+06	1.53814e+06	1.19768e+06	-
KMW0629	55	43	186.198	C12H26O	1-Dodecanol	Alcohol	112-53-8	1474	earthy, soapy, waxy, fatty, honey, coconut	1	C02277	1.7566e+06	1.75389e+06	232211	1.25112e+06	1.46954e+06	1.28402e+06	202140	191887	253527	192823	271991	185778	287892	270646	200373	-
QWMW1301	129	103	174.162	C10H22O2	Hexane, 1,1-diethoxy-	Ether	3658-93-3	1092	floral	-	-	26855.3	15824.4	30373.9	18648.6	28899.6	25104.6	20419	8868.65	11023.3	15276.5	15906.5	16219.7	32174.1	25004.3	22761.2	-
XMW0724	79	95	162.141	C12H18	Albene	Hydrocarbons	38451-64-8	1159	-	-	-	180834	171675	186304	31671	36979.5	31955.3	109343	110780	106235	18273.5	17796.5	19211.4	124996	91282	92851.6	-
XMW1469	135	164	164.12	C11H16O	Benzene, 1-methoxy-4-(1-methylpropyl)-	Ether	4917-90-2	1236	-	-	-	128218	211981	189320	138015	201323	194303	193737	213626	188499	172441	174634	166976	134559	189610	189679	-
NMW0249	81	69	218.203	C16H26	(3E,7E)-4,8,12-Trimethyltrideca-1,3,7,11-tetraene	Terpenoids	62235-06-7	1580.69129916567	-	-	C20700	4.18861e+06	1.82082e+06	5.21312e+06	1.64135e+06	1.59569e+06	1.58985e+06	3.07412e+06	3.33325e+06	3.18884e+06	3.4916e+06	4.49401e+06	4.2254e+06	3.38304e+06	4.64558e+06	4.8763e+06	ko01110
KMW0359*149	107	122	122.073	C8H10O	Phenol, 3-ethyl-	Phenol	620-17-7	1169	musty	0.00085	-	2753.97	2753.97	2753.97	16084.7	13769.9	14405.8	22137.7	25235	25021.5	28322.9	27564.1	27147.9	20857.3	19928.1	18822.9	-
WAMW0570	119	91	191.131	C12H17NO	Diethyltoluamide	Amine	134-62-3	1582	-	-	D02379	2.76333e+06	2.77039e+06	2.99078e+06	2.26564e+06	2.24914e+06	2.21905e+06	1.54976e+06	1.45031e+06	1.56719e+06	1.40167e+06	1.4804e+06	1.52914e+06	1.57432e+06	1.59271e+06	2.17008e+06	-
XMW1406	149	121	164.084	C10H12O2	2'-Ethoxyacetophenone	Ketone	2142-67-8	1364	-	-	-	1.00083e+06	962179	967834	1.61114e+06	1.86428e+06	1.82235e+06	1.02183e+06	1.06148e+06	1.04473e+06	1.47554e+06	1.51086e+06	1.47881e+06	1.43768e+06	1.36306e+06	984730	-
XMW0265	57	71	240.282	C17H36	Tetradecane, 2,6,10-trimethyl-	Terpenoids	14905-56-7	1539	-	-	-	25653.2	21908.3	24635.6	33045.1	33512	31325.3	33231.2	31039	30581.5	31095.1	32247.8	33304.3	21799.7	24096.3	31298.6	-
XMW1171	200	185	200.084	C13H12O2	Benzene, 1-methoxy-4-phenoxy-	Ether	1655-69-2	1631	-	-	-	6932.63	7171.49	5685.78	3847.35	5480.71	5746.91	3944.67	3749.23	2440.16	3928.04	3569.92	3540.76	6177.93	4171.77	5573.59	-
XMW0044*180	44	99	99.068	C5H9NO	2-Propenal, 3-(dimethylamino)-	Aldehyde	927-63-9	1049	-	-	-	8456.09	6916.32	6571.92	6196.4	5936.04	5817.17	8565.53	6563.58	6189.53	7226.21	8814.36	8907.17	6440.29	8721.42	6196.08	-
XMW0958	155	43	282.084	C11H23I	1-Iodoundecane	Halogenated hydrocarbons	4282-44-4	1534	-	-	-	40001.7	9081.3	11111.8	14793.9	13565.7	14083.5	48057.9	47951.4	17265.4	14074.3	15721.9	15195.3	10888.7	15637.4	15772.4	-
WMW0025*045	135	150	150.104	C10H14O	Thymol	Terpenoids	89-83-8	1290.98272138229	herbal, thyme, phenol, medicinal, camphor	0.188	C09908	28676.8	27860.1	28554.2	11181.7	12333.4	11884.3	28547.8	28705.9	27946	16896.9	17049.9	17204.3	15601	22407.6	22686.5	-
w24	123	41	224.141	C13H20O3	3-Buten-2-one, 4-(4-hydroxy-2,2,6-trimethyl-7-oxabicyclo[4.1.0]hept-1-yl)-	Ketone	38274-01-0	1690	-	-	-	137292	127296	164607	126607	108934	74616.5	173916	184793	180724	94968.6	154911	158172	144969	104773	155884	-
XMW0558	85	204	222.198	C15H26O	1,4-Methanoazulen-9-ol, decahydro-1,5,5,8a-tetramethyl-, [1R-(1.alpha.,3a.beta.,4.alpha.,8a.beta.,9S*)]-	Terpenoids	465-24-7	1592	-	-	-	326617	333433	293648	636295	385830	377675	466244	184792	475193	225999	356677	231299	216249	217086	301630	-
D178	205	105	220.183	C15H24O	(1R,3aR,5aR,9aS)-1,4,4,7-Tetramethyl-1,2,3,3a,4,5a,8,9-octahydrocyclopenta[c]benzofuran	Terpenoids	104188-25-2	1544	-	-	-	22597.1	22428.2	17399.5	27618.9	28795.8	27051.4	12962	11853.5	10598.3	15171	16459.5	15442.1	24250.6	20516.1	16114.8	-
KMW0667	95	121	222.198	C15H26O	.tau.-Muurolol	Terpenoids	19912-62-0	1642	herbal, spicy, honey	-	-	1.21176e+06	1.12625e+06	1.19736e+06	1.03836e+06	1.13029e+06	995873	933035	856227	937260	888229	919522	872747	955035	876877	1.27126e+06	-
XMW1395	130	115	130.078	C10H10	1H-Indene, 3-methyl-	Aromatics	767-60-2	1155	-	-	C76459	11439.4	12771.9	7788.49	15340.9	15155.9	10569.5	15673	14412.2	14223.2	12786	11843.4	12011.8	14554.4	9789.52	11434.2	-
WMW0021*065	159	129	202.172	C15H22	trans-Calamenene	Terpenoids	73209-42-4	1529	-	-	-	301082	269360	357831	226745	214570	286008	248874	153789	235239	216601	226805	224870	213881	152551	152414	-
KMW0551	70	43	198.235	C14H30	Tetradecane	Hydrocarbons	629-59-4	1408	mild, waxy	10	-	51818.9	38309.7	51479.5	49974.3	47650.1	47665.9	38354.1	36993.9	33783.2	38370.3	37276.8	26244.6	47243	35461.2	32166	-
w39*349	176	136	194.167	C13H22O	2-Butanone, 4-(2,6,6-trimethyl-2-cyclohexen-1-yl)-	Ketone	31499-72-6	1406	woody, floral, berry, orris, powdery, violet, raspberry, fruity	0.0017	-	484270	460318	493167	554330	551952	548553	333727	328534	357912	431971	425483	431758	424753	407165	389650	-
KMW0553	53	121	204.188	C15H24	.gamma.-Elemene	Terpenoids	29873-99-2	1433	green, woody, oily	-	-	477063	457907	516279	547318	552466	544515	329333	329234	369570	565516	414727	563782	559555	415345	382478	-
XMW0042	85	42	85.028	C2H3N3O	3H-1,2,4-Triazol-3-one, 1,2-dihydro-	Ketone	930-33-6	1480	-	-	-	6743.76	6937.37	8518.66	5330.27	5031.27	4609.98	7053.39	7274.95	8467.4	5175.04	7370.32	4967.87	6238.09	5852.56	8513.35	-
KMW0430*116	69	41	156.151	C10H20O	Citronellol	Terpenoids	106-22-9	1228	floral, rose, lime	0.04	C09849	188763	187422	182941	139990	138456	162353	285538	224957	288230	197672	225704	218300	141494	198961	138919	ko00907,ko01110,ko01120
KMW0630*381	93	123	222.198	C15H26O	1,6,10-Dodecatrien-3-ol, 3,7,11-trimethyl-, (E)-	Terpenoids	40716-66-3	1567.71888028589	floral, green, citrus, woody, waxy	0.25	-	94440.5	94682.4	76196.2	64637.1	66971.3	436321	171020	177449	177654	261397	270380	263694	339551	315928	350280	-
XMW0522	121	93	121.089	C8H11N	Pyridine, 3-propyl-	Heterocyclic compound	4673-31-8	1027	sweet, musty, beany, earthy, woody	-	-	578420	807375	859257	1.17769e+06	1.15986e+06	1.14178e+06	767254	790568	742120	838103	835473	814524	680534	967646	662953	-
KMW0552	123	204	204.188	C15H24	(-)-.beta.-Bourbonene	Terpenoids	5208-59-3	1384	herbal, woody, floral, balsamic	-	-	534018	550277	516141	645633	632247	632110	626464	639694	603581	489960	522967	490422	729352	490871	521418	-
QWMW0908*302	163	164	164.047	C9H8O3	2-Propenoic acid, 3-(3-hydroxyphenyl)-, (E)-	Acid	14755-02-3	1709	sweet	-	C12621	214021	217320	219859	173066	172855	170308	93224.4	137112	176111	138248	141475	142646	142360	131224	131671	ko00360,ko01100,ko01120,ko01220
NMW0106	77	134	135.105	C9H13N	Benzenamine, 2,4,6-trimethyl-	Amine	88-05-1	1261	-	0.013	-	20723.9	21486.8	20375.1	20822.5	20482.2	14859.8	45181.8	31031.4	31192.1	47723.3	48394.8	44637.1	35167.5	24132.3	24387.3	-
KMW0461	60	73	158.131	C9H18O2	Nonanoic acid	Acid	112-05-0	1266.5586169638	waxy, dirty, cheese, cultured, dairy	0.0016	C01601	10676.8	10547.8	9767.06	7304.91	5527.15	7125.44	5978.29	7703.53	4769.86	11847.9	8295.69	7118.96	6563.89	9209.61	6168.51	-
QWMW0564	109	220	220.183	C15H24O	Humulenol-II	Terpenoids	19888-00-7	1650	sagebrush	-	-	144090	144557	184572	128757	126497	131769	79996.9	85162.6	90889.3	90362.6	86017.8	87934.1	141892	98807.7	156965	-
w45*353	83	97	196.219	C14H28	2-Tetradecene, (E)-	Hydrocarbons	35953-54-9	1406	-	-	-	966153	943538	965071	1.01769e+06	998077	993131	885205	910029	860954	944239	969254	939100	913204	921130	907499	-
NMW0273	150	107	150.068	C9H10O2	Phenol, 4-(3-hydroxy-1-propenyl)-	Phenol	3690-05-9	1639	-	-	C02646	44889.9	48530.8	42578.4	38647.4	56025.2	37614.4	40228.2	43189.8	39132	40888.8	36778.4	39725.7	60354.2	54129.9	37511.1	ko01100,ko01110
D1346*198	69	56	112.089	C7H12O	Cyclohexanone, 2-methyl-	Ketone	583-60-8	953	-	0.83	-	134368	110855	145601	184428	181924	180431	143129	138408	135126	145933	144979	149059	179084	170236	175914	-
KMW0548*108	204	189	204.188	C15H24	1H-Cycloprop[e]azulene, 1a,2,3,4,4a,5,6,7b-octahydro-1,1,4,7-tetramethyl-, [1aR-(1a.alpha.,4.alpha.,4a.beta.,7b.alpha.)]-	Terpenoids	489-40-7	1409	woody, balsamic	-	-	1.6522e+07	1.58784e+07	1.52437e+07	1.71698e+07	1.68163e+07	1.66081e+07	1.07897e+07	1.07567e+07	1.12048e+07	1.2384e+07	1.33257e+07	1.26009e+07	1.4926e+07	1.4067e+07	1.40819e+07	-
WAMW0913	41	81	180.151	C12H20O	2,4-Dodecadienal, (E,E)-	Aldehyde	21662-16-8	1524	grapefruit, orange, fatty, citrus	-	-	111414	118858	156395	181615	133995	177099	99708.4	101221	103782	73075.1	82293.9	76516.1	152557	95188.1	142296	-
NMW0259	69	126	126.032	C6H6O3	1,3,5-Benzenetriol	Phenol	108-73-6	1610	-	630	C02183	154017	171369	147483	163857	153553	162825	64158.3	73637	67039.9	79423.7	88769.4	83194.9	159005	105528	110326	ko00627,ko00946,ko01100,ko01120
NMW0047*149	107	122	122.073	C8H10O	Phenol, 2-ethyl-	Phenol	90-00-6	1140	phenol	0.03	-	2753.97	2753.97	2753.97	16084.7	13769.9	14405.8	22137.7	25235	25021.5	28322.9	27564.1	27147.9	20857.3	19928.1	18822.9	-
NMW0003	93	55	218.167	C15H22O	2,6,9,11-Dodecatetraenal, 2,6,10-trimethyl-, (E,E,E)-	Terpenoids	17909-77-2	1752	citrus, orange, powdery, aldehydic, juicy, mandarin, sour, candy, waxy	0.22	C09729	36715	23423.7	23705.9	27736.5	12480.3	16867.3	22562.6	17471.5	15242.9	15903	16657.5	15098.1	25063.5	17264.7	28134.3	-
NMW0413	72	153	222.173	C13H22N2O	Noruron	Terpenoids	18530-56-8	1960	-	-	-	2886.89	3530.23	2962.72	3515.83	3990.66	3695.34	3883.6	3524.87	3132.43	4711.41	3523.55	4776.23	4225.86	4203.1	6238.24	-
XMW3286	98	210	210.162	C13H22O2	3(2H)-Furanone, 5-methyl-2-octyl-	Ketone	57877-72-2	1653	-	1	-	237266	208130	232450	202500	253488	196684	172426	186349	186914	174725	167216	172568	172524	159707	246030	-
WMW0214	84	57	156.188	C11H24	Nonane, 4,5-dimethyl-	Hydrocarbons	17302-23-7	1046	-	-	-	128982	22989.7	25420.8	35511.1	31749.9	34007.9	37266.7	23829	24353.7	34572.1	34339.3	33684.2	35751.2	38126.5	23478.4	-
KMW0704*357	157	142	200.157	C15H20	.alpha.-Calacorene	Terpenoids	21391-99-1	1542	woody	-	-	83582	78602.1	76169.4	61483.7	58218.7	53263.1	46294.2	44307.1	44549.8	46332.6	43300.6	47161.1	66746.3	47192.6	42917.6	-
XMW0017	270	227	270.256	C17H34O2	Hexadecanoic acid, methyl ester	Ester	112-39-0	1928.37606837607	oily, waxy, fatty, orris	4000	C16995	19380.4	20439.6	18041.3	6061	3661.94	6476.55	3898.57	5571.17	4983.76	4528.99	3583.15	3316.4	5771.29	7551.82	9501.01	-
XMW0195	107	67	206.203	C15H26	1H-Cycloprop[e]azulene, decahydro-1,1,4,7-tetramethyl-, [1aR-(1a.alpha.,4.beta.,4a.beta.,7.beta.,7a.beta.,7b.alpha.)]-	Terpenoids	28580-43-0	1373	-	-	-	714993	626328	710772	512654	541943	509078	522472	516931	576041	771525	752161	488279	487942	472476	720638	-
YZMW0204*305	109	149	164.12	C11H16O	Phenol, 2-(1,1-dimethylethyl)-4-methyl-	Phenol	2409-55-4	1355	-	0.03	-	79941.3	71501.7	78538.9	137285	143526	137730	90906.2	95380.3	96100.8	139733	142200	88254.1	91583.7	83045.3	81591.8	-
BPMW003	96	95	112.016	C5H4O3	3-Furancarboxylic acid	Acid	488-93-7	995.688311688312	-	-	-	43382.6	34415	38658.7	37517.1	36258	31059.1	40803.5	38784	39288.7	32293.8	33407.7	33365.3	51066.9	35307.5	32850.1	-
XMW0658	73	41	128.084	C7H12O2	2-Heptenoic acid	Acid	18999-28-5	1108	green, grassy, fruity, ethereal	-	-	56325.5	53607.6	52659.1	32746.3	31868.9	30870.4	58734.8	57193.8	41068.9	35047.3	35956.2	36789.5	53024	35318.5	35077.5	-
WAMW1999	112	127	256.24	C16H32O2	2-Ethylhexyl 2-ethylhexanoate	Ester	7425-14-1	1600	fruity	-	-	12957.2	11093.6	12746.1	11227.7	10967.4	10600.1	10980.9	10017.9	11091.9	10031.3	8882.06	8613.59	8402.84	8113.04	12432	-
KMW0546	57	97	200.178	C12H24O2	Acetic acid, decyl ester	Ester	112-17-4	1409	waxy, clean, fresh, laundered cloth, cloth, citrus, soapy	0.235	-	34971.8	38406.9	38944	38038.3	38522.4	60847.3	23956.8	22950.4	25470.7	38945.9	48167.4	35419.8	28096.9	32492	45122.6	-
XMW0216*063	150	177	220.183	C15H24O	(2S,3S,6S)-6-Isopropyl-3-methyl-2-(prop-1-en-2-yl)-3-vinylcyclohexanone	Terpenoids	21698-44-2	1503	-	-	-	145040	118543	128438	157709	150788	151548	126106	125259	123780	121198	112710	119561	132330	118491	114528	-
XMW0392	185	200	200.157	C15H20	.alpha.-Corocalene	Terpenoids	20129-39-9	1623	-	-	-	11276.9	11646.5	9590.77	9778.66	8983.92	8814.39	6206.17	6205.35	6591.06	6365.4	5773.26	5797.12	9682.57	6464.39	6284.27	-
D374	123	41	138.141	C10H18	(-)-trans-Pinane	Terpenoids	33626-25-4	966	-	-	-	8108.44	8623.43	8635.24	24320.6	25016.9	26841.4	15206	10039.8	11214	3498.16	4484.71	3553.17	16171.4	15914.4	9832.8	-
NMW0254	137	138	138.032	C7H6O3	Benzaldehyde, 3,4-dihydroxy-	Aldehyde	139-85-5	1595	dry, medicinal, bitter, almond	-	C16700	980554	965745	976136	684218	689750	662736	532075	556979	512361	601381	650058	625741	575573	925674	952783	-
WAMW0650	73	88	144.115	C8H16O2	Hexanoic acid, 2-ethyl-	Acid	149-57-5	1124.86631016043	paint, varnish	27	-	20547.6	21330.2	20186.2	19255.5	18715.5	16647.5	84012.6	49965.8	76199.6	15234.4	9911.61	9809.07	23939.7	35088.1	40800	-
WAMW1674	74	43	74.048	C2H6N2O	Urea, methyl-	Nitrogen compounds	598-50-5	1061	-	440	C16363	7203.44	5341.39	5376.61	4485.4	4262.67	7057.95	7391.3	5236.07	5495.77	8619.51	8372.2	8484.33	5085.37	7549.95	4830.03	ko01120
QWMW1277	115	111	186.162	C11H22O2	3,5,5-Trimethylhexyl acetate	Ester	58430-94-7	1180	sweet, orris, cumin, woody, fruity, spicy	-	-	13060.1	14872.7	12508.5	8371.33	6902.69	8670.63	8016.05	10734.1	8651.71	12847.4	10353.8	9170.67	6687.66	9388.33	11428.2	-
XMW0748	148	195	195.09	C10H13NO3	4-Acetyl-3,5-dimethyl-2-pyrrolecarboxylic acid, methylester	Ester	89909-47-7	1677	-	-	-	20473.8	30596	20196	26691	28125.4	28917.7	14665.6	20089.1	15307.6	28169.7	32450.5	28909.5	20083.3	20904	31314.3	-
NMW0144*311	41	69	168.115	C10H16O2	Neric acid	Terpenoids	4613-38-1	1344	-	-	-	562881	545222	509385	586161	578467	578987	487854	489808	479149	511051	515351	507873	509404	496884	501386	-
NMW0061	120	65	137.048	C7H7NO2	Benzene, 1-methyl-2-nitro-	Nitrogen compounds	88-72-2	1161	-	0.13	C19597	32456	33471.7	33594.4	1968.91	2004.02	1870.98	17248	15885.5	16817	1442.18	1409.91	1594.56	16156.8	9749.67	16014	-
KMW0577	97	68	168.115	C10H16O2	2H-Pyran-2-one, 5,6-dihydro-6-pentyl-	Ketone	54814-64-1	1501	peach	1.1	-	174540	179672	155117	192587	182782	184676	184175	131844	144533	182081	172865	180076	192467	111810	174360	-
XMW0382*054	119	93	204.188	C15H24	isoledene	Terpenoids	95910-36-4	1375	-	-	-	785356	798527	743487	1.0279e+06	872685	996255	538477	567842	870838	641499	693377	661728	689610	650658	671659	-
YZMW0472	39	97	156.025	C7H8O2S	3-Thien-2-ylpropanoic acid	Acid	5928-51-8	1361	-	13.2	-	9236.97	8909.23	8926.64	14273.2	14271.1	13871.8	6786.81	11085.9	10812.8	9720.88	9855.82	7186.98	6099.68	5576.09	8978.95	-
QWMW1268	91	65	178.136	C12H18O	Benzeneethanol, .alpha.-(2-methylpropyl)-	Alcohol	7779-78-4	1383.71065709553	green, floral, herbal, celery, creamy	-	-	1.01232e+06	863873	984973	733491	780118	727653	716757	713583	780136	594826	1.03275e+06	615768	679286	615007	994884	-
KMW0435	83	70	154.136	C10H18O	2-Decenal, (Z)-	Aldehyde	2497-25-8	1252	tallow	0.05	-	45893.3	45454.9	45248.1	19513.2	15764.1	15125.9	54058.6	67179.7	60869.9	35553.7	22995	33891.1	21899.9	36294.3	36975.1	-
XMW3112	69	55	296.308	C20H40O	Isophytol	Terpenoids	505-32-8	1948	mild, floral, herbal, green	0.64	-	15186.8	15402.6	15126.3	8910.05	9076.32	9402.86	7047.57	5878.42	6452.06	6960.28	8614.3	7021.12	6303.45	9492.35	11048.4	-
KMW0581	133	193	208.11	C12H16O3	Benzene, 1,2,3-trimethoxy-5-(2-propenyl)-	Ether	487-11-6	1554	spice, flowery	22	C10451	72188.1	65715.6	75265.7	55086.8	53232.3	51242.7	26503.7	28061.3	28569.7	29031.3	30034.3	29424.4	57733.9	37320.3	36298.9	-
QWMW0676	119	120	165.079	C9H11NO2	Benzoic acid, 2-amino-, ethyl ester	Ester	87-25-2	1416	sweet, fruity, green, orange, blossom, grape	-	-	5.19743e+06	5.20161e+06	4.79257e+06	5.90847e+06	5.66375e+06	5.69661e+06	3.66672e+06	3.65441e+06	3.32205e+06	3.11107e+06	3.13991e+06	3.17545e+06	5.30173e+06	3.19506e+06	3.60227e+06	-
GMW0087	70	41	154.136	C10H18O	2-Decenal, (E)-	Aldehyde	3913-81-3	1263	waxy, fatty, earthy, green, cilantro, mushroom, aldehydic, fried, chicken, fatty, tallow	0.005	-	72369.7	69388.6	69635.8	33682.4	26273.8	29404.3	80672.1	97272.8	89857.1	56233.5	34983.2	53948.4	33308.8	57242.6	56793	-
XMW0138	183	198	198.141	C15H18	Azulene, 1,4-dimethyl-7-(1-methylethyl)-	Terpenoids	489-84-9	1775	-	-	C09675	60759.6	46006.7	51418.2	39200.2	36276.5	30970.1	34685	34390.2	33319.5	31623.5	30997.3	20248	52739.3	44612.2	29472.4	-
NMW0174	77	58	179.131	C11H17NO	Mexiletine	Amine	31828-71-4	1397	-	-	C07220	671788	728004	716840	1.63483e+06	1.80575e+06	1.66123e+06	842601	1.66959e+06	761746	1.19394e+06	822986	1.42299e+06	1.18813e+06	1.05541e+06	661345	-
NMW0135	65	91	149.03	C8H7NS	Thiocyanic acid, phenylmethyl ester	Sulfur compounds	3012-37-1	1339	-	0.005	C02660	357333	339897	356573	316529	319013	318950	95245.8	89250.5	90023.1	174531	181555	186310	337392	314811	189662	-
KMW0268*022	135	136	136.1	C8H12N2	Pyrazine, 2-ethyl-3,5-dimethyl-	Heterocyclic compound	13925-07-0	1084	burnt, almond, roasted, nutty, coffee	4e-05	-	15734.5	14841.7	15155.9	16227.4	16078.9	16317.3	14324.2	19033.4	18481.4	15655.1	16072	15416.2	15769.1	14880.1	14783.4	-
XMW1326	126	113	141.079	C7H11NO2	2,6-Piperidinedione, 3-ethyl-	Ketone	25115-69-9	1335	-	-	-	6195.04	6032.1	6251.6	13313.4	12722.9	10815.1	9061.66	8388.32	9075.71	11086.3	11436.4	10959.9	7196.95	10793.6	6473.54	-
XMW2295	87	166	198.162	C12H22O2	10-Undecenoic acid, methyl ester	Ester	111-81-9	1416.90462592804	fatty, waxy, citrus, earthy, fungal, rose, floral	-	-	46658.3	44255.3	47446.6	52047.8	52365.6	51668.8	36174.6	44257.1	37899.5	42250.7	48160.6	42868.6	29777.7	29201.7	46818.2	-
XMW0800	152	167	167.058	C8H9NO3	2(1H)-Pyridinone, 3-acetyl-4-hydroxy-6-methyl-	Ketone	5501-39-3	1619	-	-	-	29094.8	26388.6	28473.5	29603.3	28006.2	27638.6	20356.8	24173.8	23300.6	25511.5	17877.9	18387.6	30290.1	16927.4	29386.7	-
XMW3120	70	103	200.178	C12H24O2	Butanoic acid, 2-methyl-, heptyl ester	Ester	50862-12-9	1333	fruity, apple	-	-	40210.9	38911.9	41336.4	34377.9	35769.1	35863.5	18149.7	18214.2	10540.9	18684	20201.8	21207.7	39228	36989	21480.5	-
XMW0007	149	150	278.152	C16H22O4	Dibutyl phthalate	Ester	84-74-2	1972.58620689655	faint	0.26	C14214	48551.9	49154.5	36090.7	75487.2	95600.9	69667.3	61155.1	62216.6	49215.1	71785.5	64086.7	65338	71189.6	60639.5	38093.4	-
YZMW0022	79	121	136.089	C9H12O	3-Ethylanisole	Ether	10568-38-4	1124	-	0.02	-	11703.8	11183.7	10713.8	5792.3	6368.62	6494.3	14685.6	12131	16557.5	7961.38	8596.97	1158.46	11398.7	11644.3	11578.6	-
KMW0354	122	93	140.12	C9H16O	2,6-Nonadien-1-ol	Alcohol	7786-44-9	1167	green, cucumber, vegetable	-	-	16396.9	2557.59	16257.8	13934.2	12788	13440.4	18726.4	20835.2	20294.5	14547.5	14672.7	13925.8	16208.8	15907	15826.4	-
XMW2233	68	92	210.162	C13H22O2	2,6-Octadien-1-ol, 3,7-dimethyl-, propanoate, (Z)-	Ester	105-91-9	1455	fruity, floral, green, jammy, berry	-	-	1.67763e+06	1.7668e+06	1.75653e+06	2.1127e+06	2.07515e+06	2.08267e+06	1.89352e+06	1.73606e+06	1.7968e+06	248691	49738.1	1.55161e+06	1.85126e+06	1.83847e+06	1.79857e+06	-
YZMW0592	70	112	198.162	C12H22O2	2-Ethylhexyl methacrylate	Ester	688-84-6	1296	-	0.8	-	134723	132351	138421	117213	112304	22460.8	131596	146803	135896	152893	154012	145297	140049	134341	137223	-
XMW0199	71	57	240.282	C17H36	Hexadecane, 4-methyl-	Hydrocarbons	25117-26-4	1659	-	-	-	168147	169274	157802	184718	183202	189926	98900.1	105317	19780	155335	164569	163489	155311	155909	161943	-
QWMW0681	67	91	226.193	C14H26O2	Octanoic acid, 2-hexenyl ester, (E)-	Ester	85554-72-9	1573	green, fruity, pear, oily, winey, earthy	-	-	14052.4	115619	92246.8	130343	129114	124855	73937.6	79481	70261.8	99413.1	101431	97268.4	93556.7	93002	88958.3	-
KMW0098*186	67	82	100.089	C6H12O	3-Hexen-1-ol, (Z)-	Alcohol	928-96-1	856.478405315615	fresh, green, grass, foliage, vegetable, herbal, oily	0.05	C08492	68545	64469.3	59560.8	29781.2	29675.7	28974.9	5334.57	28823.3	26672.9	46293.7	39185	37956.4	37991.7	38879.8	36792.9	ko01110
XMW0268	169	165	198.141	C15H18	1,2,3,3a,8,9,9a,9b-Octahydrocyclopenta[def]phenanthrene	Aromatics	148145-44-2	1761	-	-	-	203.602	1018.01	1132.08	21193.1	20781.9	21163.6	2020.81	3042.92	2280.59	1847.08	2222.25	2045.49	8440.45	8706.84	8998.67	-
NMW0298	129	57	258.183	C14H26O4	Hexanedioic acid, bis(2-methylpropyl) ester	Ester	141-04-8	1695	mild, estery	-	C14260	1437.59	9759.93	10029.4	7943.81	7187.97	7270.72	10216.6	10896.1	10157.7	9833.94	11217.1	10345.7	8811.54	8948.85	9397.56	-
WAMW1374	120	91	120.058	C8H8O	Benzofuran, 2,3-dihydro-	Heterocyclic compound	496-16-2	1224	-	0.048	-	174499	167273	166177	133247	25632	128160	227760	234290	223177	254728	256320	243032	209811	199176	196991	-
XMW1253	71	41	214.193	C13H26O2	Butanoic acid, 1-methyloctyl ester	Ester	69727-42-0	1407	-	-	-	173178	131346	114355	86205.5	83897.3	79818	217359	12626	63129.8	90315.8	82299	88138.2	80876.5	85940.3	81135.2	-
XMW1381	105	91	134.11	C10H14	Bicyclo[3.2.1]oct-2-ene, 3-methyl-4-methylene-	Terpenoids	49826-53-1	1168	-	-	-	43166.2	40859.7	41586.1	881.417	5046.73	4407.08	22211.3	20237	21115.6	5866.55	5199.83	5858.2	18191.6	17818.1	19082.1	-
NMW0242	121	137	165.079	C9H11NO2	Benzocaine	Ester	94-09-7	1566	-	330	-	337865	348895	326034	460880	426548	433369	289522	319043	289864	57904.4	386835	346368	330939	332720	353507	-
D767	91	131	190.136	C13H18O	Benzenepropanal, 4-(1,1-dimethylethyl)-	Aldehyde	18127-01-0	1521	-	0.1	-	62675.7	416480	355736	454872	441462	487451	313379	324992	320511	363207	336133	339450	326894	350571	331151	-
BPMW004	117	132	132.094	C10H12	o-Isopropenyltoluene	Aromatics	7399-49-7	1015.01340482574	-	-	-	18601.2	3378.47	19606.5	23564.7	24042.6	23709.2	16892.4	48409.5	45319.3	18626.1	19153.6	18141.1	21287	19725.2	20799.9	-
KMW0129	81	39	96.058	C6H8O	2,4-Hexadienal, (E,E)-	Aldehyde	142-83-6	911	sweet, green, spicy, floral, citrus	0.06	C19249	4752.48	950.497	5204.1	7881.29	7484.95	7103.93	4797.29	4795.18	4863.28	4873.24	5441.61	5516.08	7292.89	6712.45	7163.94	-
NMW0337	185	129	258.183	C14H26O4	Dibutyl adipate	Ester	105-99-7	1766	-	-	-	25395.4	26833.9	24810.3	20898.8	19241.7	3613.9	18069.5	23739.7	21267.1	18840	20951.1	18653.9	21091.4	19219.3	19810.4	-
KMW0650*382	111	123	222.198	C15H26O	β-CARYOPHYLLENE ALCOHOL	Terpenoids	472-97-9	1568	warm, woody, moss, spicy, earthy	-	-	119417	101695	113254	99153.5	98809.8	98718.4	63127.1	67643	54734.9	68735.1	71904.6	66895.1	88185.4	86770.7	85642	-
NMW0331	118	105	177.09	C9H11N3O	N-Nitrosonornicotine	Heterocyclic compound	16543-55-8	1756	-	-	C16452	5601.75	6881.82	2731.97	2599.5	436.028	2180.14	3424.35	5338.69	3903.78	5251.17	5573.86	2640.37	4891.98	4472.94	4867.61	-
D345	91	119	204.151	C14H20O	(3aR,6R,8aR)-7,7-Dimethyl-8-methylenehexahydro-1H-3a,6-methanoazulen-3(2H)-one	Ketone	30557-76-7	1605	vetiver, woody	-	-	126325	121081	119456	124085	123792	117590	54359.4	81834.7	10871.9	76456.9	83802.8	79335	91695.4	83960.9	84224.9	-
WAMW1907	73	44	73.053	C3H7NO	Formamide, N,N-dimethyl-	Amine	68-12-2	783	-	0.14	C03134	33055.2	32702.7	29981.2	7534.71	1403.17	7015.87	8238.17	11365.8	7955.37	17155.9	14688	14914.4	16332.9	17167.9	15448.9	-
XMW0091	109	137	152.12	C10H16O	3-Isopropylidene-5-methyl-hex-4-en-2-one	Ketone	64149-32-2	1175	-	-	-	107224	76661.8	91531.6	1226.84	24085	23606	51022.8	49705.6	50023.2	7273.94	6134.2	7712.6	42022.1	41031	45450.3	-
YZMW0707*271	115	116	144.058	C10H8O	1-Naphthalenol	Phenol	90-15-3	1514.62686567164	-	4	C11714	179727	180361	179987	208921	195627	192278	108331	108323	109025	111816	120349	117944	148605	139305	140885	-
GMW0284	39	96	170.131	C10H18O2	3-Nonenoic acid, methyl ester	Ester	13481-87-3	1228	fruity, green, watermelon rind, pear skin, honeydew, juicy, fatty, dry	-	-	21181.3	19966	19293.5	20358	3858.69	19938.5	23957.4	25046.6	24139.4	26841.5	26707.8	25865.9	24466.2	22515	21498.2	-
D14	106	79	124.052	C7H8O2	Salicyl alcohol	Alcohol	90-01-7	1268	-	6	-	51937.5	51988.5	52874.8	27278.7	27451.7	27945.3	19746.2	16376	2747.66	14386.1	13738.3	14213.2	43538	39724.5	38078	-
KMW0574*322	131	103	176.084	C11H12O2	2-Propenoic acid, 3-phenyl-, ethyl ester	Ester	103-36-6	1471.15933752142	sweet, balsamic, fruity, spicy, powdery, berry, plum	0.165	C06359	1.29492e+06	1.26521e+06	1.21015e+06	1.19984e+06	100887	1.19704e+06	607264	893086	504433	1.71345e+06	1.62665e+06	1.66213e+06	1.60492e+06	1.4338e+06	1.42014e+06	-
XMW1225	101	57	160.074	C7H12O4	Propane-1,1-diol diacetate	Ester	33931-80-5	984	-	-	-	3013.02	1081.96	2128.66	6491.23	6363.78	6133.55	4203.61	139.577	4197.39	697.883	1078.46	1376.36	4835.17	4429.09	5148.19	-
XMW1467	110	109	110.084	C6H10N2	1H-Pyrazole, 1,3,5-trimethyl-	Heterocyclic compound	1072-91-9	1032	-	-	-	115366	124170	113767	112951	103316	117339	88999.5	90710.6	89000.9	15865.5	79327.7	132133	115479	108660	98703.4	-
KMW0591	95	71	224.178	C14H24O2	Butanoic acid, 1,7,7-trimethylbicyclo[2.2.1]hept-2-yl ester, endo-	Ester	13109-70-1	1451	herbal, woody	-	-	331658	2.11526e+06	2.36514e+06	2.32661e+06	2.42561e+06	2.35537e+06	1.71511e+06	1.74205e+06	1.65829e+06	1.90136e+06	1.79664e+06	1.82071e+06	2.30002e+06	2.14133e+06	1.96182e+06	-
D58	65	117	220.146	C14H20O2	Butanoic acid, 3-methyl-, 3-phenylpropyl ester	Ester	5452-07-3	1613	fruity, strawberry, raspberry, plum	-	-	322465	41422.9	333440	275749	269293	284727	218620	246450	222694	207114	232349	217026	236326	223417	261483	-
QWMW1227	132	77	160.052	C10H8O2	2H-1-Benzopyran-2-one, 6-methyl-	Ester	92-48-8	1570.82338902148	sweet, coconut, vanilla, creamy, powdery, floral	-	-	26465.6	24326.6	20917.3	17690.7	16820.5	19015.8	9488.37	10578.1	1897.67	11009.6	11394.5	11548.8	15516.5	14609.1	13198.2	-
w41*229	55	111	126.104	C8H14O	3-Octen-2-one, (E)-	Ketone	18402-82-9	1035	herbal, mushroom	-	-	5168.49	8363.66	4964.35	15244.7	12982.8	992.869	24442.3	31904.8	28412.6	12011	7065.71	7616.84	8734.07	10159.2	10199.9	-
XMW0499*041	57	71	184.219	C13H28	Undecane, 3,4-dimethyl-	Hydrocarbons	17312-78-6	1247	-	-	-	16777.5	15608	16325.5	17873.1	17056	18137.2	18007.6	18160.1	17930.9	16865.5	16357.1	15728.3	16541.3	16958.2	17081.7	-
XMW0178	105	175	250.193	C16H26O2	Acetic acid, (1,2,3,4,5,6,7,8-octahydro-3,8,8-trimethylnaphth-2-yl)methyl ester	Ester	314773-27-8	1763	-	-	-	17442	17232.7	17515.6	2730.58	15546.8	14391.3	15705	16494.8	16776.3	15088.4	14457.4	14843.7	17392.2	13652.9	15086.9	-
QWMW0666	77	105	192.079	C11H12O3	Ethyl benzoylacetate	Ester	94-02-0	1542	fruity, cherry, brandy, berry, woody, jammy	-	-	35482.4	3609.67	29699.1	28816.6	29748.9	29215.7	20249.2	19869.1	18048.3	23580.8	26650.9	25121.4	26541.1	22748.8	20759.6	-
NMW0240	138	121	138.032	C7H6O3	Benzoic acid, 4-hydroxy-	Acid	99-96-7	1558	phenol, nutty	5	C00156	43811.1	42572.7	51693.8	26638.4	22706.1	24696.9	31392.5	38079.9	37301.5	26671.8	4541.22	27514.6	26934.7	30130	34842.5	ko00130,ko00362,ko00623,ko00627,ko00790,ko01100,ko01110,ko01120,ko01220,ko01240
NMW0246*391	131	162	162.068	C10H10O2	trans-4-Methoxycinnamaldehyde	Aldehyde	24680-50-0	1570	spicy, floral, sweet, cinnamon, cherry, vanilla	-	C10475	874564	1.22761e+06	1.36248e+06	1.02278e+06	1.01745e+06	985504	745017	657817	746745	583596	627788	627515	996429	960476	976626	-
D1354	73	87	130.136	C8H18O	4-Octanol	Alcohol	589-62-8	978	-	0.4	-	40213.3	65248.1	56212.4	26653.5	25772.3	44624.4	11310.6	1406	7029.99	153052	90777.9	103857	33391.2	41611.3	44408.7	-
KMW0689	91	105	212.084	C14H12O2	Benzyl Benzoate	Ester	120-51-4	1763	faint, sweet, balsamic, oily, herbal	0.341	C12537	21309.3	19815.1	19270.7	3053.17	15265.9	17272.9	17192.5	19593.3	16631	17061.6	17956.5	15777.8	22623.1	20155.5	16793.2	-
XMW3506	67	82	236.178	C15H24O2	cis-Hexenyl octyne carbonate	Ester	68480-29-5	1765	green	-	-	13539.6	19857.4	20299.2	13353.6	16783.3	12852.2	9860.73	10939.4	10108.8	1939.83	17197.3	14584.9	10721.2	9699.16	14538	-
XMW1476	135	77	164.084	C10H12O2	1-Propanone, 1-(4-methoxyphenyl)-	Ketone	121-97-1	1513	musty, anisic	-	-	21880	127190	153110	149649	154800	170654	151352	142882	121489	127370	179709	130816	109400	117095	162261	-
KMW0134	53	81	114.014	C5H6OS	2-Furfurylthiol	Alcohol	98-02-2	911	sulfury, roasted, coffee, oily, fatty, burnt, smoky	6e-06	-	13447.8	2689.57	15043.2	22974.7	22633.8	30840.8	14842	14058	13745.3	13740.2	15703.2	15663.7	21781.7	19501.2	29828.1	-
QWMW1229	148	120	194.094	C11H14O3	Ethyl 3-(2-hydroxyphenyl)propanoate	Ester	20921-04-4	1576	spicy	-	-	15878.2	109760	121253	164094	157733	158039	79391.1	84247.4	88909.5	110177	127998	114211	148064	85516.8	142773	-
KMW0160	106	61	106.045	C4H10OS	1-Propanol, 3-(methylthio)-	Alcohol	505-10-2	978.27657378741	cabbage, cooked potato, garlic	0.036	-	79920.9	107379	84709	263317	262250	255429	186198	181712	178967	64473.2	12894.6	12894.6	198044	196372	195890	-
XMW0642	95	71	128.12	C8H16O	Cyclohexanol, 3,5-dimethyl-	Alcohol	5441-52-1	973	-	-	-	327169	305137	337346	744243	734752	713861	558386	549672	537006	187030	37406	37406	590457	585364	582662	-
GMW0074	120	92	180.042	C9H8O4	Aspirin	Acid	50-78-2	1309	-	200	C01405	1.52116e+06	1.48353e+06	1.48997e+06	180777	180777	1.83099e+06	1.00946e+06	948280	903883	1.54484e+06	1.60661e+06	1.54161e+06	1.49293e+06	1.49538e+06	1.47421e+06	-
WAMW1799*181	55	41	100.052	C5H8O2	2-Pentenoic acid	Acid	626-98-2	873	pungent, fatty	-	-	163490	149112	127147	67902.6	13580.5	13580.5	103230	153629	110581	155773	139024	136490	101587	100050	97954.1	-
XMW1218	58	43	172.146	C10H20O2	2-Nonanone, 3-(hydroxymethyl)-	Ketone	67801-33-6	1093	fresh, sweet, green, weedy, earthy, herbal	-	-	14243	14243	84051.7	73772.9	72635.5	71215.1	92373	90460.4	91432.1	83980.1	84024	85644.9	85548.4	83023.4	81781.3	-
D307	121	84	154.136	C10H18O	Bicyclo[3.1.1]heptan-3-ol, 2,6,6-trimethyl-, (1.alpha.,2.beta.,3.alpha.,5.alpha.)-	Terpenoids	27779-29-9	1179	-	-	-	318442	4993.28	4993.28	24966.4	26853.8	27338.8	157019	150624	148802	26960.8	25750.1	27750.7	123156	129083	127964	-
KMW0310	134	109	152.12	C10H16O	2-Cyclohexen-1-ol, 1-methyl-4-(1-methylethenyl)-, trans-	Alcohol	7212-40-0	1123	fresh, minty	-	-	8310.17	7785.58	7327.31	1465.46	13806.8	13493.5	15134	14429.2	13905.1	1465.46	15080	14933.6	14973.5	14449	14226.7	-
NMW0779	75	45	106.063	C4H10O3	Ethanol, 2,2'-oxybis-	Alcohol	111-46-6	965.088449531738	-	240	-	14483.3	13436.3	14993.4	33732.4	34033.8	32925.2	24611.5	24611.8	23992.5	8374.11	1674.82	1674.82	27009.7	25505	25596.5	-
XMW0780	91	119	134.11	C10H14	2,6-Dimethyl-1,3,5,7-octatetraene, E,E-	Terpenoids	460-01-5	1131	-	-	-	17570	10273.8	11524.9	20183.5	20336	20934	28995.7	28883	29466.9	1397.67	1397.67	6988.36	18800.4	19689.1	20159.6	-
D315	205	105	220.183	C15H24O	(R)-2-((4aS,8aR)-4a-Methyl-8-methylene-1,4,4a,5,6,7,8,8a-octahydronaphthalen-2-yl)propan-1-ol	Terpenoids	28102-68-3	1723	-	-	-	782.783	782.783	4989.07	4407.79	3913.92	4345.99	7236.69	7488.96	7537.34	4973.38	5206.32	5586.1	4806.8	4557.15	4893.92	-
QWMW0822	41	82	218.131	C14H18O2	cis-3-Hexenyl phenyl acetate	Ester	42436-07-7	1610	sweet, green, floral, honey, tropical	0.16	-	48657.1	52104.1	47751.5	49357	46168.3	48426.8	5043.87	25219.3	5043.87	27971	32180.2	29502.6	36337	34000.2	36596.9	-
KMW0669	71	41	130.063	C6H10O3	Pantolactone	Ester	599-04-2	1036.99731903485	burnt, roasted bread	500	C01012	3472.46	649.816	649.816	10043	9076.72	10635.1	3452.05	3249.08	3367.1	6882.56	6619.63	6286.75	4440.57	4012.18	4376.78	-
QWMW0267	70	44	100.1	C5H12N2	Piperazine, 2-methyl-	Heterocyclic compound	109-07-9	990	burnt, roasted	30	-	30639.1	28598.8	29490.7	15103.2	3020.64	3020.64	29697.6	39020.6	36380.3	19131.3	18754	18580.8	20101.8	21689.2	22628.3	-
QWMW0741	132	151	207.126	C12H17NO2	Benzoic acid, 2-(methylamino)-, 2-methylpropyl ester	Ester	65505-24-0	1617	sweet, floral, fruity, citrus, grape, grapefruit	-	-	13733.6	13733.6	123782	94136.9	78169.6	98270.2	69612.1	76625.8	79234.1	68668.1	74720.1	73589.7	82006.8	84830.5	92284.1	-
WAMW1635	56	103	158.131	C9H18O2	Pentanoic acid, butyl ester	Ester	591-68-4	1093	sweet, fruity, pineapple, green, raspberry, tropical	-	-	11105.3	4580	10933	8076.37	11315.7	9954.22	8503.93	765.907	765.907	3849.67	3829.53	4611.54	11662.2	10250.2	10447.3	-
NMW0231	164	149	206.094	C12H14O3	Phenol, 2-methoxy-4-(2-propenyl)-, acetate	Ester	93-28-7	1524	fresh, sweet, woody, clove, floral, carnation, malty, spice	100	C14567	3990.34	11930.6	10351.4	792.458	792.458	6858.57	6962.17	7953.27	7603.01	3962.29	4064.78	4422.65	4554.25	4969.79	4319.22	-
D282	81	83	238.193	C15H26O2	Citronellyl tiglate	Terpenoids	24717-85-9	1658	rose, fruity, floral, geranium, leafy, tea	-	-	77894.6	71956.4	79019.6	7180.69	107688	7180.69	44840.8	35903.4	51182.1	54731.1	56018.6	56635.3	71548.1	62133.8	68835.1	-
NMW0422	107	153	200.084	C13H12O2	Phenol, 2,2'-methylenebis-	Phenol	2467-02-9	1989.65517241379	-	-	-	9566.51	9618.2	8368.51	9833.16	9022.3	4005.29	8743.53	7597.98	6979.55	801.057	8782	801.057	7363.82	7454.01	8641.31	-
D895	111	125	126.025	C5H6N2S	Pyrazine, (methylthio)-	Heterocyclic compound	21948-70-9	1076	-	0.2	-	4272.9	810.342	810.342	5025.71	4681.41	4843.63	5048.4	4761.02	4532.81	4101.06	6473.31	4264.27	4505.42	4907.2	4051.71	-
XMW0650*163	84	55	84.058	C5H8O	2-Butenal, 3-methyl-	Aldehyde	107-86-8	782	sweet, fruity, pungent, brown, nutty, almond, cherry	0.0005	C07330	4999.98	3352.37	670.474	6991.43	7805.32	6937.02	4640.71	4200.3	4532.8	5175.78	670.474	5228.8	6570.85	5438.23	6381.28	-
NMW0201	42	56	177.115	C11H15NO	Phenmetrazine	Heterocyclic compound	134-49-6	1462	-	-	C07432	198998	207188	218082	248181	247415	245368	299209	8018.43	8018.43	40092.2	235531	250845	268469	282802	223756	-
D56	68	105	190.099	C12H14O2	2-Buten-1-ol, 3-methyl-, benzoate	Ester	5205-11-8	1459	balsamic, fruity, chocolate, ylang-ylang, tea	-	-	1.57653e+06	1.60547e+06	1.62652e+06	2.09674e+06	2.05556e+06	2.06004e+06	1.02944e+06	49738.1	49738.1	248691	788283	937967	1.49436e+06	1.397e+06	1.17046e+06	-
GMW0163	71	39	144.115	C8H16O2	1-Butanol, 3-methyl-, propanoate	Ester	105-68-0	968	sweet, fruity, banana, pineapple, ripe, tropical, fruity	0.0086	-	12789.6	12555.8	13369.1	15856.1	15023.5	15510.8	12128.7	12743	12570.9	2644.97	528.994	528.994	10836.6	13634.3	14429.9	-
D1612	132	149	206.094	C12H14O3	Oxiranecarboxylic acid, 3-methyl-3-phenyl-, ethyl ester	Aldehyde	77-83-8	1524	-	2	-	199449	188010	193518	14883.8	14883.8	74418.9	98603.5	103934	100757	107573	105927	115697	157023	138929	116157	-
XMW0740	132	133	133.064	C7H7N3	3-Methyl-pyrrolo(2,3-b)pyrazine	Heterocyclic compound	20321-99-7	1507	-	-	-	303304	217805	308296	189299	220207	127455	111695	108988	127064	21797.6	181221	21797.6	255128	206952	295131	-
XMW0455	138	123	138.068	C8H10O2	1,3-Benzenediol, 4,5-dimethyl-	Phenol	527-55-9	1490	-	-	-	5405.64	6426.04	10646	7156.28	9414.07	6649.08	8267.2	8673.89	6775.46	1081.13	6140.78	1081.13	7460.62	10696.5	6812.42	-
YZMW0241	56	55	129.079	C6H11NO2	L-Pipecolinic acid	Acid	3105-95-1	1253	-	3230	C00408	30139.6	28386.5	28064.7	14230.2	11869.2	11302.6	32380.1	2260.53	2260.53	23536.4	13762.6	14671.1	13487.8	24120.3	23310.3	ko00310,ko01100,ko01110,ko01120
XMW0574	68	57	142.099	C8H14O2	4-Penten-1-ol, propanoate	Ester	30563-30-5	978	-	-	-	302598	353668	309745	764114	749627	743891	35658.8	35658.8	35658.8	178294	180147	185101	577900	575122	577022	-
XMW0152	90	45	146.094	C7H14O3	Pentanoic acid, 2-hydroxy-3-methyl-, methyl ester	Ester	41654-19-7	975	fruity, estery, caramel	-	-	54026.3	56562.6	59695.8	136173	133086	130414	87943.8	87585.5	84594.5	10805.3	10805.3	10805.3	93206.2	94502.9	93205.9	-
XMW0066	118	160	160.125	C12H16	Naphthalene, 1,2,3,4-tetrahydro-2,6-dimethyl-	Aromatics	7524-63-2	1304	-	-	-	180741	175599	176706	21060	21060	21060	117667	111839	105300	183693	191718	183721	177205	178610	175595	-
KMW0501*351	136	121	196.146	C12H20O2	Dihydrocarvyl acetate	Terpenoids	20777-49-5	1306	floral, rose, cumin, sweet, minty	-	-	1.31282e+06	1.28301e+06	1.28964e+06	163380	163380	163380	1.07695e+06	853155	816898	1.33056e+06	1.38244e+06	1.32568e+06	1.29091e+06	1.27953e+06	1.26641e+06	-
XMW0533	147	148	148.035	C9H8S	3-Methylbenzothiophene	Heterocyclic compound	1455-18-1	1315	-	-	-	2.59197e+06	2.52715e+06	2.54901e+06	266220	266220	266220	1.3311e+06	2.05109e+06	1.64305e+06	2.61119e+06	2.72395e+06	2.61414e+06	2.55239e+06	2.51339e+06	2.49206e+06	-
KMW0453	80	93	196.146	C12H20O2	Linalyl acetate	Terpenoids	115-95-7	1257	sweet, green, citrus, bergamot, lavender, woody	1	C09863	22184.7	5495.65	4365.96	12834.1	10962	12104.1	27805.1	27771.1	27350.8	873.191	873.191	873.191	20446.4	20872.7	20908.8	-
QWMW1248	55	41	98.037	C5H6O2	2(3H)-Furanone, 5-methyl-	Ketone	591-12-8	869	sweet, nutty, tonka, coumarin, tobacco	-	-	156923	135362	127147	19571.3	19571.3	19571.3	103094	153422	109473	149281	138834	136208	101055	99909.5	97856.5	-
XMW1273	163	136	178.111	C10H14N2O	1-(5-Dimethylethyl)pyrazin-2-yl-ethan-1-one	Ketone	182306-61-2	1312	-	-	-	290399	281471	282986	28103.1	28103.1	28103.1	140516	144035	147499	290182	302561	289797	285425	281116	276186	-
KMW0601	164	107	164.084	C10H12O2	2-Butanone, 4-(4-hydroxyphenyl)-	Ketone	5471-51-2	1553	sweet, berry, jammy, raspberry, ripe, floral	0.01	-	10867.4	10258.8	11136.5	1061.12	1061.12	1061.12	5797.52	6629.63	6774.29	5485.32	5682.73	5305.62	6189.84	6401.74	6221.24	-
KMW0589	147	121	204.188	C15H24	Humulene	Terpenoids	6753-98-6	1466.78101772441	woody	0.16	C09684	2.17798e+06	2.17798e+06	2.17798e+06	1.19679e+07	1.16375e+07	1.15537e+07	1.09808e+07	1.14827e+07	1.12571e+07	1.22777e+07	1.14242e+07	1.21738e+07	1.10411e+07	1.08899e+07	1.12988e+07	-
YZMW0705	134	186	184.065	C10H13ClO	Phenol, 4-chloro-5-methyl-2-(1-methylethyl)-	Phenol	89-68-9	1514	-	0.6	-	3.45766e+06	3.62368e+06	3.08526e+06	3.80146e+06	3.79177e+06	1.67276e+06	334552	334552	334552	2.24168e+06	2.39732e+06	2.29316e+06	2.877e+06	2.84953e+06	2.95687e+06	-
YZMW0677	39	45	130.063	C6H10O3	4-Methyl-2-oxovaleric acid	Acid	816-66-0	979	-	195	C00233	106544	107191	110922	189237	187777	186207	149212	147389	145133	21308.8	21308.8	21308.8	157440	152866	151779	ko00280,ko00290,ko00785,ko01100,ko01110,ko01210,ko01230
QWMW0682	55	82	254.225	C16H30O2	Decanoic acid, 3-hexenyl ester, (Z)-	Ester	85554-69-4	1760	green, fruity, fatty, waxy	-	-	19020.6	23716	24299.6	14834.1	13968.3	14649.9	14051	15892.7	14246.5	2793.67	2793.67	2793.67	15771.3	15194.4	15333.1	-
WAMW1263	177	43	192.151	C13H20O	2H-1-Benzopyran, 3,5,6,8a-tetrahydro-2,5,5,8a-tetramethyl-, trans-	Heterocyclic compound	41678-29-9	1314	-	0.1	-	77530.1	75116.4	75551	7461.17	7461.17	7461.17	37305.8	38154	39461.5	77371.9	80893.6	77097.1	76653	74282.2	73920.3	-
QWMW0987	72	115	144.058	C10H8O	Benzofuran, 2-ethenyl-	Heterocyclic compound	7522-79-4	1220	burnt, caramel	-	-	4256.05	4963.62	4071.05	645.668	3269.29	3228.34	645.668	6921.5	645.668	5960.61	5996.33	5770.29	5153.97	5190.95	5358.24	-
XMW0218	57	71	254.297	C18H38	Hexadecane, 7,9-dimethyl-	Hydrocarbons	21164-95-4	1679	-	-	-	41417.5	48283.4	47543.1	22560.3	22239.9	24823	31655.8	26933.4	31671.8	4139.48	4139.48	4139.48	21030.3	20697.4	21681	-
GGMW0050	55	83	112.089	C7H12O	Cyclohexanone, 4-methyl-	Ketone	589-92-4	959	-	0.46	-	48741.3	39408.2	40986.3	6764.68	6764.68	6764.68	44932.7	54249.9	48684.9	47277.6	46263.1	46081.8	34547.1	33823.4	35668.6	-
WAMW1769	57	70	144.115	C8H16O2	Propanoic acid, pentyl ester	Ester	624-54-4	969	sweet, fruity, apricot, pineapple, tropical, banana	0.085	-	21912.6	21077.9	22307.2	136920	128890	134040	3259.08	3259.08	3259.08	16736.7	16527.5	16295.4	125811	127216	133321	-
XMW0627	149	177	222.089	C12H14O4	Diethyl Phthalate	Ester	84-66-2	1594	bitter	0.33	D03804	280826	240924	262765	24827.1	24827.1	24827.1	124136	130112	159658	270829	306001	291387	145329	141216	136562	-
XMW0675	121	91	150.104	C10H14O	2,6,6-Trimethylcyclohexa-1,4-dienecarbaldehyde	Aldehyde	162376-82-1	1109	-	-	-	86152.7	82125.7	83955.8	855.657	855.657	855.657	24700.5	29401.6	24193.4	4278.28	4716.65	4399.78	29423.7	28086.9	27718.3	-
GMW0072	56	101	118.027	C4H6O4	Methylmalonic acid	Acid	516-05-2	1218	-	-	C02170	53761.9	49805.3	51184.1	63573	64031.8	63858.2	9961.06	9961.06	9961.06	56998.7	56913.4	55055.1	58715.5	55835.4	55215.4	ko00240,ko00280,ko00640,ko01100
XMW0167	176	161	176.12	C12H16O	1-(2,3,4,5-Tetramethylphenyl)ethanone	Ketone	34764-71-1	1526	-	-	-	72906.1	71362.3	76689.6	63001.1	59284.5	59075.4	9364.47	9364.47	9364.47	46822.4	51122.2	48168.3	55562.9	51714.8	52552.4	-
XMW0523*019	92	65	92.037	C5H4N2	1H-Pyrrole-2-carbonitrile	Heterocyclic compound	9513-94-4	1161	-	-	-	99839.5	73718.8	86791.8	1325	1325	1325	48577.8	45410.6	35629.5	7273.1	6624.98	8091.22	30063.1	31986.5	32383.9	-
XMW0873	203	109	282.098	C15H23Br	1,4-Methanoazulene, 7-bromodecahydro-4,8,8-trimethyl-9-methylene-	Terpenoids	24503-54-6	1688	-	-	-	78926	80726.2	76900.1	54602.8	52468.7	51117.1	9340.71	9340.71	9340.71	46703.5	48764.7	46713.4	57151	52768.9	53596.2	-
WMW0148	121	119	204.188	C15H24	Spiro[4.5]dec-7-ene, 1,8-dimethyl-4-(1-methylethenyl)-, [1S-(1.alpha.,4.beta.,5.alpha.)]-	Terpenoids	24048-44-0	1471	-	-	-	1.25414e+06	1.25414e+06	1.25414e+06	6.27068e+06	6.95661e+06	6.46655e+06	1.09494e+07	1.13345e+07	1.11876e+07	1.19354e+07	1.2119e+07	1.1675e+07	1.02118e+07	1.01827e+07	9.45813e+06	-
XMW0206	108	135	135.054	C5H5N5	1H-Pyrazolo[3,4-d]pyrimidin-4-amine	Amine	2380-63-4	1763	-	-	-	8797.94	8496.25	8799.7	724.527	724.527	724.527	5366.9	6366.35	5672.73	3622.64	3976.54	3879.69	14510.2	15834.2	15016.4	-
KMW0276	56	55	130.136	C8H18O	1-Octanol	Alcohol	111-87-5	1069.76369495166	intense citrus, rose	0.022	C00756	17883.5	21736.4	20871.3	1652.04	1652.04	1652.04	31747.6	48774.7	33674.1	9507.72	8260.18	8832.26	11877.3	12788.5	11762.9	-
XMW0186*139	95	43	124.089	C8H12O	3,5-Octadien-2-one, (E,E)-	Ketone	30086-02-3	1073	fruity, green, grassy	0.0005	-	22818.2	22686	23960.8	1047.62	1047.62	1047.62	17241.8	35465.3	22812.4	19660.4	16585.2	18892.3	5453.46	5774.8	5238.1	-
GMW0162*149	107	122	122.073	C8H10O	Phenol, 2,4-dimethyl-	Phenol	105-67-9	1147.98927613941	weak, smoky, roasted, dark	0.4	C14582	2753.97	2753.97	2753.97	16084.7	13769.9	14405.8	22137.7	25235	25021.5	28322.9	27564.1	27147.9	20857.3	19928.1	18822.9	ko00623,ko01120
YZMW0757	152	123	166.099	C10H14O2	p-tert.-Butylcatechol	Phenol	98-29-3	1534	-	1	-	16902.7	14531.4	23300.8	29951.1	29871.1	30099.7	2906.27	2906.27	2906.27	23350.1	24088.6	22978.8	19285	20211.3	21492.2	-
XMW1252	108	150	150.104	C10H14O	2(1H)-Naphthalenone, 3,4,5,6,7,8-hexahydro-	Ketone	13837-12-2	1338	-	-	-	1.28302e+06	1.19626e+06	850949	1.28122e+06	1.2639e+06	1.23422e+06	109080	109080	109080	545402	576061	574729	755753	699542	680117	-
KMW0696	166	137	166.099	C10H14O2	Phenol, 2-methoxy-4-propyl-	Phenol	2785-87-7	1373	clove, sharp, spicy, sweet, phenol, powdery, allspice	0.0044	-	50936.9	55401.6	54468.9	1403.34	1403.34	1403.34	44686.9	16219.2	17615.2	7126.6	7509.24	7016.7	33336.3	30498.6	30042.8	-
NMW0006	107	150	150.104	C10H14O	2-Cyclohexen-1-one, 3-methyl-6-(1-methylethylidene)-	Terpenoids	491-09-8	1340	sharp, minty, phenol	-	C01951	3.15369e+06	2.97938e+06	3.37468e+06	4.6909e+06	4.68537e+06	4.61068e+06	487886	487886	487886	2.43943e+06	2.58953e+06	2.56898e+06	3.4197e+06	3.16907e+06	3.04799e+06	-
NMW0305	210	89	227.018	C7H5N3O6	Trinitrotoluene	Nitrogen compounds	118-96-7	1709	-	-	C16391	2758.93	2758.93	2758.93	16300	15571.4	16015.8	16822.2	15315.6	16229.7	14837.2	16898.5	15011.1	15486	13794.7	15072.6	ko01120
D423	83	91	190.099	C12H14O2	Benzyl tiglate	Ester	37526-88-8	1498	balsamic, earthy, mushroom, vegetable, plastic, cortex, almond, nutty	-	-	10037.4	10037.4	10037.4	52191.1	50186.8	50340.4	85855.7	68592.7	75493.4	90249.3	82886.9	90010.7	60483.6	54669	53119.9	-
QWMW0413	65	93	135.105	C9H13N	Pyridine, 2-butyl-	Heterocyclic compound	5058-19-5	1202	green, sweet	-	-	9421.09	8915.62	11655.8	5481.46	5326.74	5291.99	13690.9	10562	12751	1058.4	1058.4	1058.4	8450.19	7762.8	7355.56	-
KMW0158	106	77	106.042	C7H6O	Benzaldehyde	Aldehyde	100-52-7	962.460896767466	sweet, bitter, almond, cherry	0.35	C00261	251836	258580	247375	20079.1	20079.1	20079.1	390796	598763	493036	110130	100396	113137	165676	178909	193830	ko00623,ko00627,ko01100,ko01120,ko01220
QWMW0350	128	77	160.035	C10H8S	2-Naphthalenethiol	Alcohol	91-60-1	1518	disagreeable, mercaptan	-	-	2188.11	24805.1	24807.1	2188.11	25589.7	2188.11	12468.7	10940.5	12645.2	13937.1	17181.7	16604	16723.2	17339.7	19483.2	-
XMW0584	141	85	214.157	C12H22O3	2,5-Dibutoxy-2,5-dihydrofuran	Heterocyclic compound	20295-23-2	1376	-	-	-	69500.6	62306.9	28332.4	34995.4	5504.96	34454.7	5504.96	55571.9	5504.96	29403.6	28616.9	30303.8	32304.7	29177.1	27524.8	-
D19	51	126	170.073	C12H10O	2-Naphthyl methyl ketone	Ketone	1993-08-03	1620	sweet, neroli, orange, blossom, neroli, powdery	-	-	3012.62	3012.62	3012.62	82234.9	84061.6	15063.1	69354.8	77584.1	82728.4	61237.6	67737.3	71180.4	71150.4	78861.9	85430.6	-
D380	98	111	182.131	C11H18O2	3(2H)-Furanone, 2-hexyl-5-methyl-	Ketone	33922-66-6	1446	-	0.5	-	68044.6	59681.4	56469.3	6490.57	6490.57	6490.57	34010.7	32473	32452.8	38962.7	39402.6	34984.8	58776.2	49930.3	47818.3	-
D382*124	55	82	212.214	C14H28O	cis-11-Tetradecen-1-ol	Alcohol	34010-15-6	1678	-	-	-	39999.6	49872.2	46051.5	47710.2	49155.8	50119.3	30789.1	31259.4	31168	37503.9	41546.9	36755.8	35149.2	34480	39837.3	-
WAMW2234	105	77	134.073	C9H10O	1-Propanone, 1-phenyl-	Ketone	93-55-0	1176	hawthorn, lilac, floral, aromatic, cherry, herbal	-	-	614.376	614.376	614.376	7071.05	5146.41	5415.58	4116.68	3071.88	3461.44	3450.29	4105.36	4267.81	4280.41	5294.36	5228.77	-
D281	81	95	246.198	C17H26O	Avocadynofuran	Heterocyclic compound	24708-33-6	1827	-	-	-	7937.53	9951.49	8533.24	1069.72	5348.61	5448.54	5987.39	8857.87	7108.29	1069.72	1069.72	7051.57	5580.24	6788.61	5593.7	-
D406	85	41	152.12	C10H16O	2,7-Octadien-4-ol, 2-methyl-6-methylene-, (S)-	Terpenoids	35628-00-3	1147	pine, balsamic	-	-	16238.5	15859.7	16585.4	1966.88	1966.88	1966.88	16177.6	20953.3	19954	11207.7	10863.5	10577.8	9834.41	12153.8	12709.6	-
XMW0663	96	109	152.131	C9H16N2	3,5-Dimethyl-1-butylpyrazole	Heterocyclic compound	2655-37-0	1173	-	-	-	204634	198980	221097	3402.46	3402.46	3402.46	108490	98650.8	104475	17633.4	17012.3	18689.3	70261	86347.9	94844	-
D1713	136	41	154.027	C7H6O4	.beta.-Resorcylic acid	Acid	89-86-1	1532	-	40	-	55274.5	49095	53945.1	5357.24	5357.24	5357.24	26786.2	32805.2	29328	28575.8	35083.4	31008.7	50668.7	42424.8	37033.1	-
XMW1429	82	70	113.059	C4H7N3O	1-(2-Hydroxyethyl)-1,2,4-triazole	Alcohol	3273-14-1	1151	-	-	-	18539.2	19157	41517.6	2576.32	2576.32	2576.32	34098.7	42902.1	40613.7	13485.4	12881.6	13139.3	20813.8	15278.4	15545.3	-
XMW0964	137	121	204.188	C15H24	Petasitene	Terpenoids	443124-67-2	1402	-	-	-	6933.22	7093.91	7768.25	11916.9	11747.1	12336	1156.88	1156.88	1156.88	10927.7	10339	6762.87	6212.54	8186.72	5784.41	-
XMW0643	82	97	140.095	C7H12N2O	Butyramide, 2-cyano-2-ethyl-	Amine	18705-38-9	1270	-	-	-	6534.84	5851.97	4029.13	2193.47	2166.86	2056.96	9169.57	10909.2	9592.86	411.392	411.392	411.392	6101.9	4920.2	4156.02	-
XMW0276	112	55	112.089	C7H12O	4-Hexen-3-one, 5-methyl-	Ketone	13905-10-7	1080	-	-	-	242.018	242.018	242.018	3451.33	5265.02	4539.86	3652.57	1210.09	1472.77	3150.58	3147.25	3582.21	6479.81	4725.6	4614.11	-
QWMW1256	94	93	136.052	C8H8O2	3-Buten-2-one, 4-(2-furanyl)-	Ketone	623-15-4	1201	sweet, spicy, warm, balsamic, cinnamon, vanilla	-	-	6244.02	5834.26	6612.15	4076.68	4043.26	4114.37	8168.75	7848.5	8176.89	808.652	808.652	808.652	5573.82	5594.48	7883.71	-
D143	104	77	164.084	C10H12O2	Benzenepropanoic acid, methyl ester	Ester	103-25-3	1279	honey, fruity, wine, balsamic, floral	-	-	102523	106512	106291	23905.8	23309.2	22410.9	52286.2	85587.4	57103.1	4482.19	4482.19	4482.19	62405.3	39197.8	60649.6	-
GGMW0183	65	218	218.026	C9H14S3	3,4-Dimethyl-2-(propyldisulfanyl)thiophene	Heterocyclic compound	126876-33-3	1664	-	0.01	-	19260.3	16195.7	18174.8	18159.7	16741.3	16628.6	2167.64	2167.64	2167.64	17186.4	20306.9	18044.2	10838.2	19383.3	16017.9	-
XMW1098	71	89	200.178	C12H24O2	Butanoic acid, octyl ester	Ester	110-39-4	1393	fresh, waxy, fruity, green, oily, earthy, creamy, natural, jasmin	0.25	-	81369.8	57435.2	73955.2	49708.1	48960.6	46339.1	9267.81	9267.81	9267.81	93130.4	82299	91712.1	47601.8	49800	77868	-
YZMW0453	155	156	184.085	C8H12N2O3	Barbital	Ketone	57-44-3	1506	-	180	-	28669.9	7504.62	13683.4	26778.1	27587.9	26476.2	4313.41	862.682	862.682	862.682	29857.3	862.682	30546.8	30528.5	30803	-
YZMW0550	39	42	103.063	C4H9NO2	Butane, 1-nitro-	Nitrogen compounds	627-05-4	790	-	820	-	35112.1	32995.7	35054.2	16751.2	15344.5	3068.91	3068.91	3068.91	3068.91	19350.8	20661.3	19206.1	21852	21732.7	21419.7	-
D185	120	137	137.048	C7H7NO2	4-Aminobenzoic acid	Acid	150-13-0	1547	-	4110	C00568	17811.1	16312.7	18130.8	14054.7	13525.9	12830.9	1667.15	1667.15	1667.15	8720.15	1667.15	8335.77	9602.46	9855.54	9776.84	ko00627,ko00790,ko01100,ko01120,ko01240
KMW0474	58	43	170.167	C11H22O	2-Undecanone	Ketone	112-12-9	1294.65153970827	waxy, fruity, creamy, fatty, orris, floral	0.0062	C01875	5995.9	5381.98	5354.47	4562.54	761.048	4388.61	3836.68	3805.24	3906.87	761.048	761.048	761.048	4532.87	4470.8	4650.36	-
NMW0054	61	120	120.025	C4H8O2S	Propanoic acid, 3-(methylthio)-	Acid	646-01-5	1092.91845493562	sweet, sulfury	0.05	C08276	1187.22	6259.57	5936.08	6623.86	6733.77	6635.55	1187.22	1187.22	1187.22	6789.01	6683.01	6241.33	6549.5	6288.89	6357.9	ko00270,ko00920,ko01100
D268	73	41	209.967	C6H10S4	Tetrasulfide, di-2-propenyl	Sulfur compounds	2444-49-7	1532	strong garlic, onion	-	-	3478.11	3478.11	3478.11	66203.2	61267.1	67705.1	21561.4	28679.4	20940.3	3478.11	17390.6	18274.4	32530	31166.4	31942.1	-
XMW0576	92	121	121.089	C8H11N	Benzeneethanamine	Amine	64-04-0	1102	ammoniacal, fishy	-	C05332	72276.7	67972.7	68506.5	10288.4	52046.8	51441.9	59812.9	64784.8	59909.4	10288.4	10288.4	10288.4	64176.1	62291.5	60925.6	ko00360,ko01100
KMW0161	71	128	128.12	C8H16O	3-Octanone	Ketone	106-68-3	986	fresh, herbal, lavender, sweet, mushroom	0.0013	C17145	554.351	4002.47	4495.9	6991.79	7023.36	7029.17	4130.78	554.351	554.351	554.351	2771.75	2898.48	6536.47	6212.87	6234.45	-
XMW0289	109	124	124.052	C7H8O2	2-Acetyl-5-methylfuran	Heterocyclic compound	1193-79-9	1037.21804511278	strong, musty, nutty, hay, coconut, coumarin, milky	40.87	-	96337.2	36321.6	93609	87385.1	85420.6	7264.32	72420.5	73333.5	71110.3	7264.32	7264.32	7264.32	86959.1	82344.7	83225.3	-
WAMW1816	74	45	104.047	C4H8O3	Acetic acid, methoxy-, methyl ester	Ester	6290-49-9	965	-	8535	-	8002.19	995.079	995.079	30641.9	31080.4	33622.6	24054.5	23543.1	23262.6	4975.39	995.079	995.079	26355.7	25475.6	27230.5	-
D244	207	105	222.198	C15H26O	(3S,3aR,3bR,4S,7R,7aR)-4-Isopropyl-3,7-dimethyloctahydro-1H-cyclopenta[1,3]cyclopropa[1,2]benzen-3-ol	Terpenoids	23445-02-5	1515	spicy, minty	-	-	2948.48	17352.9	14742.4	2948.48	2948.48	2948.48	31068.4	31089.1	26046.8	57770.7	59876.3	57060.2	16748.3	15564.3	16154	-
D318	177	107	220.183	C15H24O	.beta.-Oplopenone	Terpenoids	28305-60-4	1606	-	-	-	37060.2	37213.6	38545.5	32395.7	4224.19	31637.9	29884	32772.7	21121	4224.19	4224.19	4224.19	24790.8	26685.5	26716.3	-
XMW0972	189	133	234.198	C16H26O	Khusimyl methyl ether	Ether	300349-20-6	1680	-	-	-	43376.6	55498.5	7617.94	50054.6	51699.2	48916.9	7617.94	7617.94	7617.94	38089.7	46076.6	44933.1	46727.6	44721.5	42530.1	-
WAMW0698	124	109	124.089	C8H12O	6-Methyl-3,5-heptadiene-2-one	Ketone	1604-28-0	1107	-	0.1	-	239806	230356	241870	43906.6	43906.6	43906.6	43906.6	244408	255842	221324	228446	233127	239004	219597	219533	-
XMW1439	77	119	165.079	C9H11NO2	Benzene, (1-nitropropyl)-	Nitrogen compounds	5279-14-1	1323	-	-	-	110972	99872.8	92280.7	110519	108743	103140	8571.14	8571.14	8571.14	8571.14	51459.9	42855.7	71291.6	65382.1	65573.7	-
YZMW0401	102	41	144.115	C8H16O2	Butanoic acid, 2,3-dimethyl-, ethyl ester	Ester	54004-42-1	908	-	4e-06	-	26496.6	22910.6	656.595	3282.98	3628.76	3845.11	656.595	12822.8	656.595	6468.34	656.595	4841.01	13597.2	14905.6	15043.1	-
XMW1421	91	57	220.11	C13H16O3	3,4-Hexanedione, 1-(phenylmethoxy)-	Ketone	118006-73-8	1745	-	-	-	60968.3	68866	64538.2	51089.9	44344	49490.2	8868.8	53385.4	8868.8	8868.8	8868.8	49213.3	50522.3	47206.8	52688.7	-
NMW0154	46	76	227.003	C3H5N3O9	Nitroglycerin	Nitrogen compounds	55-63-0	1363	-	-	C07455	715.568	14690.6	14438.2	715.568	715.568	715.568	7598.13	4031.09	4423.56	3676.31	3577.84	3675.82	9436.26	11147.9	10436.6	-
XMW0754	135	107	218.167	C15H22O	Methanol, (cyclohexyl)(2,3-dimethylphenyl)-	Alcohol	349498-47-1	1821	-	-	-	9069.69	10773.6	10007.1	6423.1	6137.47	6583.58	994.469	994.469	4972.35	994.469	994.469	5372.66	6782.71	7276.3	6067.06	-
XMW0464	165	105	165.079	C9H11NO2	Benzoic acid, 2-(methylamino)-, methyl ester	Ester	85-91-6	1408	fruity, musty, sweet, neroli, powdery, phenol, wine	0.0203	-	19658.7	24349.8	17296.7	20182.8	19406.5	19427	3333.95	3333.95	3333.95	3333.95	19492.1	19570.9	16669.8	20558.1	20380.7	-
D167	95	110	154.136	C10H18O	1,7,7-Trimethylbicyclo[2.2.1]heptan-2-ol	Terpenoids	10385-78-1	1149	-	-	C01411	13734.8	13734.8	13734.8	136647	115274	120353	78540.8	13734.8	73856.1	74263.8	71864.4	68674.1	118682	105797	92696.9	-
D1401	70	98	99.105	C6H13N	Piperidine, 1-methyl-	Heterocyclic compound	626-67-5	779	-	990	-	33946	28566.1	32553.1	4422.76	884.552	884.552	884.552	884.552	17528.2	7552.35	22387.8	6661.06	7146.92	5825.87	5788.62	-
XMW1346	86	71	198.198	C13H26O	4-Tridecanone	Ketone	26215-90-7	1461	-	-	-	6237.24	6662.83	5786.14	7114.15	7996.26	7945.46	3709.68	741.937	741.937	741.937	6634.06	741.937	5762.79	6377.9	7705.07	-
XMW0247	131	132	202.172	C15H22	Benzene, 1-methyl-4-(1,2,2-trimethylcyclopentyl)-, (R)-	Terpenoids	16982-00-6	1505	-	-	-	877306	858620	894724	876139	872269	886668	143617	143617	143617	143617	718085	143617	822792	795539	805282	-
XMW0957	122	175	204.188	C15H24	Silphiperfol-5-ene	Terpenoids	138752-24-6	1331	-	-	-	16622.8	16622.8	83113.9	16622.8	16622.8	16622.8	171319	169351	161591	183786	191190	184323	189120	177965	180022	-
D187	110	82	110.037	C6H6O2	Resorcinol	Phenol	108-46-3	1277.65785213168	nutty, creamy, phenol, hawthorn, musty	6	C01751	30821.9	35477.1	30721	9772.25	9634.56	10397	8257.57	1651.51	1651.51	1651.51	1651.51	1651.51	18423.3	17064.5	16104.7	ko00362,ko01120
KMW0128	87	73	116.084	C6H12O2	Hexanoic acid	Acid	142-62-1	987.200832466181	rose, geranium, cheese, fatty	3	C01585	13690.6	18256.2	22755.9	18127.6	19668.9	2285.16	12373.8	2285.16	11425.8	2285.16	2285.16	2285.16	18017.2	22271.5	23565.1	-
XMW0637	42	70	112.089	C7H12O	Cyclobutanone, 2,2,3-trimethyl-	Ketone	1449-49-6	787	-	-	-	124735	111108	122064	87954.2	15014.5	15014.5	15014.5	15014.5	15014.5	75457.8	75072.4	93436.1	85054.8	82532.1	107179	-
XMW0496	138	122	138.079	C7H10N2O	Hydrazine, (4-methoxyphenyl)-	Nitrogen compounds	3471-32-7	1469	-	-	-	22464.8	24824	24215.5	27524.4	29332.5	28929.5	2805.65	2805.65	15827.1	2805.65	2805.65	2805.65	18924.3	16968.2	14028.2	-
QWMW1094	43	129	230.225	C14H30O2	Hexane, 1,1'-[ethylidenebis(oxy)]bis-	Ether	5405-58-3	1473	sweet, green, ethereal, waxy, herbal	-	-	7176.34	7176.34	42312.3	7176.34	7176.34	7176.34	42773.7	40763.1	50779.4	37034	54922.9	37147	53705.7	35881.7	40005.9	-
YZMW0175	108	136	153.043	C7H7NO3	4-Methyl-3-nitrophenol	Phenol	2042-14-0	1512	-	2	-	320508	320508	320508	320508	320508	320508	2.87514e+06	2.83806e+06	1.60254e+06	3.22046e+06	3.58519e+06	3.4471e+06	3.99257e+06	3.9877e+06	4.02955e+06	-
XMW2311	94	150	150.104	C10H14O	Benzene, butoxy-	Ether	1126-79-0	1169	anisic, licorice	-	-	164156	150605	156493	1279.28	1279.28	1279.28	150681	1279.28	152833	1279.28	6396.41	1279.28	109119	110751	109854	-
WAMW0403*178	42	69	98.073	C6H10O	Cyclopentanone, 2-methyl-	Ketone	1120-72-5	846	roasted, beefy	-	-	113463	112132	113475	10012.8	10012.8	10012.8	10012.8	10012.8	10012.8	50694.3	52347.4	50064.1	56093	56514.2	57229.4	-
XMW0022	109	95	168.115	C10H16O2	Iridomyrmecin	Terpenoids	485-43-8	1463	-	-	C09786	1.1766e+06	1.1766e+06	1.1766e+06	1.1766e+06	1.1766e+06	1.1766e+06	6.42113e+06	6.1629e+06	6.39294e+06	5.883e+06	6.1325e+06	6.0397e+06	7.10399e+06	7.20185e+06	7.33563e+06	-
KMW0046*185	100	57	100.089	C6H12O	2-Hexanone	Ketone	591-78-6	788.321167883212	fruity, fungal, meaty, buttery	0.098	-	8970.62	9612.32	8426.47	2938.15	3102.88	2853.42	570.685	570.685	570.685	570.685	570.685	570.685	6035.1	5853.21	5864.06	-
D170*325	178	108	178.099	C11H14O2	p-Tolyl isobutyrate	Ester	103-93-5	1290	aromatic, fruity, phenol	-	-	3666.75	3339.64	3546.28	667.927	667.927	667.927	3440.17	3876.38	3500.45	667.927	667.927	667.927	4227.07	4110.34	4096.99	-
w20	99	42	156.115	C9H16O2	.delta.-Nonalactone	Ester	3301-94-8	1396	coconut, creamy, sweet, milky, coumarin	2.6	-	2726.4	2726.4	2726.4	2726.4	2726.4	2726.4	22585.3	19957.2	20122.3	13632	17158.1	13901.7	16319.4	17220.6	17357.6	-
QWMW1066	103	149	230.131	C15H18O2	2-Propenoic acid, 3-phenyl-, cyclohexyl ester	Ester	7779-17-1	1955	fruity, peach, cherry, maraschino, cherry, bitter, almond, cinnamyl	-	-	777.381	777.381	777.381	4752.11	4208.6	4873.63	777.381	4275.24	777.381	3886.91	777.381	4738.61	4156.3	4331.14	4441.81	-
XMW1396	44	152	195.126	C11H17NO2	2,6-Dimethoxyamphetamine	Amine	23690-14-4	1548	-	-	-	5136.34	5457.67	6254.54	6341.07	6114.46	6774.36	934.811	934.811	934.811	934.811	934.811	934.811	5150.3	4674.06	4869.83	-
XMW0287	105	123	178.099	C11H14O2	Benzoic acid, 2-methylpropyl ester	Ester	120-50-3	1321	sweet, fruity, musty, powdery, balsamic	-	-	179885	160310	154305	174382	174152	163047	21859	21859	21859	21859	21859	21859	119725	109559	109295	-
NMW0285	117	129	202.136	C14H18O	Cinnamaldehyde, .alpha.-pentyl-	Aldehyde	122-40-7	1661.37048192771	sweet, floral, oily, fruity, herbal, jasmin	-	C12288	24613.1	24459.3	30890.2	17742.7	16493.3	16644.5	3298.67	3298.67	3298.67	3298.67	3298.67	3298.67	19888.2	17667.8	18772.6	-
KMW0278	111	126	126.014	C6H6OS	Ethanone, 1-(2-thienyl)-	Ketone	88-15-3	1092	sulfury, nutty, hazelnut, walnut	0.001	-	16043.5	15925.7	16002.7	2116.6	2116.6	2116.6	13190	12259.6	12412.1	2116.6	2116.6	2116.6	11919.7	11036.9	10583	-
YZMW0145	79	110	124.089	C8H12O	3,5-Heptadien-2-one, 6-methyl-, (E)-	Ketone	16647-04-4	1103	-	0.375	-	11703.8	11183.7	10713.8	1448.43	1448.43	1448.43	10872.8	12131	11144.2	1448.43	1448.43	1448.43	7242.15	8076.97	7296.11	-
KMW0680	89	117	190.084	C8H14O5	Butanedioic acid, hydroxy-, diethyl ester	Ester	7554-12-03	1271	brown, sugar, sweet, wine, fruity, herbal	10	-	50537.4	52170.2	52127.7	12004.7	11795.7	12562	2359.15	2359.15	2359.15	2359.15	2359.15	2359.15	30926.3	28323	27106.2	-
D138	145	103	218.079	C9H14O6	Triacetin	Ester	102-76-1	1350	mild, clean, tropical, fruity	-	D00384	45560.1	43278.2	46406.6	39094.4	41198.3	39783.8	7818.88	7818.88	7818.88	7818.88	7818.88	7818.88	45218.7	40993	39194.9	-
YZMW0243	174	175	175.136	C12H17N	4-Benzylpiperidine	Heterocyclic compound	31252-42-3	1537	-	18	-	11867.8	11685.1	10554.4	12520	12434.6	12025.3	1932.27	1932.27	1932.27	1932.27	1932.27	1932.27	11187.6	10003.7	9661.35	-
NMW0137	142	69	142.027	C6H6O4	4H-Pyran-4-one, 5-hydroxy-2-(hydroxymethyl)-	Ketone	501-30-4	1462	-	-	C14516	27094.4	13567.8	26755.4	25716.2	26503.1	26391.6	2713.56	2713.56	2713.56	2713.56	2713.56	2713.56	18253.5	17945.1	20937.2	-
XMW1351*361	136	121	204.188	C15H24	(3aS,8aS)-6,8a-Dimethyl-3-(propan-2-ylidene)-1,2,3,3a,4,5,8,8a-octahydroazulene	Terpenoids	395070-76-5	1532	-	-	-	1467.53	1467.53	1467.53	1467.53	1467.53	1467.53	10497.2	11701.6	10671.4	7337.63	8348.5	8250.68	14088.6	12898.2	11826.4	-
w21	95	82	166.099	C10H14O2	2H-Pyran-2-one, 6-pentyl-	Ketone	27593-23-3	1453	tonka, lactonic, coconut, creamy, fatty, waxy	0.15	-	225073	334659	347842	317239	343517	302257	45014.6	45014.6	45014.6	45014.6	45014.6	45014.6	295186	254305	299686	-
QWMW1252	57	104	248.178	C16H24O2	Octanoic acid, 2-phenylethyl ester	Ester	5457-70-5	1851	sweet, waxy, green, cocoa, fruity	10	-	807.062	5166.47	4747.19	807.062	807.062	807.062	807.062	4035.31	4701.87	4039.37	807.062	4301.42	5742.39	5676.72	6694.29	-
D193*131	68	79	152.12	C10H16O	p-Mentha-1,8-dien-7-ol	Terpenoids	536-59-4	1297	green, cumin, spicy, aromatic, woody, cardamom, floral, waxy, violet	7	C02452	312603	311139	314208	359019	356835	345409	247958	247520	230676	288877	306937	285925	289988	293862	296432	ko01110
GMW0120	45	95	109.986	C2H6OS2	S-Methyl methanethiosulfinate	Ester	13882-12-7	983	-	0.55	-	1365.38	1365.38	1365.38	9435.23	10684.4	11258.8	6826.9	7031.88	6847.2	1365.38	1365.38	1365.38	8976.16	10309.4	11504.5	-
QWMW0165	85	57	204.1	C9H16O5	Pentanedioic acid, 2-hydroxy, 1,5-diethyl ester	Ester	69134-53-8	1377	cotton candy	-	-	6988.22	10741.6	8723.5	1397.64	13345.5	1397.64	1397.64	1397.64	1397.64	1397.64	11319	10374.5	9501.24	11177.9	8698.96	-
YZMW0483	69	87	116.12	C7H16O	3-Pentanol, 3-ethyl-	Alcohol	597-49-9	857	-	0.042	-	1130.55	1130.55	1130.55	7010.05	7055.75	6948.93	6554.52	5966.13	6463.96	1130.55	1130.55	1130.55	7439.79	5652.74	6840.14	-
YZMW0369*344	175	173	189.959	C7H4Cl2O2	Benzoic acid, 2,4-dichloro-	Acid	50-84-0	1510	-	190	C06670	42815.6	56968.6	42639.8	50109.1	49419	48221	39220	26677	27973.3	27322.3	30221.8	27628.2	44882.3	42755	40659.8	ko01100,ko01120
KMW0386*281	120	135	152.12	C10H16O	cis-Dihydrocarvone	Terpenoids	3792-53-8	1195	herbal, warm	-	-	11725.6	10710.5	10385.6	2077.11	2077.11	2077.11	12152.5	10427.2	11771.5	2077.11	2077.11	2077.11	15440.4	11079.3	11258.9	-
D227	65	165	180.115	C11H16O2	Phenol, (1,1-dimethylethyl)-4-methoxy- (CAS)	Phenol	25013-16-5	1490.21179164282	mild, rubbery	-	-	94535.4	77642.6	63745	8860.19	8860.19	8860.19	8860.19	8860.19	8860.19	69601.6	59734.8	69167	44301	48273.9	65252.5	-
QWMW1070	53	110	138.068	C8H10O2	Phenol, 4-ethoxy-	Phenol	622-62-8	1350	mild, hawthorn, phenol, plastic, nutty	-	-	25123.7	25123.7	25123.7	25123.7	25123.7	25123.7	147587	148419	125618	248877	250931	265808	307766	295428	436134	-
KMW0066	56	44	100.089	C6H12O	Hexanal	Aldehyde	66-25-1	799.791449426486	aldehyde, grassy, green, leafy, vinegar	0.005	C02373	1.49528e+06	1.36322e+06	1.41883e+06	174546	174546	174546	174546	174546	174546	872732	874376	174546	968081	924487	923638	-
QWMW1244	133	179	178.099	C11H14O2	Phenol, 2-ethoxy-5-(1-propenyl)-	Phenol	94-86-0	1526	sweet, vanilla, woody, tobacco, spicy, phenol, powdery	0.01	-	64538.5	64538.5	64538.5	750144	422690	335816	372955	364150	64538.5	64538.5	64538.5	64538.5	339466	338922	322692	-
XMW0162	100	85	142.063	C7H10O3	3-Penten-2-one, 4-(acetyloxy)-, (Z)-	Ketone	38365-58-1	1087	-	-	-	2451.33	14835.2	2451.33	2451.33	12342.1	12256.7	16876.4	2451.33	15619.4	2451.33	2451.33	2451.33	14755	14595.6	13702.5	-
XMW0690	93	150	150.141	C11H18	Cyclohexene, 2,4-dimethyl-1-(1-methylethenyl)-	Hydrocarbons	56763-60-1	1118	-	-	-	6457.52	5228.07	5888.05	1045.61	1045.61	1045.61	1045.61	6655.85	1045.61	1045.61	1045.61	1045.61	5996.05	5778.4	5533.99	-
YZMW0708	233	235	234.21	C15H26N2	Sparteine	Heterocyclic compound	90-39-1	1785	-	8.5	C10783	1207.93	1207.93	1207.93	15112.1	11843.9	14466.8	1207.93	1207.93	1207.93	1207.93	1207.93	1207.93	6227.64	6039.63	6074.96	ko01110
KMW0537*371	68	81	204.188	C15H24	Cyclohexane, 1-ethenyl-1-methyl-2,4-bis(1-methylethenyl)-, (1.alpha.,2.beta.,4.beta.)-	Terpenoids	33880-83-0	1416	herbal, waxy, fresh	-	-	5.8996e+06	5.8853e+06	5.7985e+06	6.86136e+06	6.80902e+06	6.69133e+06	5.43453e+06	5.43152e+06	5.01847e+06	5.46646e+06	5.75535e+06	5.33046e+06	5.69512e+06	5.71162e+06	5.68356e+06	-
YZMW0662*206	69	115	115.975	C4H4S2	2-Thiophenethiol	Alcohol	7774-74-5	977	-	0.0006	-	3.18978e+06	3.70141e+06	3.25219e+06	6.78052e+06	6.76015e+06	7.48764e+06	5.63225e+06	5.55992e+06	5.42697e+06	1.90254e+06	1.91475e+06	1.96189e+06	5.91877e+06	5.88362e+06	5.87819e+06	-
NMW0126*047	92	91	134.073	C9H10O	2-Propen-1-ol, 3-phenyl-, (E)-	Alcohol	4407-36-7	1310	sweet, balsamic, hyacinth, spicy, green, powdery, cinnamyl	2.8	C02394	953474	823625	933197	1.16932e+06	1.16161e+06	1.14814e+06	626205	618176	610596	961081	997109	959481	933451	938154	930365	ko01110
XMW0234*366	119	93	204.188	C15H24	cis-.alpha.-Bergamotene	Terpenoids	18252-46-5	1415	-	-	C19735	1.28857e+07	1.25383e+07	1.27503e+07	1.3426e+07	1.35772e+07	1.35332e+07	1.03405e+07	1.03327e+07	1.05586e+07	1.16411e+07	1.1781e+07	1.17027e+07	1.16433e+07	1.15134e+07	1.15858e+07	-
XMW0825*366	119	93	204.188	C15H24	Bicyclo[3.1.1]heptane, 6-methyl-2-methylene-6-(4-methyl-3-pentenyl)-, [1R-(1.alpha.,5.alpha.,6.beta.)]-	Terpenoids	55123-21-2	1446	-	-	-	1.28857e+07	1.25383e+07	1.27503e+07	1.3426e+07	1.35772e+07	1.35332e+07	1.03405e+07	1.03327e+07	1.05586e+07	1.16411e+07	1.1781e+07	1.17027e+07	1.16433e+07	1.15134e+07	1.15858e+07	-
KMW0573*147	69	41	204.188	C15H24	(E)-.beta.-Farnesene	Terpenoids	18794-84-8	1457	woody, citrus, herbal, sweet	0.087	C09666	2.32664e+06	2.15175e+06	2.10246e+06	2.11746e+06	2.03441e+06	2.00936e+06	2.1327e+06	2.14628e+06	2.12122e+06	2.1911e+06	2.26064e+06	2.12882e+06	2.05415e+06	2.07909e+06	2.07111e+06	ko01110
KMW0616*152	204	161	204.188	C15H24	Naphthalene, 1,2,3,4,4a,5,6,8a-octahydro-7-methyl-4-methylene-1-(1-methylethyl)-, (1.alpha.,4a.beta.,8a.alpha.)-	Terpenoids	39029-41-9	1513	herbal, woody	-	C19738	1.62053e+07	1.64239e+07	1.45948e+07	1.73404e+07	1.72523e+07	1.70736e+07	8.77357e+06	8.62907e+06	8.42466e+06	1.01623e+07	1.09197e+07	1.03583e+07	1.30791e+07	1.31357e+07	1.29743e+07	-
w38*056	161	105	204.188	C15H24	1H-3a,7-Methanoazulene, octahydro-3,8,8-trimethyl-6-methylene-, [3R-(3.alpha.,3a.beta.,7.beta.,8a.alpha.)]-	Terpenoids	546-28-1	1421	-	-	-	7.5467e+07	7.44909e+07	7.43505e+07	7.96399e+07	7.75775e+07	7.75316e+07	5.15166e+07	6.19426e+07	5.36641e+07	6.52815e+07	6.71689e+07	6.45815e+07	6.67044e+07	6.66734e+07	6.59518e+07	-
XMW0822*056	161	105	204.188	C15H24	(1R,2S,6S,7S,8S)-8-Isopropyl-1-methyl-3-methylenetricyclo[4.4.0.02,7]decane-rel-	Terpenoids	18252-44-3	1432	-	-	-	7.5467e+07	7.44909e+07	7.43505e+07	7.96399e+07	7.75775e+07	7.75316e+07	5.15166e+07	6.19426e+07	5.36641e+07	6.52815e+07	6.71689e+07	6.45815e+07	6.67044e+07	6.66734e+07	6.59518e+07	-
XMW0142*056	161	105	204.188	C15H24	3a,7-Methano-3aH-cyclopentacyclooctene, 1,4,5,6,7,8,9,9a-octahydro-1,1,7-trimethyl-, [3aR-(3a.alpha.,7.alpha.,9a.beta.)]-	Terpenoids	469-92-1	1440	-	-	-	7.5467e+07	7.44909e+07	7.43505e+07	7.96399e+07	7.75775e+07	7.75316e+07	5.15166e+07	6.19426e+07	5.36641e+07	6.52815e+07	6.71689e+07	6.45815e+07	6.67044e+07	6.66734e+07	6.59518e+07	-
XMW0743*056	161	105	204.188	C15H24	(-)-Aristolene	Terpenoids	6831-16-9	1447	-	-	-	7.5467e+07	7.44909e+07	7.43505e+07	7.96399e+07	7.75775e+07	7.75316e+07	5.15166e+07	6.19426e+07	5.36641e+07	6.52815e+07	6.71689e+07	6.45815e+07	6.67044e+07	6.66734e+07	6.59518e+07	-
XMW0023*256	77	93	136.125	C10H16	Bicyclo[3.1.0]hex-2-ene, 4-methyl-1-(1-methylethyl)-	Terpenoids	28634-89-1	966	-	0.98	C21702	2.8503e+06	2.80139e+06	2.93631e+06	5.44992e+06	5.41246e+06	5.36797e+06	4.23669e+06	4.18199e+06	4.11341e+06	1.70946e+06	1.68985e+06	1.70044e+06	4.42176e+06	4.37166e+06	4.35229e+06	-
XMW0285*222	121	122	122.037	C7H6O2	Benzaldehyde, 4-hydroxy-	Aldehyde	123-08-0	1304.41744892325	sweet, nutty, almond, balsamic, woody	10.963	C00633	9.84525e+06	9.61792e+06	9.66727e+06	1.26188e+07	1.24856e+07	1.17027e+07	8.1484e+06	6.26615e+06	5.9348e+06	9.98487e+06	1.0359e+07	9.96276e+06	9.6658e+06	9.6413e+06	9.51214e+06	ko00623,ko00627,ko01100,ko01120
XMW0693*050	69	41	182.131	C11H18O2	2,6-Octadienoic acid, 3,7-dimethyl-, methyl ester	Ester	2349-14-6	1323	-	-	-	821459	801339	803909	1.02485e+06	1.01307e+06	1.00494e+06	597979	591016	577333	852437	880602	848052	813754	825807	812234	-
NMW0756*003	45	57	90.068	C4H10O2	1,3-Butanediol	Alcohol	107-88-0	866.271909047845	-	10	C20335	412307	378972	385114	163871	147450	148317	167101	179570	179832	218682	211074	196580	255715	258821	260625	-
KMW0303*301	131	103	162.068	C10H10O2	2-Propenoic acid, 3-phenyl-, methyl ester	Ester	103-26-4	1389.34290447267	sweet, balsamic, strawberry, cherry, cinnamon	0.011	C06358	431268	417722	421037	553291	547889	508200	240712	273912	262770	434068	450563	434625	421272	417344	413211	-
GMW0311*234	69	74	128.084	C7H12O2	3-Hexenoic acid, methyl ester, (E)-	Ester	13894-61-6	920	sweet, green, honey, fruity, hyacinth, cortex, papaya, guava, pineapple, tropical	0.5	-	114227	114344	128186	165883	164416	164307	128070	123832	121465	125581	125819	125973	155504	152678	155415	-
WMW0210*079	82	67	142.099	C8H14O2	2-Hexen-1-ol, acetate, (E)-	Ester	2497-18-9	1015	sweet, privet, green, fresh, apple skin, banana, peel, waxy, apple	-	-	35171.8	23075.2	34845.4	34594.1	32964.2	32294.3	37394.2	39043.5	37615.5	36177.3	36555.5	35580.9	35254.8	35163.9	35844.3	-
D353*059	204	189	204.188	C15H24	(S,1Z,6Z)-8-Isopropyl-1-methyl-5-methylenecyclodeca-1,6-diene	Terpenoids	317819-80-0	1448	-	-	-	2.82811e+07	2.57512e+07	2.65022e+07	3.23241e+06	2.56814e+06	2.59183e+06	2.18205e+07	2.21474e+07	2.17668e+07	2.41025e+07	2.52399e+07	2.4101e+07	2.51603e+07	2.49851e+07	2.45947e+07	-
KMW0596*059	204	189	204.188	C15H24	Alloaromadendrene	Terpenoids	25246-27-9	1461	woody	-	-	2.82811e+07	2.57512e+07	2.65022e+07	3.23241e+06	2.56814e+06	2.59183e+06	2.18205e+07	2.21474e+07	2.17668e+07	2.41025e+07	2.52399e+07	2.4101e+07	2.51603e+07	2.49851e+07	2.45947e+07	-
XMW2429*059	204	189	204.188	C15H24	Patchoulene	Terpenoids	1405-16-9	1467	-	-	-	2.82811e+07	2.57512e+07	2.65022e+07	3.23241e+06	2.56814e+06	2.59183e+06	2.18205e+07	2.21474e+07	2.17668e+07	2.41025e+07	2.52399e+07	2.4101e+07	2.51603e+07	2.49851e+07	2.45947e+07	-
XMW1165*059	204	189	204.188	C15H24	1-Isopropyl-4,7-dimethyl-1,2,3,5,6,8a-hexahydronaphthalene	Terpenoids	16729-01-4	1500	-	-	-	2.82811e+07	2.57512e+07	2.65022e+07	3.23241e+06	2.56814e+06	2.59183e+06	2.18205e+07	2.21474e+07	2.17668e+07	2.41025e+07	2.52399e+07	2.4101e+07	2.51603e+07	2.49851e+07	2.45947e+07	-
QWMW0813*339	84	96	182.167	C12H22O	2-Dodecenal	Aldehyde	4826-62-4	1465	strong, fatty, tallow, citrus, orange, mandarin, tangerine	-	-	158211	162708	165592	182586	183146	181823	161466	157564	158144	147454	150711	148250	160108	163068	163655	-
XMW0004*119	41	93	136.125	C10H16	Bicyclo[3.1.1]heptane, 6,6-dimethyl-2-methylene-, (1S)-	Terpenoids	18172-67-3	979.707876890976	dry, woody, fresh, pine, hay, green, resinous	4.16	C06307	1.54642e+06	1.55952e+06	1.59168e+06	2.77911e+06	2.75325e+06	2.75409e+06	2.14975e+06	2.12433e+06	2.09082e+06	976948	985216	993440	2.25093e+06	2.214e+06	2.20021e+06	ko01110
D440*290	98	71	156.151	C10H20O	Cyclohexanol, 1-methyl-4-(1-methylethyl)-, cis-	Terpenoids	3901-95-9	1138	-	-	-	20200.3	22845.2	18910.4	7867.5	7830.99	7566.26	14950.4	12287.8	12685.3	9227.15	8683.56	8440.72	12795.2	12619	12492	-
WAMW1749*218	105	120	120.094	C9H12	Benzene, 1-ethyl-4-methyl-	Aromatics	622-96-8	954	-	0.041	-	508758	451908	346826	1.0942e+06	1.08027e+06	1.05563e+06	776774	762332	750610	270742	273587	277129	810579	792458	793629	-
XMW0301*218	105	120	120.094	C9H12	Mesitylene	Aromatics	108-67-8	972	-	0.83	C14508	508758	451908	346826	1.0942e+06	1.08027e+06	1.05563e+06	776774	762332	750610	270742	273587	277129	810579	792458	793629	-
NMW0782*402	55	83	128.084	C7H12O2	2-Butenoic acid, 2-methyl-, ethyl ester	Ester	55514-48-2	937	-	-	-	233533	234065	259482	335474	331513	326361	251748	246235	242333	264267	262410	263931	320670	311529	316117	-
YZMW0167*239	43	87	130.136	C8H18O	3-Hexanol, 2,5-dimethyl-	Alcohol	19550-07-3	923	-	0.4	-	443751	426875	481795	603140	599025	592342	481319	468704	463624	469629	477680	478781	577238	561860	563325	-
XMW0084*030	121	136	136.125	C10H16	2,4,6-Octatriene, 2,6-dimethyl-	Terpenoids	673-84-7	1131	sweet, floral, nut skin, peppery, herbal, tropical	0.034	-	1920.45	1850.95	1754.17	9398.19	9159.68	9072.65	2580.03	3285.58	2626.82	6296.81	6230.94	6299.84	5490.93	5411.83	5578.2	-
XMW0453*030	121	136	136.125	C10H16	2,4,6-Octatriene, 2,6-dimethyl-, (E,Z)-	Terpenoids	7216-56-0	1131	-	0.034	-	1920.45	1850.95	1754.17	9398.19	9159.68	9072.65	2580.03	3285.58	2626.82	6296.81	6230.94	6299.84	5490.93	5411.83	5578.2	-
XMW1310*106	85	57	158.131	C9H18O2	Isobutyl isovalerate	Ester	589-59-3	1005	sweet, fruity, apple, raspberry, green, banana	0.034	-	152884	168844	149349	82050.4	69793.6	72791.2	146106	197123	181973	104914	97739	100487	109346	112803	110778	-
XMW0937*348	119	109	194.131	C12H18O2	(1R,5S,6R)-2,7,7-Trimethylbicyclo[3.1.1]hept-2-en-6-yl acetate	Ester	67999-48-8	1262	-	-	-	1.52064e+06	1.50463e+06	1.58872e+06	1.66308e+06	1.62607e+06	1.67213e+06	1.59281e+06	1.75849e+06	1.26867e+06	1.15816e+06	1.17914e+06	1.13654e+06	1.59899e+06	1.56266e+06	1.54939e+06	-
XMW0602*041	57	71	184.219	C13H28	Undecane, 5,7-dimethyl-	Hydrocarbons	17312-83-3	1190	-	-	-	16777.5	15608	16325.5	17873.1	17056	18137.2	18007.6	18160.1	17930.9	16865.5	16357.1	15728.3	16541.3	16958.2	17081.7	-
XMW0415*041	57	71	184.219	C13H28	Undecane, 6,6-dimethyl-	Hydrocarbons	17312-76-4	1202	-	-	-	16777.5	15608	16325.5	17873.1	17056	18137.2	18007.6	18160.1	17930.9	16865.5	16357.1	15728.3	16541.3	16958.2	17081.7	-
XMW0612*041	57	71	184.219	C13H28	Undecane, 4,7-dimethyl-	Hydrocarbons	17301-32-5	1207	-	-	-	16777.5	15608	16325.5	17873.1	17056	18137.2	18007.6	18160.1	17930.9	16865.5	16357.1	15728.3	16541.3	16958.2	17081.7	-
XMW0943*041	57	71	184.219	C13H28	Undecane, 3,5-dimethyl-	Hydrocarbons	17312-81-1	1207	-	-	-	16777.5	15608	16325.5	17873.1	17056	18137.2	18007.6	18160.1	17930.9	16865.5	16357.1	15728.3	16541.3	16958.2	17081.7	-
XMW0367*041	57	71	184.219	C13H28	Undecane, 2,4-dimethyl-	Hydrocarbons	17312-80-0	1208	-	-	-	16777.5	15608	16325.5	17873.1	17056	18137.2	18007.6	18160.1	17930.9	16865.5	16357.1	15728.3	16541.3	16958.2	17081.7	-
XMW0243*041	57	71	184.219	C13H28	Undecane, 2,5-dimethyl-	Hydrocarbons	17301-22-3	1210	-	-	-	16777.5	15608	16325.5	17873.1	17056	18137.2	18007.6	18160.1	17930.9	16865.5	16357.1	15728.3	16541.3	16958.2	17081.7	-
XMW0414*041	57	71	184.219	C13H28	Undecane, 2,6-dimethyl-	Hydrocarbons	17301-23-4	1210	-	-	-	16777.5	15608	16325.5	17873.1	17056	18137.2	18007.6	18160.1	17930.9	16865.5	16357.1	15728.3	16541.3	16958.2	17081.7	-
XMW0609*041	57	71	184.219	C13H28	Undecane, 3,6-dimethyl-	Hydrocarbons	17301-28-9	1210	-	-	-	16777.5	15608	16325.5	17873.1	17056	18137.2	18007.6	18160.1	17930.9	16865.5	16357.1	15728.3	16541.3	16958.2	17081.7	-
XMW0241*041	57	71	184.219	C13H28	Undecane, 4,8-dimethyl-	Hydrocarbons	17301-33-6	1212	-	-	-	16777.5	15608	16325.5	17873.1	17056	18137.2	18007.6	18160.1	17930.9	16865.5	16357.1	15728.3	16541.3	16958.2	17081.7	-
XMW1403*042	82	67	184.146	C11H20O2	cis-3-Hexenyl isovalerate	Ester	35154-45-1	1238	fresh, green, apple, fruity, tropical, pineapple	0.02	-	133074	131188	126346	127902	128081	127919	99616.7	110720	102254	138426	138200	131742	126428	126721	122691	-
NMW0184*055	136	93	192.151	C13H20O	Ionone	Terpenoids	8013-90-9	1428	violet, sweet, floral, woody	-	-	311680	296573	344112	243736	238664	234844	335233	329939	211442	307605	329964	297594	295436	296155	305389	-
KMW0452*080	133	105	148.089	C10H12O	Benzaldehyde, 4-(1-methylethyl)-	Terpenoids	122-03-2	1246.38619201726	spicy, cumin, green, herbal	0.4	C06577	340840	336292	322467	368345	360136	334614	326311	397881	320004	292719	299458	287489	355442	348991	342465	ko00622,ko01100,ko01120,ko01220
XMW0926*080	133	105	148.089	C10H12O	Ethanone, 1-(2,4-dimethylphenyl)-	Ketone	89-74-7	1253	floral, woody, sweet, mimosa, minty	-	-	340840	336292	322467	368345	360136	334614	326311	397881	320004	292719	299458	287489	355442	348991	342465	-
D339*367	93	119	204.188	C15H24	cis-.alpha.-Bisabolene	Terpenoids	29837-07-8	1504	-	-	-	2.67946e+07	2.67122e+07	2.4557e+07	2.79065e+07	2.76762e+07	2.75433e+07	1.40088e+07	1.38493e+07	1.30747e+07	1.67076e+07	1.72919e+07	1.71494e+07	2.07299e+07	2.14302e+07	2.14161e+07	-
XMW1332*115	43	71	142.099	C8H14O2	2,2'-Bifuran, octahydro-	Heterocyclic compound	1592-33-2	1151	-	-	-	18713.1	17048.1	18416.7	18759.3	18161.3	18597	18645.4	18779	18277.6	17047.3	16902.4	16283	18377.1	18214.7	17714.9	-
NMW0787*208	74	55	116.084	C6H12O2	Pentanoic acid, 4-methyl-	Acid	646-07-1	958.584807492196	pungent, cheese	0.144	C21399	6206.68	6368.74	6853.21	8924.99	8800.49	8601.07	6702.35	6365.26	6319.83	6742.59	6901.27	6951.14	8542.49	8312.31	8629.47	-
NMW0107*238	129	102	129.058	C9H7N	Isoquinoline	Heterocyclic compound	119-65-3	1266.07239330092	sweet, balsamic, herbal, benzaldehyde, anisic	-	C06323	46899.3	46698.1	49386.4	51590.8	50280.1	51546.1	49516.9	54193.6	49255.9	45469.4	45473.8	44208.4	49416.3	47815.3	47747.3	-
KMW0617*378	59	93	222.198	C15H26O	Cyclohexanemethanol, 4-ethenyl-.alpha.,.alpha.,4-trimethyl-3-(1-methylethenyl)-, [1R-(1.alpha.,3.alpha.,4.beta.)]-	Terpenoids	639-99-6	1549	green, woody, spicy, rose	0.1	-	8403.75	4127.48	5450.75	6646.74	4287.42	3530.77	4020.36	4497.75	4729.49	4944.62	5452.31	4868.41	4692.29	4597.91	4509.33	-
XMW0098*043	134	133	134.037	C8H6O2	1,4-Benzenedicarboxaldehyde	Aldehyde	623-27-8	1166	-	-	-	788311	770257	827373	859880	840926	864114	822278	912801	826516	761398	750017	738552	828387	801678	798193	-
NMW0082*282	83	152	152.12	C10H16O	(-)-trans-Isopiperitenol	Terpenoids	74410-00-7	1210	-	-	C01123	32228.3	29893.8	31912.1	33225.9	33039.1	33225.4	47263.3	41721.2	47822.9	34408	33866.9	33776.6	34886	34952.3	33674.7	ko01110
D186*282	83	152	152.12	C10H16O	trans-Carveol	Terpenoids	1197-07-5	1217	caraway, solvent, spearmint	0.25	-	32228.3	29893.8	31912.1	33225.9	33039.1	33225.4	47263.3	41721.2	47822.9	34408	33866.9	33776.6	34886	34952.3	33674.7	-
XMW0725*282	83	152	152.12	C10H16O	(-)-cis-Isopiperitenol	Terpenoids	96555-02-1	1228	-	-	-	32228.3	29893.8	31912.1	33225.9	33039.1	33225.4	47263.3	41721.2	47822.9	34408	33866.9	33776.6	34886	34952.3	33674.7	-
YZMW0048*207	88	45	116.011	C4H4O4	Maleic acid	Acid	110-16-7	1232	-	350	C01384	8105.29	8187.7	8323.09	8933.07	8630.06	8811.06	8423.83	8907.13	8370.88	7445.48	7774.27	7478.86	8576.11	8319.37	8230.27	ko00350,ko00650,ko00760,ko01100,ko01120
GMW0247*278	108	77	150.068	C9H10O2	m-Cresyl acetate	Ester	122-46-3	1177	powerful, pungent, floral, narcissus, phenol	-	-	394279	397118	410189	78979.1	78710.4	80296.3	255334	273527	246608	60554.2	59210.1	62000.5	218370	219686	227294	-
NMW0027*217	91	119	120.058	C8H8O	Benzaldehyde, 3-methyl-	Aldehyde	620-23-5	1070.1173959445	sweet, fruity, cherry, benzaldehyde, phenol	0.6	C07209	28770.7	26811.3	28264.7	35525.7	34240	38914.5	27164.4	30772.4	29773.8	21489.7	22469.9	21493.1	31065.4	30526.9	29745.6	ko00622,ko01100,ko01120,ko01220
XMW0015*217	91	119	120.058	C8H8O	Benzaldehyde, 4-methyl-	Aldehyde	104-87-0	1084.21052631579	fruity, cherry, deep, phenol	-	C06758	28770.7	26811.3	28264.7	35525.7	34240	38914.5	27164.4	30772.4	29773.8	21489.7	22469.9	21493.1	31065.4	30526.9	29745.6	ko00622,ko01100,ko01120,ko01220
NMW0093*140	91	107	150.104	C10H14O	D-Verbenone	Terpenoids	18309-32-5	1228	-	-	-	1.72016e+06	1.71995e+06	1.78996e+06	1.84229e+06	1.85119e+06	1.86262e+06	1.77178e+06	1.94807e+06	1.77048e+06	1.16884e+06	1.11415e+06	1.12521e+06	1.79616e+06	1.7328e+06	1.72641e+06	-
YZMW0553*209	56	71	116.12	C7H16O	1-Hexanol, 5-methyl-	Alcohol	627-98-5	930	-	0.41	-	16258.7	13978.7	15792.2	23615.5	22958.1	22410.3	10810.5	10830.1	10248.8	17926.7	18391.3	17519.9	22111.7	21701.3	21155.9	-
QWMW0717*249	45	72	134.022	C4H6O5	Malic Acid	Acid	6915-15-7	944	sharp, tart	26	-	25621.2	29002.5	22295.6	112584	112559	111901	71330.5	73695.8	74300.5	84441.9	89746.1	88441.5	95510.1	97740.3	99896.5	-
XMW1094*324	133	161	176.157	C13H20	Megastigma-4,6(Z),8(E)-triene	Hydrocarbons	51468-85-0	1373	-	0.1	-	2.75751e+06	3.49325e+06	2.15016e+06	3.732e+06	3.7133e+06	3.7993e+06	3.05131e+06	2.50308e+06	2.89087e+06	2.37846e+06	2.55627e+06	2.47843e+06	2.46591e+06	2.3571e+06	2.41358e+06	-
XMW1170*142	136	121	238.193	C15H26O2	Butanoic acid, 2-methyl-, 3,7-dimethyl-2,6-octadienyl ester, (Z)-	Terpenoids	51117-19-2	1576	-	-	-	142904	156621	651360	128422	122369	81427.5	477527	496464	463381	92879.1	103115	104284	578928	578534	602475	-
XMW0938*028	93	79	150.141	C11H18	3-Nonen-5-yne, 4-ethyl-, (E)-	Hydrocarbons	74744-60-8	1206	-	-	-	96871.2	88626.4	88763.4	143238	143870	142483	100678	103637	97000.3	108190	107052	101960	117990	114308	112628	-
KMW0528*355	67	82	198.162	C12H22O2	Hexanoic acid, 3-hexenyl ester, (Z)-	Ester	31501-11-8	1380	fruity, green, waxy, pear, winey, tropical, grassy, pineapple	0.781	-	237036	110320	160749	240573	241413	238912	122920	128451	114998	145109	154369	146114	153140	145589	149550	-
NMW0794*250	91	134	134.11	C10H14	Benzene, (1-methylpropyl)-	Aromatics	135-98-8	1001	-	-	-	2.07541e+06	2.01537e+06	2.19267e+06	2.1776e+06	2.1634e+06	2.42047e+06	2.07036e+06	1.83731e+06	1.86111e+06	1.11035e+06	1.17731e+06	1.24648e+06	2.28502e+06	2.19262e+06	2.18236e+06	-
WAMW0630*257	93	77	136.125	C10H16	Cyclohexene, 1-methyl-5-(1-methylethenyl)-, (R)-	Terpenoids	1461-27-4	1027	-	0.045	-	2.32505e+06	2.16676e+06	2.34264e+06	3.32448e+06	3.29519e+06	3.24636e+06	2.16504e+06	2.19136e+06	2.091e+06	2.19467e+06	2.19133e+06	2.16382e+06	2.82063e+06	2.68436e+06	2.72231e+06	-
KMW0247*257	93	77	136.125	C10H16	.beta.-Phellandrene	Terpenoids	555-10-2	1031	terpenic, herbal	0.036	C19818	2.32505e+06	2.16676e+06	2.34264e+06	3.32448e+06	3.29519e+06	3.24636e+06	2.16504e+06	2.19136e+06	2.091e+06	2.19467e+06	2.19133e+06	2.16382e+06	2.82063e+06	2.68436e+06	2.72231e+06	-
WMW0042*153	92	134	152.12	C10H16O	Bicyclo[3.1.1]heptan-3-ol, 6,6-dimethyl-2-methylene-	Terpenoids	5947-36-4	1138	herbal, camphor, woody, pine, balsamic	-	C11941	23302.7	21377.6	22556.8	27882.5	27765	28544.9	40071.1	40511.4	39923	7420.48	8250.63	9219.27	25509.4	25567.6	26746.3	ko00907
KMW0366*313	67	82	170.131	C10H18O2	Butanoic acid, 3-hexenyl ester, (Z)-	Ester	16491-36-4	1187	fresh, green, apple, fruity, wine, metallic, buttery	20	-	56162	59045.3	53054.8	43734.9	43207.2	51066	60136.9	58770.2	58125.6	59930.3	59835.6	59693.4	58630.3	56520.5	55640.6	-
WAMW0211*399	91	107	122.073	C8H10O	Benzene, 1-methoxy-4-methyl-	Ether	104-93-8	1021	naphthyl, cresol, ylang-ylang, powdery, nutty	0.2	-	642170	602874	649596	933547	927475	904752	607885	609071	577022	595201	603040	593679	783871	745563	751888	-
KMW0226*017	68	93	136.125	C10H16	Limonene	Terpenoids	138-86-3	1030	citrus, herbal, terpene, camphor	0.01	C06078	2.20451e+06	2.00831e+06	2.19121e+06	3.00619e+06	2.97939e+06	2.90334e+06	1.96636e+06	2.05098e+06	1.96277e+06	2.18415e+06	2.15634e+06	2.12488e+06	2.63479e+06	2.49447e+06	2.5422e+06	-
NMW0015*017	68	93	136.125	C10H16	Cyclohexene, 1-methyl-4-(1-methylethenyl)-, (S)-	Terpenoids	5989-54-8	1030.90128755365	terpene, pine, herbal, peppery	0.034	C00521	2.20451e+06	2.00831e+06	2.19121e+06	3.00619e+06	2.97939e+06	2.90334e+06	1.96636e+06	2.05098e+06	1.96277e+06	2.18415e+06	2.15634e+06	2.12488e+06	2.63479e+06	2.49447e+06	2.5422e+06	ko01100,ko01110,ko01120
KMW0395*091	148	147	148.089	C10H12O	Estragole	Ether	140-67-0	1202.4811218986	sweet, sassafrass, anisic, spice, green, herbal, fennel	0.035	C10452	44663.5	40522.7	42155.5	54345.1	51873.1	51420.1	44909	45134.3	44605.5	58156.5	59216	56908.6	51556.1	48717.6	50598.5	ko01110
XMW1182*054	119	93	204.188	C15H24	Di-epi-.alpha.-cedrene-(I)	Terpenoids	21996-77-0	1382	-	-	-	785356	798527	743487	1.0279e+06	872685	996255	538477	567842	870838	641499	693377	661728	689610	650658	671659	-
XMW1412*054	119	93	204.188	C15H24	2-Epi-.alpha.-funebrene	Terpenoids	65354-33-8	1389	-	-	-	785356	798527	743487	1.0279e+06	872685	996255	538477	567842	870838	641499	693377	661728	689610	650658	671659	-
XMW0661*252	39	77	136.052	C8H8O2	4-Hydroxy-2-methylbenzaldehyde	Aldehyde	41438-18-0	1423	-	-	-	48323.4	45234.8	52293.8	53995.6	31783.3	54567.5	49541.9	49080.1	50329.3	56311	56500	56564.3	55214.5	54519.5	52156.8	-
XMW0461*076	82	67	196.146	C12H20O2	cis-3-Hexenyl cis-3-hexenoate	Ester	61444-38-0	1389	green, tomato, leafy, pear, melon, metallic, fennel, tropical	-	-	34605.1	27355.7	30748.4	26727.8	28024	26936.1	20703.1	24667.6	23682.4	31486.1	30786.4	31642.3	31553.2	29694	30350.7	-
NMW0141*052	71	67	170.131	C10H18O2	2,7-Octadiene-1,6-diol, 2,6-dimethyl-, (E)-	Terpenoids	75991-61-6	1339	-	-	-	82717.8	78856.3	76534.6	90279.5	88663.1	87387	80905.8	80966.4	79925	83486.8	82795.8	82093.9	74908.9	79552.8	76272.4	-
w18*052	71	67	170.131	C10H18O2	2,7-Octadiene-1,6-diol, 2,6-dimethyl-, (Z)-	Alcohol	103619-06-3	1361	-	-	-	82717.8	78856.3	76534.6	90279.5	88663.1	87387	80905.8	80966.4	79925	83486.8	82795.8	82093.9	74908.9	79552.8	76272.4	-
XMW0438*013	107	136	136.089	C9H12O	Furan, 2-(1-pentenyl)-, (E)-	Heterocyclic compound	20992-69-2	1000	roasted	1	-	299321	345761	321452	352527	349136	338865	295057	260742	267168	184907	197263	209370	328533	310237	311886	-
KMW0343*263	55	70	140.12	C9H16O	2-Nonenal	Aldehyde	2463-53-8	1161	fatty, green, waxy, cucumber, melon	0.0001	-	240034	233683	235524	139719	117343	127357	229084	287244	266903	168035	163508	164618	178597	186553	190533	-
KMW0338*263	55	70	140.12	C9H16O	2-Nonenal, (E)-	Aldehyde	18829-56-6	1161.20597652081	fatty, green, cucumber, aldehydic, citrus	8e-05	-	240034	233683	235524	139719	117343	127357	229084	287244	266903	168035	163508	164618	178597	186553	190533	-
D300*369	204	105	204.188	C15H24	Aristolochene	Terpenoids	26620-71-3	1487	-	-	-	6.07233e+06	5.98468e+06	5.9851e+06	7.18152e+06	6.93394e+06	6.88156e+06	5.30488e+06	5.49565e+06	5.28546e+06	7.31886e+06	7.00142e+06	7.23844e+06	5.81607e+06	5.45838e+06	5.54377e+06	-
XMW0108*356	85	71	198.235	C14H30	2,4-Dimethyldodecane	Hydrocarbons	6117-99-3	1313	-	-	-	73537.6	59483	67533.7	64921.3	60973.5	58862.5	75105.6	70688.8	69733.4	73401.8	73070.2	57822.6	64356.7	68792.6	66449.1	-
XMW0422*356	85	71	198.235	C14H30	3,5-Dimethyldodecane	Hydrocarbons	107770-99-0	1318	-	-	-	73537.6	59483	67533.7	64921.3	60973.5	58862.5	75105.6	70688.8	69733.4	73401.8	73070.2	57822.6	64356.7	68792.6	66449.1	-
XMW0463*110	91	108	192.115	C12H16O2	Pentanoic acid, phenylmethyl ester	Ester	10361-39-4	1396	fruity, floral, apple skin	-	-	5.92409e+06	6.11367e+06	6.23387e+06	6.26728e+06	7.01112e+06	6.89046e+06	7.06349e+06	7.13917e+06	6.6969e+06	5.05148e+06	6.87393e+06	5.09691e+06	5.02955e+06	5.19479e+06	5.37761e+06	-
NMW0114*259	138	109	138.068	C8H10O2	3-Methoxybenzyl alcohol	Alcohol	6971-51-3	1287.10895361381	-	-	C03352	6222.33	5964.28	6184.59	5096.45	4987.41	4662.68	6564.86	6380.19	6623.8	3664.35	4165.39	5839.4	4589.8	4902.63	4691.74	-
QWMW0269*255	108	109	136.1	C8H12N2	Pyrazine, 2-methyl-6-propyl-	Heterocyclic compound	29444-46-0	1090	burnt, butterscotch	0.1	-	103960	86245.2	100445	38601.3	40019	39689.7	49516.1	48919.5	49342.3	45664.1	44048.9	45796.3	47646.7	46908.5	44592.3	-
XMW0634*039	79	91	152.12	C10H16O	1,5-Cyclohexadiene-1-methanol, 4-(1-methylethyl)-	Terpenoids	19876-45-0	1194	-	-	-	371675	354755	397401	172860	175038	176416	469946	449904	472762	174067	165974	165631	317270	315895	336011	-
XMW0465*060	189	133	204.188	C15H24	1-Isopropyl-4,7-dimethyl-1,2,3,4,5,6-hexahydronaphthalene	Terpenoids	16729-00-3	1481	-	-	-	1.4113e+06	1.44502e+06	1.84025e+06	1.58766e+06	1.47798e+06	1.50599e+06	1.37836e+06	1.42844e+06	1.4495e+06	1.34742e+06	1.67763e+06	1.39438e+06	1.38898e+06	1.32416e+06	1.29862e+06	-
XMW0112*060	189	133	204.188	C15H24	Naphthalene, 1,2,4a,5,8,8a-hexahydro-4,7-dimethyl-1-(1-methylethyl)-, (1.alpha.,4a.beta.,8a.alpha.)-(.+/-.)-	Terpenoids	5951-61-1	1482	-	-	-	1.4113e+06	1.44502e+06	1.84025e+06	1.58766e+06	1.47798e+06	1.50599e+06	1.37836e+06	1.42844e+06	1.4495e+06	1.34742e+06	1.67763e+06	1.39438e+06	1.38898e+06	1.32416e+06	1.29862e+06	-
KMW0449*337	95	121	182.131	C11H18O2	Bicyclo[2.2.1]heptan-2-ol, 1,7,7-trimethyl-, formate, endo-	Ester	7492-41-3	1226	green, earthy, herbal, balsamic, pine	-	-	91047.1	82293.8	85399.8	109440	108649	107967	91180.9	95747.9	93362	101745	100150	95917	99666.6	94746.3	93279.1	-
YZMW0569*197	55	57	112.052	C6H8O2	1,4-Cyclohexanedione	Ketone	637-88-7	1035	-	670	C08063	108103	102000	109372	176751	172670	167821	102970	107249	101297	123525	122153	121292	139975	132193	131523	ko00627,ko01120
XMW0249*066	119	105	204.188	C15H24	Naphthalene, 1,2,3,4,4a,7-hexahydro-1,6-dimethyl-4-(1-methylethyl)-	Terpenoids	16728-99-7	1533	-	-	-	1.66576e+06	2.02694e+06	1.62792e+06	1.9174e+06	1.79603e+06	1.76477e+06	969524	971673	982267	1.02315e+06	1.12727e+06	1.04354e+06	1.57757e+06	1.52888e+06	1.47079e+06	-
KMW0523*317	55	69	172.183	C11H24O	1-Undecanol	Alcohol	112-42-5	1371	fresh, waxy, rose, soapy, clean, cloth, floral, citrus	0.05	-	498756	485337	498460	549374	625042	539702	209395	507435	195596	487078	494444	500484	510667	483464	478560	-
KMW0374*286	93	111	154.136	C10H18O	4-Hexen-1-ol, 5-methyl-2-(1-methylethenyl)-, (R)-	Terpenoids	498-16-8	1170	herbal	3	-	26112.3	24738.1	26028	26216.7	26110.6	32416.9	27091.9	28872.8	27197.1	30581	31359.4	31667.7	28617.1	26830.8	27036.5	-
KMW0264*022	135	136	136.1	C8H12N2	Pyrazine, 3-ethyl-2,5-dimethyl-	Heterocyclic compound	13360-65-1	1081	potato, cocoa, roasted, nutty	0.0086	-	15734.5	14841.7	15155.9	16227.4	16078.9	16317.3	14324.2	19033.4	18481.4	15655.1	16072	15416.2	15769.1	14880.1	14783.4	-
WAMW0550*022	135	136	136.1	C8H12N2	Pyrazine, 2,6-diethyl-	Heterocyclic compound	13067-27-1	1084	nutty, hazelnut	0.006	-	15734.5	14841.7	15155.9	16227.4	16078.9	16317.3	14324.2	19033.4	18481.4	15655.1	16072	15416.2	15769.1	14880.1	14783.4	-
NMW0227*137	93	119	204.188	C15H24	(Z)-1-Methyl-4-(6-methylhept-5-en-2-ylidene)cyclohex-1-ene	Terpenoids	13062-00-5	1515	-	-	C19748	278787	487677	424453	498382	522139	490115	397426	373034	375942	169458	327719	175568	390570	382619	364000	-
XMW0853*379	135	81	222.198	C15H26O	Neointermedeol	Terpenoids	5945-72-2	1660	-	-	-	242413	278375	236508	284566	247709	282655	168510	172357	160035	236846	257176	262816	227624	227681	242599	-
XMW0569*393	69	54	102.104	C6H14O	2-Hexanol, (R)-	Alcohol	26549-24-6	801	mushroom, dusty, oily	-	-	68754.9	71648.8	66045.6	29628.4	26448.2	27054.6	36686.9	36056.3	37239.6	38801	36997.4	35606.8	47105.3	49653.6	50651.1	-
CY_077*289	156	141	156.094	C12H12	Naphthalene, 2,7-dimethyl-	Aromatics	582-16-1	1402	-	0.042	-	156618	150752	150189	197970	192170	193255	201905	209103	204321	245310	248987	241764	204766	194444	190355	-
YC_1381*289	156	141	156.094	C12H12	Naphthalene, 1,3-dimethyl-	Aromatics	575-41-7	1417	-	0.042	-	156618	150752	150189	197970	192170	193255	201905	209103	204321	245310	248987	241764	204766	194444	190355	-
QWMW1164*289	156	141	156.094	C12H12	Naphthalene, 1,5-dimethyl-	Aromatics	571-61-9	1440	mouldy, aromatic	-	-	156618	150752	150189	197970	192170	193255	201905	209103	204321	245310	248987	241764	204766	194444	190355	-
NMW0198*289	156	141	156.094	C12H12	Naphthalene, 1,2-dimethyl-	Ether	573-98-8	1452	-	-	-	156618	150752	150189	197970	192170	193255	201905	209103	204321	245310	248987	241764	204766	194444	190355	-
NMW0207*289	156	141	156.094	C12H12	Naphthalene, 1,8-dimethyl-	Aromatics	569-41-5	1472	-	-	-	156618	150752	150189	197970	192170	193255	201905	209103	204321	245310	248987	241764	204766	194444	190355	-
XMW0003*298	63	126	161.964	C6H4Cl2O	Phenol, 2,4-dichloro-	Phenol	120-83-2	1171	-	0.0014	C02625	10562.8	10608	9954.77	10187.9	10002.6	9665.36	11459.4	10755.8	11019.3	11335.8	11425.4	10954.7	11024.4	10575.5	10211.6	ko00361,ko01120,ko01220
YC_1276*298	63	126	161.964	C6H4Cl2O	Phenol, 2,6-dichloro-	Phenol	87-65-0	1218	-	0.2	C07096	10562.8	10608	9954.77	10187.9	10002.6	9665.36	11459.4	10755.8	11019.3	11335.8	11425.4	10954.7	11024.4	10575.5	10211.6	ko00361,ko01120,ko01220
WMW0066*270	124	67	142.136	C9H18O	6-Nonen-1-ol, (E)-	Alcohol	31502-19-9	1170	-	-	-	270101	260713	254808	215975	212391	210938	232018	248726	231098	299435	306513	311117	266052	251857	247238	-
KMW0392*095	71	81	156.151	C10H20O	Cyclohexanol, 5-methyl-2-(1-methylethyl)-, (1.alpha.,2.alpha.,5.alpha.)-	Terpenoids	491-02-1	1187	menthol	-	-	19239.5	18381.4	22001.8	20314.1	18575.4	20475.5	30695.2	37092.7	34339.8	22513	21305.9	21044.3	19928.9	21010	21556	-
QWMW0297*095	71	81	156.151	C10H20O	d-Menthol	Alcohol	15356-60-2	1188	caraway, sweet	0.92	-	19239.5	18381.4	22001.8	20314.1	18575.4	20475.5	30695.2	37092.7	34339.8	22513	21305.9	21044.3	19928.9	21010	21556	-
KMW0095*005	98	42	98.073	C6H10O	2-Hexenal	Aldehyde	505-57-7	851	sweet, almond, fruity, green, leafy, apple, plum, vegetable	0.017	C08497	2.78806e+06	2.19013e+06	2.6111e+06	2.62532e+06	2.48979e+06	2.35885e+06	2.71836e+06	2.35356e+06	2.25197e+06	2.30091e+06	2.16961e+06	2.34291e+06	2.41482e+06	2.6196e+06	2.51317e+06	-
QWMW0670*284	111	69	154.136	C10H18O	Isopulegol	Terpenoids	89-79-2	1150.05353319058	cool, minty, herbal, fresh	1	-	32103.6	31369.6	30240.9	18878.2	15653.6	16991.8	28997.4	48090.9	33632.2	22174.5	21274.6	21411.2	23259.5	24857.5	25096.9	-
[truncated: 126 more rows]
