# Supplementary material for: Exploring the Effects of Nitrogen and Potassium on the Aromatic Characteristics of Ginseng Roots Using Non-Targeted Metabolomics Based on GC-MS and Multivariate Analysis
Source: Foods. 2025 Aug 26;14(17):2981. doi: 10.3390/foods14172981 (PMC12427790; doi:10.3390/foods14172981)
Supplement: Supplementary file 1 [file foods-14-02981-s001.zip › Table S3. Classification of differentially metabolized in sensory attributes under nitrogen deficiency.xlsx]

## Sheet: Sheet1
Odor	Count	IndexList
sweet	41	WAMW1042;QWMW0214;D342*030;D269*106;D74;KMW0454;KMW0526;XMW0494;QWMW0973;KMW0350;KMW0542;GMW0236;KMW0036*185;D388;KMW0456;XMW1460;XMW0358;XMW0928;KMW0119;QWMW1280*351;GMW0404;KMW0460;D1732;KMW0105*008;XMW0717*036;KMW0418;KMW0501*351;QWMW1248;KMW0601;WAMW1769;KMW0696;KMW0158;D19;KMW0680;QWMW1244;XMW0084*030;XMW1310*106;KMW0106*008;QWMW1238*308;QWMW1175*149;D145*325
fruity	35	WAMW1042;D350*202;GMW0389;QWMW0214;KMW0224;D269*106;GMW0132*202;KMW0350;KMW0542;WMW0187*393;QWMW1113;D153;KMW0036*185;D388;GMW0303;KMW0119;WAMW0654;KMW0460;QWMW0860;QWMW0843;KMW0105*008;QWMW0784;KMW0143*211;KMW0709;XMW0152;WAMW1769;XMW0186*139;D143;KMW0046*185;D170*325;QWMW1066;KMW0680;XMW1310*106;KMW0280*139;D145*325
green	30	XMW2824;KMW0224;GMW0152;KMW0454;XMW0494;GMW0131;w29;XMW1084;QWMW1099;KMW0355;QWMW1063;WAMW0407;GMW0303;KMW0119;D405;KMW0122;QWMW0843;XMW1160;QWMW0433*269;KMW0105*008;KMW0656*403;QWMW1060;GMW0087;KMW0098*186;XMW0186*139;KMW0066;XMW1310*106;KMW0123*199;WMW0064*269;KMW0378*036
floral	21	KMW0224;D342*030;QWMW0973;GMW0131;KMW0350;KMW0267;D388;KMW0456;XMW1460;WAMW0407;KMW0540;XMW0928;KMW0460;D405;KMW0212;KMW0501*351;KMW0601;WAMW2234;D143;XMW0084*030;GMW0247*278
woody	19	D350*202;GMW0132*202;NMW0074*039;KMW0312;KMW0362;NMW0034*400;KMW0335;QWMW1187;QWMW1280*351;KMW0466;D1732;KMW0656*403;KMW0325;KMW0589;QWMW1244;KMW0596*059;WMW0179*400;QWMW1013*400;NMW0121*045
herbal	18	KMW0454;GMW0236;KMW0362;QWMW1063;WAMW0407;NMW0034*400;QWMW0860;D1732;KMW0122;WMW0025*045;KMW0098*186;WAMW2234;KMW0680;KMW0386*281;XMW0084*030;WMW0179*400;QWMW1013*400;WAMW1520*281
phenol	17	KMW0175;NMW0068*278;GMW0236;KMW0267;QWMW1187;QWMW1190;XMW0717*036;WMW0025*045;NMW0047*149;KMW0696;D187;D170*325;QWMW1244;GMW0247*278;QWMW1175*149;KMW0703*149;WAMW1443*149
waxy	15	KMW0542;GMW0271;KMW0036*185;KMW0456;WAMW0407;GMW0303;GMW0157;KMW0460;QWMW0433*269;QWMW0784;KMW0654;KMW0709;XMW0017;GMW0087;WMW0064*269
nutty	13	GMW0389;XMW2824;XMW2392;WAMW0468;D442;D253;QWMW1187;XMW0928;XMW0717*036;QWMW1248;D423;D187;KMW0278
fatty	12	WAMW1042;WMW0187*393;KMW0456;KMW0473;KMW0122;QWMW0843;KMW0654;XMW0017;GMW0087;WAMW1799*181;KMW0123*199;KMW0280*139
fresh	12	D342*030;GMW0152;KMW0454;GMW0376;KMW0350;GMW0271;QWMW1063;D1732;KMW0122;QWMW1060;KMW0098*186;KMW0225*186
minty	12	XMW2824;KMW0454;KMW0334;NMW0074*039;XMW0766;NMW0773;GMW0404;KMW0385*093;KMW0501*351;KMW0458*351;QWMW1238*308;WAMW1520*281
oily	12	KMW0542;NMW0156;KMW0355;QWMW1063;KMW0137;GMW0157;KMW0709;XMW0017;KMW0098*186;XMW0569*393;KMW0123*199;D145*325
balsamic	11	GMW0152;D74;QWMW0973;KMW0362;XMW1460;D1732;KMW0709;D423;D406;D143;XMW0300*149
rose	9	KMW0526;KMW0376;GMW0271;KMW0460;D405;KMW0212;KMW0501*351;KMW0276;D145*325
camphor	8	KMW0362;NMW0034*400;D1732;KMW0418;WMW0025*045;WMW0179*400;QWMW1013*400;NMW0121*045
earthy	8	QWMW1099;D388;NMW0034*400;KMW0335;GMW0087;D423;WMW0179*400;QWMW1013*400
honey	8	XMW2824;KMW0526;NMW0070;GMW0236;QWMW1113;KMW0212;XMW0717*036;D143
leafy	8	GMW0152;GMW0131;QWMW1099;KMW0355;GMW0157;QWMW1060;KMW0066;KMW0458*351
mushroom	8	D153;QWMW1099;KMW0143*211;GMW0087;D423;XMW0569*393;QWMW1295*211;KMW0280*139
almond	7	KMW0267;QWMW1190;QWMW0191;XMW1160;D423;KMW0158;QWMW1066
powdery	7	QWMW1187;XMW0928;QWMW1190;XMW0717*036;KMW0696;D19;QWMW1244
roasted	7	WAMW0468;KMW0114;D33;QWMW0267;GMW0162*149;WAMW0403*178;WAMW0788*178
apple	6	KMW0526;KMW0542;WAMW0407;KMW0119;QWMW0784;XMW1310*106
burnt	6	D442;D33;XMW0717*036;KMW0669;QWMW0267;QWMW0269*255
cherry	6	D153;KMW0212;KMW0240;KMW0158;WAMW2234;QWMW1066
creamy	6	GMW0389;KMW0075*003;XMW1460;KMW0709;D187;KMW0123*199
hawthorn	6	D74;GMW0236;XMW0928;XMW0717*036;WAMW2234;D187
musty	6	KMW0240;KMW0325;KMW0143*211;KMW0359*149;D187;WAMW1443*149
plastic	6	NMW0070;w29;D153;KMW0070*006;KMW0296;D423
spicy	6	QWMW1187;KMW0473;KMW0418;KMW0696;QWMW1244;QWMW1238*308
sulfury	6	w29;KMW0114;KMW0466;QWMW0581;QWMW1136;KMW0278
vegetable	6	w29;XMW1084;XMW2953;D253;KMW0098*186;D423
banana	5	QWMW0214;KMW0105*008;WAMW1769;XMW1310*106;KMW0106*008
bitter	5	NMW0034*400;XMW1160;XMW0627;KMW0158;QWMW1066
pungent	5	XMW2953;KMW0335;WAMW1574;WAMW1799*181;GMW0247*278
tobacco	5	KMW0526;GMW0236;QWMW1187;QWMW1248;QWMW1244
tropical	5	KMW0119;QWMW1280*351;WAMW1769;XMW0084*030;D145*325
aldehydic	4	GMW0131;GMW0271;KMW0122;GMW0087
anisic	4	D74;QWMW1190;XMW0717*036;XMW2311
aromatic	4	XMW2439;KMW0466;WAMW2234;D170*325
caramel	4	D253;XMW0358;KMW0557;XMW0152
coumarin	4	D442;KMW0240;XMW0717*036;QWMW1248
garlic	4	KMW0163*206;GMW0188;QWMW1136;KMW0160
jasmin	4	KMW0350;D388;D405;D145*325
melon	4	QWMW1099;GMW0303;QWMW0433*269;WMW0064*269
pine	4	GMW0376;KMW0296;D1732;D406
pineapple	4	KMW0119;QWMW0843;QWMW0784;WAMW1769
spice	4	XMW1460;D1732;KMW0385*093;NMW0121*045
violet	4	QWMW1099;KMW0355;GMW0157;WMW0064*269
acid	3	QWMW1113;QWMW0930;WAMW0654
berry	3	D388;QWMW0860;KMW0601
buttery	3	KMW0075*003;NMW0070;KMW0046*185
cortex	3	GMW0152;GMW0131;D423
dry	3	QWMW1187;KMW0325;QWMW1206*149
grassy	3	KMW0454;XMW0186*139;KMW0066
jammy	3	D350*202;KMW0418;KMW0601
lilac	3	QWMW1060;WAMW2234;NMW0075*093
meaty	3	QWMW1136;D33;KMW0046*185
medicinal	3	KMW0175;NMW0156;WMW0025*045
metallic	3	w29;KMW0114;D405
mild	3	NMW0156;KMW0709;D227
milky	3	KMW0709;WAMW0290;KMW0123*199
nut skin	3	D253;KMW0240;XMW0084*030
onion	3	KMW0114;QWMW1136;D268
sharp	3	QWMW1060;KMW0696;QWMW0717*249
soapy	3	KMW0113;QWMW1099;GMW0303
tonka	3	D442;KMW0418;QWMW1248
wine	3	KMW0122;D143;KMW0680
winey	3	WMW0187*393;GMW0303;QWMW0784
acrylate	2	w29;XMW2953
animalic	2	XMW0297;NMW0068*278
beefy	2	WAMW0403*178;WAMW0788*178
cedar leaf	2	NMW0034*400;QWMW1013*400
chemical	2	WMW0187*393;WAMW1443*149
cinnamon	2	XMW1460;KMW0418
clean	2	GMW0271;QWMW1187
clove	2	KMW0540;KMW0696
coffee	2	QWMW0325;XMW0300*149
cooked meat	2	KMW0163*206;w29
cucumber	2	KMW0355;WAMW0407
cumin	2	KMW0454;KMW0501*351
dairy	2	QWMW0860;KMW0123*199
dusty	2	NMW0156;XMW0569*393
ethereal	2	KMW0224;WAMW0394
fishy	2	XMW0297;QWMW1099
flesh	2	QWMW0214;D253
foliage	2	GMW0152;KMW0098*186
fungal	2	D153;KMW0046*185
grape	2	KMW0542;KMW0036*185
hazelnut	2	XMW2392;KMW0278
horseradish	2	NMW0156;KMW0114
hyacinth	2	KMW0224;QWMW1060
leathery	2	KMW0703*149;NMW0120*045
licorice	2	KMW0240;XMW2311
maraschino	2	KMW0240;QWMW1066
menthol	2	GMW0404;WAMW1520*281
naphthyl	2	KMW0466;QWMW1175*149
narcissus	2	NMW0068*278;GMW0247*278
neroli	2	WAMW0654;D19
orange	2	KMW0456;D19
ozonous	2	GMW0376;KMW0122
pear	2	QWMW0843;QWMW0784
pepperminty	2	QWMW1280*351;KMW0557
powerful	2	QWMW1113;GMW0247*278
raspberry	2	KMW0601;XMW1310*106
ripe	2	KMW0105*008;KMW0601
smoky	2	GMW0162*149;QWMW1175*149
strawberry	2	D350*202;GMW0132*202
strong	2	XMW2439;XMW0307*006
sweaty	2	D350*202;KMW0137
tallow	2	KMW0435;GMW0087
tart	2	GMW0131;QWMW0717*249
terpene	2	D342*030;KMW0418
thuja	2	NMW0034*400;QWMW1013*400
vanilla	2	QWMW0191;QWMW1244
walnut	2	KMW0240;KMW0278
watery	2	QWMW1099;KMW0456
acacia	1	D74
acetone	1	NMW0773
aldehyde	1	KMW0066
alkane	1	KMW0208
allspice	1	KMW0696
apple skin	1	GMW0303
apricot	1	WAMW1769
bacon	1	QWMW1175*149
bell pepper	1	KMW0378*036
bland	1	D207
blossom	1	D19
brandy	1	KMW0542
bread	1	KMW0240
brown	1	KMW0680
butterscotch	1	QWMW0269*255
cabbage	1	KMW0160
canga	1	KMW0267
caraway	1	QWMW1238*308
cauliflower	1	WMW0187*393
cedary	1	D1732
celery	1	D442
cheese	1	QWMW0860
chicken	1	GMW0087
chip	1	D253
chrysanthemum	1	D405
cilantro	1	GMW0087
cinnamyl	1	QWMW1066
citrus	1	KMW0460
coconut	1	D442
cognac	1	QWMW0784
cooked potato	1	KMW0160
corn	1	D253
dark	1	GMW0162*149
dewy	1	GMW0271
dry acid	1	D350*202
eggy	1	QWMW1136
estery	1	XMW0152
fennel	1	XMW0494
flat	1	QWMW1206*149
fried	1	GMW0087
galbanum	1	KMW0378*036
geranium	1	KMW0112
grapefruit	1	KMW0466
grass	1	KMW0098*186
greasy	1	KMW0709
intense citrus	1	KMW0276
juicy	1	D388
juicy fruity	1	KMW0106*008
kiwi	1	GMW0303
lactonic	1	GMW0303
linseed	1	KMW0137
moss	1	KMW0225*186
mouldy	1	KMW0143*211
mustard	1	WAMW1574
new-mown hay	1	XMW0494
nutmeg	1	WAMW0654
oakmoss	1	NMW0120*045
orris	1	XMW0017
over ripe fruity	1	KMW0106*008
pale	1	QWMW0214
parsley	1	QWMW1063
pea	1	KMW0378*036
peach	1	QWMW1066
peel	1	GMW0131
penetrating	1	GMW0188
peppery	1	XMW0084*030
petal	1	KMW0654
pine needle	1	D1732
plum	1	WAMW0407
potato	1	KMW0114
pumpkin	1	QWMW1063
repulsive	1	GMW0188
resinous	1	KMW0466
rhubarb	1	XMW1460
rind	1	GMW0303
roasted bread	1	KMW0669
roasted hazelnut	1	D253
rotten	1	XMW0297
rubbery	1	D227
rummy	1	KMW0036*185
sesame	1	QWMW0598
slightly	1	WAMW0394
slimy	1	QWMW0214
spearmint	1	QWMW1238*308
storax	1	GMW0152
strong garlic	1	D268
sugar	1	KMW0680
sweetish	1	XMW0307*006
terpenic	1	WMW0187*393
terpineol	1	NMW0075*093
thyme	1	WMW0025*045
thymol	1	NMW0121*045
toasted	1	D442
toasted grain	1	D253
umami	1	QWMW0930
vinegar	1	KMW0066
warm	1	KMW0386*281
watercress	1	NMW0156
watermelon	1	QWMW1099
weak	1	GMW0162*149
weedy	1	w29
wintergreen	1	KMW0267
ylang-ylang	1	KMW0224
