# Supplementary material for: Exploring the Effects of Nitrogen and Potassium on the Aromatic Characteristics of Ginseng Roots Using Non-Targeted Metabolomics Based on GC-MS and Multivariate Analysis
Source: Foods. 2025 Aug 26;14(17):2981. doi: 10.3390/foods14172981 (PMC12427790; doi:10.3390/foods14172981)
Supplement: Supplementary file 1 [file foods-14-02981-s001.zip › Table S4. Classification of differential metabolites in sensory attributes under potassium deficiency.xlsx]

## Sheet: Sheet1
Odor	Count	IndexList
sweet	34	QWMW1251;KMW0454;KMW0526;KMW0542;GMW0236;NMW0182;XMW0953;D79;KMW0036*185;D446;KMW0509;KMW0456;XMW1460;XMW0358;XMW3548;QWMW0293*328;D347;NMW0138;GMW0313;D1732;XMW0717*036;KMW0418;D416*336;QWMW0822;WAMW1769;D19;XMW0464;w20;XMW0287;NMW0285;KMW0680;GMW0285*227;QWMW1175*149;KMW0230*229
fruity	27	WAMW0624;QWMW1251;XMW0476;QWMW0763;KMW0503;KMW0542;KMW0515;KMW0036*185;D446;KMW0532;QWMW1103;QWMW1245;QWMW1276;GMW0312;KMW0143*211;D416*336;XMW3120;WAMW1769;XMW1098;XMW0464;KMW0046*185;XMW0287;NMW0285;KMW0680;D138;KMW0486*328;GMW0294*336
herbal	19	KMW0454;GMW0236;KMW0618*064;KMW0362;KMW0509;KMW0532;NMW0034*400;KMW0652*380;QWMW1103;D1732;XMW3112;w41*229;WAMW2234;NMW0285;KMW0680;WMW0179*400;QWMW1013*400;KMW0673*380;KMW0230*229
woody	16	KMW0631;KMW0623;KMW0618*064;KMW0362;KMW0515;KMW0509;NMW0034*400;KMW0662;KMW0466;D1732;KMW0589;XMW0009*064;XMW0012*064;WMW0179*400;QWMW1013*400;KMW0673*380
floral	15	WAMW2198;QWMW0763;XMW0953;D79;KMW0515;KMW0456;XMW1460;XMW3409;KMW0540;D405;QWMW1276;XMW3112;QWMW0822;WAMW2234;NMW0285
balsamic	14	KMW0631;QWMW1251;WAMW2198;QWMW0763;KMW0362;XMW1460;XMW3409;NMW0270;QWMW1245;D1732;D423;XMW0287;WMW0018*380;XMW0300*149
green	14	WAMW0624;KMW0454;KMW0515;XMW3548;KMW0652*380;QWMW1103;GMW0313;D405;XMW3112;QWMW0822;XMW1098;KMW0066;XMW0009*064;KMW0378*036
phenol	12	GMW0236;WMW0078;QWMW1190;XMW0717*036;NMW0047*149;NMW0006;XMW0464;D187;QWMW1070;QWMW1175*149;KMW0703*149;WAMW1443*149
waxy	10	WAMW0624;KMW0542;KMW0036*185;D446;KMW0456;GMW0157;KMW0654;XMW0017;XMW1098;w21
earthy	9	KMW0623;NMW0034*400;XMW3548;D423;XMW1098;WMW0179*400;QWMW1013*400;WMW0018*380;KMW0230*229
oily	9	KMW0542;D347;QWMW1103;GMW0157;QWMW1276;GMW0312;XMW0017;XMW1098;NMW0285
powdery	9	WAMW2198;NMW0182;NMW0270;NMW0138;QWMW1190;XMW0717*036;D19;XMW0464;XMW0287
fatty	8	QWMW0901;WAMW0624;KMW0456;KMW0473;GMW0312;KMW0654;XMW0017;w21
spicy	8	QWMW1251;KMW0623;QWMW0763;D79;KMW0652*380;KMW0473;KMW0418;KMW0230*229
caramel	7	NMW0182;XMW0358;QWMW0293*328;QWMW0573*227;KMW0557;QWMW0575*227;GMW0285*227
creamy	7	KMW0075*003;NMW0182;XMW1460;XMW1098;D187;w20;w21
mild	7	XMW0476;NMW0146;XMW3548;XMW3112;D138;D227;QWMW1070
musty	7	QWMW0972;KMW0143*211;KMW0359*149;XMW0464;D187;XMW0287;WAMW1443*149
rose	7	WAMW2198;KMW0526;KMW0376;XMW0953;KMW0515;NMW0270;D405
camphor	6	KMW0362;NMW0034*400;D1732;KMW0418;WMW0179*400;QWMW1013*400
apple	5	KMW0526;KMW0542;GMW0313;D416*336;XMW3120
apricot	5	QWMW0901;XMW0953;D347;QWMW1276;WAMW1769
fresh	5	KMW0454;KMW0532;QWMW1103;D1732;XMW1098
grape	5	QWMW1251;KMW0503;KMW0542;KMW0036*185;GMW0294*336
hawthorn	5	GMW0236;XMW0717*036;WAMW2234;D187;QWMW1070
honey	5	KMW0526;GMW0236;XMW0953;XMW0717*036;QWMW0822
mushroom	5	KMW0143*211;w41*229;D423;QWMW1295*211;KMW0230*229
spice	5	XMW1460;GMW0313;D1732;KMW0385*093;KMW0581
tropical	5	KMW0515;D416*336;QWMW0822;WAMW1769;D138
anisic	4	D79;XMW3409;QWMW1190;XMW0717*036
coconut	4	NMW0182;NMW0138;w20;w21
minty	4	KMW0454;KMW0334;KMW0385*093;NMW0006
nutty	4	XMW0717*036;D423;D187;QWMW1070
roasted	4	D33;GMW0162*149;WAMW0403*178;WAMW0788*178
almond	3	QWMW1190;QWMW0191;D423
cinnamon	3	QWMW0763;XMW1460;KMW0418
dry	3	KMW0618*064;XMW0012*064;QWMW1206*149
flowery	3	KMW0503;NMW0138;KMW0581
grassy	3	KMW0454;KMW0532;KMW0066
jasmin	3	D405;XMW1098;NMW0285
metallic	3	D446;NMW0270;D405
milky	3	QWMW0901;NMW0182;w20
neroli	3	KMW0503;D19;XMW0464
orange	3	KMW0503;KMW0456;D19
sulfury	3	XMW3409;KMW0466;QWMW0581
tonka	3	NMW0182;KMW0418;w21
vanilla	3	NMW0182;NMW0138;QWMW0191
vegetable	3	XMW2953;KMW0532;D423
aromatic	2	KMW0466;WAMW2234
beefy	2	WAMW0403*178;WAMW0788*178
bitter	2	QWMW0972;NMW0034*400
brandy	2	KMW0542;D347
burnt	2	D33;XMW0717*036
buttery	2	KMW0075*003;KMW0046*185
cedar leaf	2	NMW0034*400;QWMW1013*400
chemical	2	GMW0312;WAMW1443*149
cherry	2	GMW0313;WAMW2234
coffee	2	QWMW0293*328;XMW0300*149
cognac	2	D347;QWMW1245
coumarin	2	XMW0717*036;w20
leafy	2	GMW0157;KMW0066
lilac	2	WAMW2234;NMW0075*093
meaty	2	D33;KMW0046*185
naphthyl	2	KMW0466;QWMW1175*149
natural	2	QWMW1103;XMW1098
peach	2	QWMW0901;D446
pineapple	2	D416*336;WAMW1769
plastic	2	D423;QWMW1070
sharp	2	NMW0006;QWMW0717*249
smoky	2	GMW0162*149;QWMW1175*149
soapy	2	WAMW0624;WAMW2198
strong	2	QWMW0573*227;QWMW0575*227
sugar	2	KMW0680;GMW0285*227
thuja	2	NMW0034*400;QWMW1013*400
tobacco	2	KMW0526;GMW0236
wine	2	XMW0464;KMW0680
acrylate	1	XMW2953
aldehyde	1	KMW0066
ammoniacal	1	NMW0146
astringent	1	QWMW0972
bacon	1	QWMW1175*149
banana	1	WAMW1769
bell pepper	1	KMW0378*036
berry	1	GMW0294*336
bland	1	D207
blossom	1	D19
blueberry	1	KMW0230*229
brown	1	KMW0680
cabbage	1	KMW0160
cedary	1	D1732
cheese	1	D416*336
chrysanthemum	1	D405
cinnamyl	1	QWMW1245
citrus	1	KMW0515
clean	1	D138
clove	1	KMW0540
cooked potato	1	KMW0160
cortex	1	D423
cotton candy	1	QWMW0165
cracker	1	NMW0182
cumin	1	KMW0454
dark	1	GMW0162*149
fenugreek	1	GMW0285*227
fermented	1	D347
fishy	1	NMW0146
flat	1	QWMW1206*149
fungal	1	KMW0046*185
galbanum	1	KMW0378*036
garlic	1	KMW0160
geranium	1	NMW0270
graham	1	NMW0182
grapefruit	1	KMW0466
hay	1	KMW0230*229
heavy	1	WAMW2198
heliotrope	1	NMW0138
jammy	1	KMW0418
lactonic	1	w21
leathery	1	KMW0703*149
licorice	1	GMW0285*227
maple	1	GMW0285*227
melon	1	GMW0313
mouldy	1	KMW0143*211
onion	1	D268
orris	1	XMW0017
paint	1	WAMW0650
pea	1	KMW0378*036
pepperminty	1	KMW0557
petal	1	KMW0654
pine	1	D1732
pine needle	1	D1732
plum	1	GMW0294*336
pungent	1	XMW2953
pure	1	WMW0018*380
resinous	1	KMW0466
rhubarb	1	XMW1460
ripe	1	GMW0294*336
rotten	1	NMW0146
rubbery	1	D227
rummy	1	KMW0036*185
seed	1	XMW3409
slightly burnt	1	XMW3409
soft	1	QWMW1245
strawberry	1	XMW0476
strong garlic	1	D268
tart	1	QWMW0717*249
tea	1	KMW0652*380
terpene	1	KMW0418
terpineol	1	NMW0075*093
thyme	1	KMW0618*064
varnish	1	WAMW0650
vinegar	1	KMW0066
violet	1	GMW0157
watery	1	KMW0456
weak	1	GMW0162*149
winey	1	QWMW1245
