# Supplementary material for: Exploring the Effects of Nitrogen and Potassium on the Aromatic Characteristics of Ginseng Roots Using Non-Targeted Metabolomics Based on GC-MS and Multivariate Analysis
Source: Foods. 2025 Aug 26;14(17):2981. doi: 10.3390/foods14172981 (PMC12427790; doi:10.3390/foods14172981)
Supplement: Supplementary file 1 [file foods-14-02981-s001.zip › Table S5. Classification of differential metabolites in sensory attributes under nitrogen and potassium deficiency.xlsx]

## Sheet: Sheet1
Odor	Count	IndexList
sweet	43	QWMW1251;D342*030;D352;D157;KMW0454;XMW0494;KMW0350;KMW0542;GMW0236;KMW0446;XMW0662*082;D79;KMW0036*185;D446;KMW0456;XMW1460;XMW0358;QWMW1247;QWMW0293*328;D347;KMW0119;GMW0313;GMW0404;D1732;KMW0105*008;XMW0717*036;D416*336;QWMW1227;GMW0163;KMW0453;KMW0696;QWMW0413;KMW0158;D19;QWMW1256;w20;XMW0287;NMW0285;KMW0680;XMW0084*030;KMW0106*008;QWMW1175*149;D145*325
fruity	34	QWMW1251;GMW0389;QWMW1253;D157;KMW0503;KMW0350;KMW0542;KMW0515;KMW0036*185;D446;GMW0303;KMW0119;QWMW1245;QWMW0843;KMW0105*008;QWMW1276;KMW0143*211;KMW0709;D416*336;XMW3120;GMW0163;XMW0152;QWMW0682;D143;KMW0474;KMW0046*185;D170*325;XMW0287;NMW0285;KMW0680;D138;KMW0486*328;GMW0294*336;D145*325
green	30	GMW0152;KMW0454;XMW0494;GMW0131;QWMW0445;w29;KMW0515;QWMW1063;WAMW0407;GMW0303;KMW0119;KMW0652*380;GMW0313;D405;XMW0471;KMW0122;QWMW0843;XMW1160;QWMW0433*269;KMW0105*008;KMW0656*403;QWMW1060;KMW0630*381;XMW3112;KMW0453;QWMW0682;QWMW0413;KMW0123*199;WMW0064*269;KMW0378*036
floral	27	D342*030;WAMW2198;GMW0131;KMW0350;XMW0662*082;KMW0267;D79;KMW0515;KMW0624*381;KMW0456;XMW1460;WAMW0407;KMW0540;D405;XMW0471;QWMW1276;KMW0630*381;XMW3112;QWMW1227;WAMW2234;D143;KMW0474;NMW0285;XMW0084*030;GMW0247*278;WMW0043*381;NMW0071*144
herbal	20	KMW0454;GMW0236;KMW0362;QWMW1063;WAMW0407;NMW0034*400;KMW0652*380;D1732;KMW0122;XMW3112;WAMW2234;NMW0285;KMW0680;KMW0386*281;XMW0084*030;WMW0042*153;WMW0179*400;QWMW1013*400;KMW0673*380;WAMW1520*281
woody	18	D352;NMW0046*153;NMW0074*039;XMW0662*082;KMW0362;KMW0515;NMW0034*400;QWMW1187;KMW0466;D1732;KMW0656*403;KMW0630*381;KMW0453;KMW0589;WMW0042*153;WMW0179*400;QWMW1013*400;KMW0673*380
balsamic	17	QWMW1251;GMW0152;WAMW2198;NMW0046*153;KMW0362;XMW1460;QWMW1245;D1732;XMW0471;KMW0709;D423;QWMW1256;D143;XMW0287;WMW0042*153;WMW0018*380;XMW0300*149
waxy	17	KMW0542;KMW0036*185;D446;KMW0624*381;KMW0456;WAMW0407;GMW0303;GMW0157;QWMW0433*269;KMW0654;KMW0709;KMW0630*381;XMW0017;QWMW0682;KMW0474;w21;WMW0064*269
phenol	15	NMW0068*278;GMW0236;KMW0267;QWMW1187;QWMW1190;XMW0717*036;NMW0047*149;KMW0696;D187;D170*325;QWMW1070;GMW0247*278;QWMW1175*149;KMW0703*149;WAMW1443*149
fatty	13	QWMW0901;KMW0456;KMW0473;XMW0471;KMW0122;QWMW0843;KMW0654;XMW0017;QWMW0682;KMW0474;KMW0128;w21;KMW0123*199
nutty	12	GMW0389;XMW2392;D352;D253;QWMW1187;XMW0717*036;QWMW0663;D423;XMW0289;D187;KMW0278;QWMW1070
oily	11	KMW0542;QWMW1063;KMW0137;D347;GMW0157;QWMW1276;KMW0709;XMW0017;NMW0285;KMW0123*199;D145*325
creamy	9	GMW0389;XMW1460;KMW0709;QWMW1227;KMW0474;D187;w20;w21;KMW0123*199
fresh	9	D342*030;GMW0152;KMW0454;KMW0350;QWMW1063;D1732;XMW0471;KMW0122;QWMW1060
powdery	9	WAMW2198;QWMW1247;QWMW1187;QWMW1190;XMW0717*036;QWMW1227;KMW0696;D19;XMW0287
spicy	9	QWMW1251;D157;D79;QWMW1187;KMW0652*380;KMW0473;KMW0696;QWMW1256;D244
tropical	9	QWMW1253;D157;KMW0515;KMW0119;D416*336;GMW0163;D138;XMW0084*030;D145*325
minty	8	KMW0454;KMW0334;NMW0074*039;NMW0773;GMW0404;KMW0385*093;D244;WAMW1520*281
almond	7	D157;KMW0267;QWMW1190;QWMW0191;XMW1160;D423;KMW0158
camphor	7	KMW0362;NMW0034*400;D1732;WMW0042*153;w08*082;WMW0179*400;QWMW1013*400
musty	7	WMW0161;KMW0143*211;KMW0359*149;XMW0289;D187;XMW0287;WAMW1443*149
sulfury	7	w29;KMW0114;KMW0466;QWMW0581;QWMW1136;QWMW0663;KMW0278
apple	6	KMW0542;WAMW0407;KMW0119;GMW0313;D416*336;XMW3120
roasted	6	KMW0114;D33;QWMW0663;GMW0162*149;WAMW0403*178;WAMW0788*178
rose	6	WAMW2198;KMW0515;D405;KMW0276;KMW0128;D145*325
caramel	5	D253;XMW0358;QWMW0293*328;KMW0557;XMW0152
earthy	5	NMW0034*400;D423;WMW0179*400;QWMW1013*400;WMW0018*380
grape	5	QWMW1251;KMW0503;KMW0542;KMW0036*185;GMW0294*336
hawthorn	5	GMW0236;XMW0717*036;WAMW2234;D187;QWMW1070
leafy	5	GMW0152;GMW0131;GMW0157;XMW0471;QWMW1060
mild	5	KMW0709;XMW3112;D138;QWMW1070;WMW0043*381
milky	5	QWMW0901;KMW0709;XMW0289;w20;KMW0123*199
spice	5	XMW1460;GMW0313;D1732;KMW0385*093;KMW0581
anisic	4	D79;QWMW1190;XMW0717*036;XMW2311
burnt	4	D33;XMW0717*036;KMW0669;QWMW0269*255
coconut	4	QWMW1227;XMW0289;w20;w21
dry	4	QWMW1253;D352;QWMW1187;QWMW1206*149
honey	4	NMW0070;GMW0236;XMW0717*036;D143
jasmin	4	KMW0350;D405;NMW0285;D145*325
lilac	4	QWMW1060;WAMW2234;NMW0071*144;NMW0075*093
melon	4	GMW0303;GMW0313;QWMW0433*269;WMW0064*269
metallic	4	w29;KMW0114;D446;D405
pineapple	4	KMW0119;QWMW0843;D416*336;GMW0163
plastic	4	NMW0070;w29;D423;QWMW1070
sharp	4	KMW0446;QWMW1060;KMW0696;QWMW0717*249
vegetable	4	w29;XMW2953;D253;D423
apricot	3	QWMW0901;D347;QWMW1276
aromatic	3	KMW0466;WAMW2234;D170*325
banana	3	KMW0105*008;GMW0163;KMW0106*008
bitter	3	NMW0034*400;XMW1160;KMW0158
cherry	3	GMW0313;KMW0158;WAMW2234
citrus	3	KMW0515;KMW0630*381;KMW0453
cortex	3	GMW0152;GMW0131;D423
coumarin	3	XMW0717*036;XMW0289;w20
meaty	3	QWMW1136;D33;KMW0046*185
mushroom	3	KMW0143*211;D423;QWMW1295*211
naphthyl	3	KMW0466;w08*082;QWMW1175*149
onion	3	KMW0114;QWMW1136;QWMW0663
orange	3	KMW0503;KMW0456;D19
pine	3	KMW0484*144;D1732;WMW0042*153
pungent	3	XMW2953;WAMW1574;GMW0247*278
ripe	3	KMW0105*008;GMW0163;GMW0294*336
soapy	3	WAMW2198;KMW0113;GMW0303
tobacco	3	D352;GMW0236;QWMW1187
vanilla	3	QWMW0191;QWMW1227;QWMW1256
violet	3	D352;GMW0157;WMW0064*269
warm	3	NMW0046*153;QWMW1256;KMW0386*281
wine	3	KMW0122;D143;KMW0680
acrylate	2	w29;XMW2953
aldehydic	2	GMW0131;KMW0122
animalic	2	XMW0297;NMW0068*278
beefy	2	WAMW0403*178;WAMW0788*178
brandy	2	KMW0542;D347
buttery	2	NMW0070;KMW0046*185
cedar leaf	2	NMW0034*400;QWMW1013*400
cheese	2	D416*336;KMW0128
chemical	2	w08*082;WAMW1443*149
cinnamon	2	XMW1460;QWMW1256
cinnamyl	2	D157;QWMW1245
clean	2	QWMW1187;D138
clove	2	KMW0540;KMW0696
coffee	2	QWMW0293*328;XMW0300*149
cognac	2	D347;QWMW1245
fennel	2	NMW0046*153;XMW0494
fishy	2	XMW0297;XMW0576
flowery	2	KMW0503;KMW0581
garlic	2	QWMW1136;QWMW0663
hay	2	D352;XMW0289
hazelnut	2	XMW2392;KMW0278
lactonic	2	GMW0303;w21
menthol	2	GMW0404;WAMW1520*281
narcissus	2	NMW0068*278;GMW0247*278
neroli	2	KMW0503;D19
nut skin	2	D253;XMW0084*030
orris	2	XMW0017;KMW0474
peach	2	QWMW0901;D446
plum	2	WAMW0407;GMW0294*336
rummy	2	QWMW1253;KMW0036*185
smoky	2	GMW0162*149;QWMW1175*149
tart	2	GMW0131;QWMW0717*249
thuja	2	NMW0034*400;QWMW1013*400
winey	2	GMW0303;QWMW1245
acetone	1	NMW0773
acorn	1	D352
allspice	1	KMW0696
ammoniacal	1	XMW0576
apple skin	1	GMW0303
bacon	1	QWMW1175*149
bell pepper	1	KMW0378*036
bergamot	1	KMW0453
berry	1	GMW0294*336
bland	1	D207
blossom	1	D19
boronia	1	D352
brown	1	KMW0680
butterscotch	1	QWMW0269*255
candy	1	QWMW1247
canga	1	KMW0267
cedary	1	D1732
chip	1	D253
chrysanthemum	1	D405
cooked meat	1	w29
corn	1	D253
cotton	1	QWMW1247
cucumber	1	WAMW0407
cumin	1	KMW0454
dairy	1	KMW0123*199
dark	1	GMW0162*149
dry leaf	1	D352
dusty	1	WMW0161
eggy	1	QWMW1136
estery	1	XMW0152
fermented	1	D347
flat	1	QWMW1206*149
flesh	1	D253
foliage	1	GMW0152
fungal	1	KMW0046*185
galbanum	1	KMW0378*036
geranium	1	KMW0128
grapefruit	1	KMW0466
grassy	1	KMW0454
greasy	1	KMW0709
heavy	1	WAMW2198
heliotrope	1	QWMW1247
horseradish	1	KMW0114
hyacinth	1	QWMW1060
intense citrus	1	KMW0276
iris	1	KMW0484*144
juicy fruity	1	KMW0106*008
kiwi	1	GMW0303
lavender	1	KMW0453
leathery	1	KMW0703*149
lemon	1	KMW0446
licorice	1	XMW2311
linseed	1	KMW0137
medicinal	1	w08*082
mouldy	1	KMW0143*211
mustard	1	WAMW1574
new-mown hay	1	XMW0494
orchid	1	XMW0471
over ripe fruity	1	KMW0106*008
ozonous	1	KMW0122
parsley	1	QWMW1063
pea	1	KMW0378*036
pear	1	QWMW0843
peel	1	GMW0131
pepperminty	1	KMW0557
peppery	1	XMW0084*030
petal	1	KMW0654
pine needle	1	D1732
potato	1	KMW0114
powerful	1	GMW0247*278
pumpkin	1	QWMW1063
pure	1	WMW0018*380
raspberry	1	QWMW1247
resinous	1	KMW0466
rhubarb	1	XMW1460
rind	1	GMW0303
ripe green pear	1	QWMW1253
roasted bread	1	KMW0669
roasted hazelnut	1	D253
rotten	1	XMW0297
soft	1	QWMW1245
storax	1	GMW0152
strong	1	XMW0289
sugar	1	KMW0680
sweaty	1	KMW0137
tea	1	KMW0652*380
teil	1	KMW0484*144
terpene	1	D342*030
terpenic	1	NMW0071*144
terpineol	1	NMW0075*093
toasted grain	1	D253
tonka	1	w21
walnut	1	KMW0278
watery	1	KMW0456
weak	1	GMW0162*149
weedy	1	w29
wintergreen	1	KMW0267
